# Supplementary material for: Transcript profiling of plastid ferrochelatase two mutants reveals that chloroplast singlet oxygen signals lead to global changes in RNA profiles and are mediated by Plant U-Box 4
Source: BMC Plant Biol. 2025 Jun 3;25:747. doi: 10.1186/s12870-025-06703-7 (PMC12131553; doi:10.1186/s12870-025-06703-7)
Supplement: Supplementary file 2 — Additional file 2: Supplemental information, Tables S1 through S7. Table S1. All differentially expressed genes identified from the RNA-seq data set by pairwise comparisons between mutants and wild type within one condition, Table S2. All differentially expressed genes identified between wt and fc2 under constant light conditions, Table S3. All differentially expressed genes identified between wt and fc2 under cycling light conditions, Table S4. All differentially expressed genes identified between wt and fc2 pub4 under constant light conditions, Table S5. All differentially expressed genes identified between wt and fc2 pub4 under cycling light conditions, Table S6. Gene Ontology term enrichment of DEGs identified between wt and fc2 in constant light conditions, Table S7. Gene Ontology term enrichment of DEGs identified between wt and fc2 in cycling light conditions. [file 12870_2025_6703_MOESM2_ESM.xlsx]

## Sheet: Cover sheet
Rai et al. 2025 - Additional file 2
Supplemental information, Tables S1 through S7.
This file contains the following Supplemental Tables, each on a separate tab:
Table S1. All differentially expressed genes identified from the RNA-seq data set by pairwise comparisons between mutants and wild type within one condition
Table S2. All differentially expressed genes identified between wt and fc2 under constant light conditions
Table S3. All differentially expressed genes identified between wt and fc2 under cycling light conditions
Table S4. All differentially expressed genes identified between wt and fc2 pub4 under constant light conditions
Table S5. All differentially expressed genes identified between wt and fc2 pub4 under cycling light conditions
Table S6. Gene Ontology term enrichment of DEGs identified between wt and fc2 in constant light conditions
Table S7. Gene Ontology term enrichment of DEGs identified between wt and fc2 in cycling light conditions

## Sheet: Table S1
Table S1. All differentially expressed genes identified from the RNA-seq data set by pairwise comparisons between mutants and wild type within one condition
Applied cutoffs - LOG2 Fold change ≥ +/- 1.5, padj ≤ 0.01
	fc2 vs wt - cycling	fc2 vs wt - 24h	fc2 pub4 vs wt - cycling	fc2 pub4 vs wt - 24h
Gene	log2FoldChange	log2FoldChange	log2FoldChange	log2FoldChange	Gene symbol	Gene description
AT1G01010	1.65758	0.282597	0.71395	0.372495	NAC001	NAC domain-containing protein 1 [Source:UniProtKB/Swiss-Prot;Acc:Q0WV96]
AT1G01250	-0.687168	-0.468315	-1.12327	-1.84019	ERF023	Ethylene-responsive transcription factor ERF023 [Source:UniProtKB/Swiss-Prot;Acc:Q1ECI2]
AT1G01480	5.65012	-0.0504596	1.14613	0.492195	ACS2	1-aminocyclopropane-1-carboxylate synthase 2 [Source:UniProtKB/Swiss-Prot;Acc:Q06402]
AT1G01560	1.99884	-0.298882	0.264633	0.0353967	MPK11	Mitogen-activated protein kinase 11 [Source:UniProtKB/Swiss-Prot;Acc:Q9LMM5]
AT1G01590	-0.502664	-0.271097	-2.77506	-1.53215	FRO1	Probable ferric reduction oxidase 1 [Source:UniProtKB/Swiss-Prot;Acc:Q9LMM2]
AT1G01680	2.66911	0.111401	0.307649	0.474472	PUB54	U-box domain-containing protein 54 [Source:UniProtKB/Swiss-Prot;Acc:Q9LQ92]
AT1G02205	-1.33358	0.277755	-1.50053	-0.562588	CER1	Fatty acid hydroxylase superfamily [Source:TAIR;Acc:AT1G02205]
AT1G02220	2.12222	0.435097	0.326688	0.427394	NAC003	NAC domain-containing protein 3 [Source:UniProtKB/Swiss-Prot;Acc:Q5PP28]
AT1G02230	1.85711	0.149326	0.85228	-0.105459	NAC004	NAC domain-containing protein 4 [Source:UniProtKB/Swiss-Prot;Acc:O81913]
AT1G02310	3.76911	1.41834	1.58137	0.249996	MAN1	MAN1 [Source:UniProtKB/TrEMBL;Acc:A0A178WL81]
AT1G02340	0.0084635	-0.63986	-0.4629	-1.5883	HFR1	Transcription factor HFR1 [Source:UniProtKB/Swiss-Prot;Acc:Q9FE22]
AT1G02360	1.97521	-0.275365	1.21941	-0.155894	AT1G02360	Chitinase family protein [Source:TAIR;Acc:AT1G02360]
AT1G02390	1.72082	-0.131446	0.315111	-0.00604113	GPAT2	Probable glycerol-3-phosphate acyltransferase 2 [Source:UniProtKB/Swiss-Prot;Acc:Q9FZ22]
AT1G02400	1.92332	-0.340359	0.561803	-0.257444	GA2OX6	Gibberellin 2-beta-dioxygenase 6 [Source:UniProtKB/Swiss-Prot;Acc:Q9FZ21]
AT1G02440	2.54785	-0.0462398	1.71396	0.201289	ATARFD1A	ADP-ribosylation factor D1A [Source:UniProtKB/TrEMBL;Acc:F4HXI5]
AT1G02470	2.11857	0.881282	0.0252258	0.174387		Polyketide cyclase/dehydrase and lipid transport superfamily protein [Source:UniProtKB/TrEMBL;Acc:F4HXI8]
AT1G02520	3.50549	1.04141	0.714753	0.565233	ABCB11	ABC transporter B family member 11 [Source:UniProtKB/Swiss-Prot;Acc:Q9FWX7]
AT1G02580	6.43434	1.55311	2.89884	-0.412475	MEA	Histone-lysine N-methyltransferase MEDEA [Source:UniProtKB/Swiss-Prot;Acc:O65312]
AT1G02820	-1.77509	-0.0535309	-0.624166	-0.772706	LEA2	LEA3 [Source:UniProtKB/TrEMBL;Acc:A0A178WJ88]
AT1G02850	2.40943	1.3464	0.977286	0.876584	BGLU11	Beta-glucosidase 11 [Source:UniProtKB/Swiss-Prot;Acc:B3H5Q1]
AT1G02920	3.25781	0.0293594	1.56031	0.656468	GSTF7	Glutathione S-transferase F7 [Source:UniProtKB/Swiss-Prot;Acc:Q9SRY5]
AT1G02930	3.08116	0.18119	1.48688	0.653731	GSTF6	Glutathione S-transferase F6 [Source:UniProtKB/Swiss-Prot;Acc:P42760]
AT1G02940	1.57283	1.47906	2.0132	3.17621	ATGSTF5	glutathione S-transferase (class phi) 5 [Source:TAIR;Acc:AT1G02940]
AT1G03050	3.61158	-2.074	0.622735	-1.19017		Putative clathrin assembly protein At1g03050 [Source:UniProtKB/Swiss-Prot;Acc:Q9SA65]
AT1G03090	1.68064	0.266542	0.678601	0.0190929	MCCA	Methylcrotonoyl-CoA carboxylase subunit alpha, mitochondrial [Source:UniProtKB/Swiss-Prot;Acc:Q42523]
AT1G03130	-1.55016	-0.297342	-0.464014	-0.586975	PSAD2	Photosystem I reaction center subunit II-2, chloroplastic [Source:UniProtKB/Swiss-Prot;Acc:Q9SA56]
AT1G03220	2.45026	-0.199111	0.704326	0.0696628		Eukaryotic aspartyl protease family protein [Source:UniProtKB/TrEMBL;Acc:Q9ZVS4]
AT1G03660	3.59191	0.713346	0.579692	-0.251213		Ankyrin-repeat containing protein [Source:UniProtKB/TrEMBL;Acc:F4I2G0]
AT1G03790	6.78485	NA	NA	NA	SOM	Zinc finger CCCH domain-containing protein 2 [Source:UniProtKB/Swiss-Prot;Acc:Q9ZWA1]
AT1G03850	3.75927	0.177039	0.897037	0.695076		Glutaredoxin family protein [Source:TAIR;Acc:AT1G03850]
AT1G04040	-1.57952	-0.0743704	-0.79661	-0.293951		At1g04040/F21M11_2 [Source:UniProtKB/TrEMBL;Acc:Q9ZWC4]
AT1G04500	2.60094	0.994483	-0.926286	-0.102326		CCT motif family protein [Source:UniProtKB/TrEMBL;Acc:Q1PFY7]
AT1G04580	4.69748	-1.71257	1.07397	0.17564	AAO4	Benzaldehyde dehydrogenase (NAD(+)) [Source:UniProtKB/Swiss-Prot;Acc:Q7G191]
AT1G04660	-1.88451	-0.544238	-0.958354	-1.28071		Glycine-rich protein [Source:UniProtKB/TrEMBL;Acc:O23018]
AT1G04800	-2.33152	0.00794766	-0.0828067	-0.654217		At1g04800 [Source:UniProtKB/TrEMBL;Acc:Q9MAS9]
AT1G05100	2.61373	-0.133213	0.0529759	-0.480156	MAPKKK18	Mitogen-activated protein kinase kinase kinase 18 [Source:UniProtKB/Swiss-Prot;Acc:Q9ZVP5]
AT1G05340	3.63549	1.35152	0.757395	0.547936		Cysteine-rich TM module stress tolerance protein [Source:UniProtKB/TrEMBL;Acc:O23035]
AT1G05540	-1.86949	-0.144084	-0.338724	-0.0288353		T25N20.19 [Source:UniProtKB/TrEMBL;Acc:Q9ZVY4]
AT1G05575	1.96061	0.556808	1.00356	0.908663		Transmembrane protein [Source:UniProtKB/TrEMBL;Acc:Q8LC91]
AT1G05680	2.70128	3.16564	-0.281199	2.08324	UGT74E2	Glycosyltransferase (Fragment) [Source:UniProtKB/TrEMBL;Acc:A0A0K1SBE8]
AT1G05880	2.82605	0.752964	-0.866101	0.127177	ARI12	Probable E3 ubiquitin-protein ligase ARI12 [Source:UniProtKB/Swiss-Prot;Acc:Q84RQ9]
AT1G06148	2.28208	-1.68221	-0.379972	-0.449842		Unknown gene [Source:TAIR;Acc:AT1G06148]
AT1G06160	2.16449	-0.0664368	0.447031	0.309905	ERF094	Ethylene-responsive transcription factor ERF094 [Source:UniProtKB/Swiss-Prot;Acc:Q9LND1]
AT1G06540	-2.33434	-0.514187	-1.18313	-0.834729		F12K11.13 [Source:UniProtKB/TrEMBL;Acc:Q9SHJ7]
AT1G06620	2.4993	-0.398883	0.720859	0.57822		1-aminocyclopropane-1-carboxylate oxidase homolog 1 [Source:UniProtKB/Swiss-Prot;Acc:Q84MB3]
AT1G06830	-1.61873	0.169837	-0.900517	-0.571578	GRXS11	Monothiol glutaredoxin-S11 [Source:UniProtKB/Swiss-Prot;Acc:Q9M9Y9]
AT1G07040	1.67069	0.0393973	0.475407	0.156242		At1g07040 [Source:UniProtKB/TrEMBL;Acc:Q9LMJ7]
AT1G07050	-1.58407	0.0537407	-0.735883	0.782259		CCT motif family protein [Source:TAIR;Acc:AT1G07050]
AT1G07135	1.84813	0.0517656	0.574733	0.237041		At1g07135 [Source:UniProtKB/TrEMBL;Acc:Q9LMK6]
AT1G07160	2.69707	0.629153	1.6799	0.911605		PP2C-type phosphatase AP2C2 [Source:UniProtKB/TrEMBL;Acc:F6LPR6]
AT1G07400	1.18282	2.78927	1.44513	1.76594	HSP17.8	17.8 kDa class I heat shock protein [Source:UniProtKB/Swiss-Prot;Acc:Q9LNW0]
AT1G07430	2.97415	-0.577604	-0.393554	-0.0569923	AIP1	Protein phosphatase 2C 3 [Source:UniProtKB/Swiss-Prot;Acc:Q9LNW3]
AT1G07450	-2.45929	0.26184	0.172806	-0.317349		Tropinone reductase homolog At1g07450 [Source:UniProtKB/Swiss-Prot;Acc:Q8RX32]
AT1G07900	2.57444	0.39495	0.844307	0.364808	LBD1	LBD1 [Source:UniProtKB/TrEMBL;Acc:A0A178WM56]
AT1G07985	3.0328	2.37455	2.04741	3.72855		Expressed protein [Source:UniProtKB/TrEMBL;Acc:Q3EDG6]
AT1G08050	2.24602	-0.139444	0.518316	0.220233		T6D22.13 [Source:UniProtKB/TrEMBL;Acc:Q9LN03]
AT1G08380	-1.58762	-0.264561	-0.464847	-0.649035	PSAO	PSAO [Source:UniProtKB/TrEMBL;Acc:A0A178W5Y5]
AT1G08630	3.45959	0.0849163	1.52278	-0.521853	THA1	Probable low-specificity L-threonine aldolase 1 [Source:UniProtKB/Swiss-Prot;Acc:Q8RXU4]
AT1G08860	2.6293	0.819693	0.0251074	0.78399	BON3	Protein BONZAI 3 [Source:UniProtKB/Swiss-Prot;Acc:Q5XQC7]
AT1G08920	2.06491	-0.0827207	-0.500943	-0.0146402	ESL1	ERD (early response to dehydration) six-like 1 [Source:TAIR;Acc:AT1G08920]
AT1G08940	2.05818	-0.351223	0.441685	0.11501		Phosphoglycerate mutase-like protein AT74H [Source:UniProtKB/Swiss-Prot;Acc:O04035]
AT1G09080	1.82463	0.119169	-0.29558	-0.0993546	MED37B	Probable mediator of RNA polymerase II transcription subunit 37b [Source:UniProtKB/Swiss-Prot;Acc:Q8H1B3]
AT1G09380	5.76809	NA	4.61348	2.07621		WAT1-related protein At1g09380 [Source:UniProtKB/Swiss-Prot;Acc:Q8GXB4]
AT1G09420	2.02523	0.213461	0.455134	0.37668	G6PD4	Glucose-6-phosphate 1-dehydrogenase [Source:UniProtKB/TrEMBL;Acc:F4I0Y8]
AT1G09480	1.85001	-0.309981	1.08239	0.510074		NAD(P)-binding Rossmann-fold superfamily protein [Source:UniProtKB/TrEMBL;Acc:F4I0Z5]
AT1G09500	2.58458	-0.049058	1.12145	0.984475		At1g09500/F14J9_16 [Source:UniProtKB/TrEMBL;Acc:O80533]
AT1G09560	2.29526	-0.0670614	0.224665	-0.262039	GLP4	Germin-like protein subfamily 2 member 1 [Source:UniProtKB/Swiss-Prot;Acc:P94014]
AT1G09740	1.70275	-0.218069	0.151247	-0.152175		Adenine nucleotide alpha hydrolases-like superfamily protein [Source:UniProtKB/TrEMBL;Acc:Q84TF6]
AT1G10070	3.92907	-0.119458	2.04535	0.31397	BCAT2	Branched-chain-amino-acid aminotransferase 2, chloroplastic [Source:UniProtKB/Swiss-Prot;Acc:Q9M439]
AT1G10140	2.34014	0.0976957	0.662746	0.1735		At1g10140 [Source:UniProtKB/TrEMBL;Acc:Q9SY56]
AT1G10220	3.84283	1.67356	-0.181698	-0.8703		BEST Arabidopsis thaliana protein match is: ZCF37 (TAIR:AT1G59590.1); Ha. [Source:TAIR;Acc:AT1G10220]
AT1G10340	1.63425	-0.247455	-0.0459631	0.0949227		Ankyrin repeat family protein [Source:UniProtKB/TrEMBL;Acc:Q9SY76]
AT1G10585	3.97917	-0.112139	0.207152	-0.629367	BHLH167	Transcription factor bHLH167 [Source:UniProtKB/Swiss-Prot;Acc:F4I4E1]
AT1G10586	5.1071	3.49877	2.68546	2.60736	BHLH168	Transcription factor bHLH168 [Source:UniProtKB/Swiss-Prot;Acc:Q9XIJ1]
AT1G11572	2.41302	-0.531616	1.57981	-1.92226		Plant thionin family protein [Source:UniProtKB/TrEMBL;Acc:A7RED7]
AT1G11735	-2.85249	-0.754773	-0.761512	-0.618092	MIR171B	MIR171B; miRNA [Source:TAIR;Acc:AT1G11735]
AT1G11740	-2.46161	-0.938948	-0.325572	-1.04249		Ankyrin repeat family protein [Source:UniProtKB/TrEMBL;Acc:F4IAG4]
AT1G11850	-2.31094	-0.0504118	-1.08504	-0.917822		F12F1.31 protein [Source:UniProtKB/TrEMBL;Acc:O65397]
AT1G12290	1.54727	-0.0476191	0.348978	0.0712011		Probable disease resistance protein At1g12290 [Source:UniProtKB/Swiss-Prot;Acc:P60839]
AT1G12670	5.3651	0.626886	NA	-1.3002	NA	NA
AT1G12900	-1.64929	-0.0895533	-0.436169	-0.503508	GAPA-2	glyceraldehyde 3-phosphate dehydrogenase A subunit 2 [Source:TAIR;Acc:AT1G12900]
AT1G12940	1.43735	-0.893539	2.1564	1.0578	NRT2.5	High affinity nitrate transporter 2.5 [Source:UniProtKB/Swiss-Prot;Acc:Q9LPV5]
AT1G12950	0.276718	-0.675137	2.31724	1.6269	DTX31	Protein DETOXIFICATION [Source:UniProtKB/TrEMBL;Acc:A0A178WCP4]
AT1G13310	3.62521	1.39435	0.979405	0.305695		Endosomal targeting BRO1-like domain-containing protein [Source:UniProtKB/TrEMBL;Acc:Q9FX66]
AT1G13340	3.05607	0.715099	0.381864	0.440876		Regulator of Vps4 activity in the MVB pathway protein [Source:UniProtKB/TrEMBL;Acc:Q9FX63]
AT1G13480	5.25908	3.71379	1.96002	1.72398		At1g13480 [Source:UniProtKB/TrEMBL;Acc:Q56Y29]
AT1G13520	4.93825	1.28593	1.61028	1.62499		At1g13520 [Source:UniProtKB/TrEMBL;Acc:Q6NNH1]
AT1G13650	-3.87489	-0.346534	-0.582856	-0.391009		At1g13650 [Source:UniProtKB/TrEMBL;Acc:A2RVL9]
AT1G13830	3.03728	0.0986731	1.18405	0.544289		Carbohydrate-binding X8 domain superfamily protein [Source:TAIR;Acc:AT1G13830]
AT1G13970	1.6831	-0.0615465	0.146018	-0.0874533		Beta-hexosaminidase (DUF1336) [Source:UniProtKB/TrEMBL;Acc:Q9XI89]
AT1G13990	1.67299	-0.0263962	0.0379106	0.0349439		unknown protein; FUNCTIONS IN: molecular_function unknown; INVOLVED IN: biological_process unknown; LOCATED IN: chloroplast; EXPRESSED IN: 23 plant structures; EXPRESSED DURING: 13 growth stages; CONTAINS InterPro DOMAIN/s: Protein of unknown functi /.../3110 (InterPro:IPR021503); Ha. [Source:TAIR;Acc:AT1G13990]
AT1G14120	1.81421	-1.68652	0.462532	0.281842		2-oxoglutarate (2OG) and Fe(II)-dependent oxygenase superfamily protein [Source:UniProtKB/TrEMBL;Acc:Q9XI76]
AT1G14190	-1.52043	-0.568126	-0.503982	-0.403532		Glucose-methanol-choline (GMC) oxidoreductase family protein [Source:TAIR;Acc:AT1G14190]
AT1G14540	2.07106	-0.976297	0.939149	0.622162	PER4	Peroxidase [Source:UniProtKB/TrEMBL;Acc:A0A178WND9]
AT1G14780	2.9989	0.679038	1.05637	0.956639		MACPF domain-containing protein At1g14780 [Source:UniProtKB/Swiss-Prot;Acc:Q8L612]
AT1G14860	2.39404	0.573534	1.02955	1.27847	NUDT18	Nudix hydrolase 18, mitochondrial [Source:UniProtKB/Swiss-Prot;Acc:Q9LQU5]
AT1G14870	4.02948	-0.329011	1.83608	0.828776	PCR2	PCR2 [Source:UniProtKB/TrEMBL;Acc:A0A178WDU8]
AT1G14880	3.44017	-0.448144	-0.064887	-0.336487	PCR1	Protein PLANT CADMIUM RESISTANCE 1 [Source:UniProtKB/Swiss-Prot;Acc:Q9LQU2]
AT1G15010	2.8464	0.553909	0.297386	0.612086		Mediator of RNA polymerase II transcription subunit [Source:UniProtKB/TrEMBL;Acc:Q8LCU9]
AT1G15040	5.39104	-0.964803	1.24912	0.603584	GAT1_2.1	Putative glutamine amidotransferase GAT1_2.1 [Source:UniProtKB/Swiss-Prot;Acc:Q8H0Z4]
AT1G15125	1.04664	0.225522	1.59622	0.948762		F9L1.6 [Source:UniProtKB/TrEMBL;Acc:Q9XI57]
AT1G15190	2.0348	-0.341876	0.764817	0.273814	FLA19	Fasciclin-like arabinogalactan protein 19 [Source:UniProtKB/Swiss-Prot;Acc:Q5Q0H2]
AT1G15360	-0.0621826	2.62519	-2.49281	-0.605756	WIN1	Ethylene-responsive transcription factor WIN1 [Source:UniProtKB/Swiss-Prot;Acc:Q9XI33]
AT1G15380	6.87659	-1.82429	2.46822	-0.152494		GLYI4 [Source:UniProtKB/TrEMBL;Acc:A0A178W6B2]
AT1G15410	-1.78099	-0.261568	-0.353871	-0.193638		Aspartate-glutamate racemase family [Source:UniProtKB/TrEMBL;Acc:Q9XI28]
AT1G15415	3.21114	0.797235	0.973487	0.472819		F9L1.37 [Source:UniProtKB/TrEMBL;Acc:Q9XI27]
AT1G15520	4.31917	0.431802	0.904887	0.534787	ABCG40	ABC transporter G family member 40 [Source:UniProtKB/Swiss-Prot;Acc:Q9M9E1]
AT1G15550	-1.63652	0.204921	-0.496741	0.169383	GA3OX1	Gibberellin 3-beta-dioxygenase 1 [Source:UniProtKB/Swiss-Prot;Acc:Q39103]
AT1G15790	2.10934	0.0755913	0.363313	0.107466		unknown protein; BEST Arabidopsis thaliana protein match is: unknown protein (TAIR:AT1G15780.1); Ha. [Source:TAIR;Acc:AT1G15790]
AT1G15820	-1.82802	-0.23309	-0.586654	-0.867414	LHCB6	Chlorophyll a-b binding protein, chloroplastic [Source:UniProtKB/TrEMBL;Acc:Q9LMQ2]
AT1G15825	-1.79404	-0.220158	0.233163	-0.842751		Hydroxyproline-rich glycoprotein family protein [Source:UniProtKB/TrEMBL;Acc:F4I177]
AT1G15830	-2.13952	-0.415731	0.11521	-0.761254		unknown protein; Ha. [Source:TAIR;Acc:AT1G15830]
AT1G15870	1.57678	1.16017	0.0583835	0.769032		At1g15870/F7H2_19 [Source:UniProtKB/TrEMBL;Acc:Q9LMP8]
AT1G16150	2.30109	0.102984	0.689737	-2.64583	WAKL4	Wall-associated receptor kinase-like 4 [Source:UniProtKB/Swiss-Prot;Acc:Q9S9M2]
AT1G16370	1.50554	-0.837792	0.970665	-0.403339	OCT6	Organic cation/carnitine transporter 6 [Source:UniProtKB/Swiss-Prot;Acc:Q9SA36]
AT1G16510	2.10841	-0.712731	0.80239	-0.195146	SAUR41	Auxin-responsive protein SAUR41 [Source:UniProtKB/Swiss-Prot;Acc:Q9SA49]
AT1G17020	4.35393	-0.676488	1.29147	0.508116	SRG1	Protein SRG1 [Source:UniProtKB/Swiss-Prot;Acc:Q39224]
AT1G17030	-0.862381	-0.0502077	-1.99844	-0.730212		Uncharacterized protein At1g17030/F20D23_27 [Source:UniProtKB/TrEMBL;Acc:Q8GWU4]
AT1G17147	1.89697	0.191638	1.86762	0.64354	VQ1	VQ motif-containing protein 1 [Source:UniProtKB/Swiss-Prot;Acc:Q1G3U8]
AT1G17170	2.95303	0.924878	0.307787	-0.0245335	GSTU24	Glutathione S-transferase U24 [Source:UniProtKB/Swiss-Prot;Acc:Q9SHH6]
AT1G17380	1.86611	-0.696509	0.545373	0.187889	TIFY11A	Protein TIFY 11A [Source:UniProtKB/Swiss-Prot;Acc:Q9LDU5]
AT1G17420	1.64787	-0.0342857	0.124174	0.254726	LOX3	Lipoxygenase 3, chloroplastic [Source:UniProtKB/Swiss-Prot;Acc:Q9LNR3]
AT1G17615	3.27279	-0.0339505	1.33078	-0.374829		Disease resistance protein (TIR-NBS class) [Source:UniProtKB/TrEMBL;Acc:Q4PT31]
AT1G17745	2.4579	-0.382639	0.186864	0.327241	PGDH	D-3-phosphoglycerate dehydrogenase [Source:TAIR;Acc:AT1G17745]
AT1G17860	2.08408	-0.155581	1.00532	0.474545	KTI2	Kunitz trypsin inhibitor 2 [Source:UniProtKB/Swiss-Prot;Acc:Q9LMU2]
AT1G18300	1.53088	0.14155	-0.0892012	-0.291619	NUDT4	Nudix hydrolase 4 [Source:UniProtKB/Swiss-Prot;Acc:Q9LE73]
AT1G18320	1.61677	0.718245	0.796166	0.618149		Mitochondrial import inner membrane translocase subunit Tim17/Tim22/Tim23 family protein [Source:TAIR;Acc:AT1G18320]
AT1G18390	1.74361	-0.0103029	0.59355	0.0599632		Protein kinase superfamily protein [Source:TAIR;Acc:AT1G18390]
AT1G18830	2.58389	2.58089	-0.216648	-0.0339575	SEC31A	Protein transport protein SEC31 homolog A [Source:UniProtKB/Swiss-Prot;Acc:F4ICD9]
AT1G18860	1.50224	-2.00775	0.701042	0.28528	WRKY61	WRKY DNA-binding protein 61 [Source:TAIR;Acc:AT1G18860]
AT1G18960	1.32617	6.23751	-0.702664	2.4772		F14D16.11 [Source:UniProtKB/TrEMBL;Acc:Q9LMD1]
AT1G19020	2.4684	0.278821	0.562659	0.242159		CDP-diacylglycerol-glycerol-3-phosphate 3-phosphatidyltransferase [Source:UniProtKB/TrEMBL;Acc:Q8VYY6]
AT1G19150	-1.57837	0.0247449	-0.461342	-0.24529	LHCA6	Photosystem I chlorophyll a/b-binding protein 6, chloroplastic [Source:UniProtKB/Swiss-Prot;Acc:Q8LCQ4]
AT1G19180	2.15022	-0.336507	0.555629	0.507199	TIFY10A	TIFY10A [Source:UniProtKB/TrEMBL;Acc:A0A178W7G1]
AT1G19250	4.53917	0.197112	1.2496	-0.0881235	FMO1	Probable flavin-containing monooxygenase 1 [Source:UniProtKB/Swiss-Prot;Acc:Q9LMA1]
AT1G19310	2.0363	-0.153855	0.291837	0.0221334		At1g19310/F18O14_14 [Source:UniProtKB/TrEMBL;Acc:Q9LN67]
AT1G19610	5.12926	0.883301	2.4548	1.76723	PDF1.4	Defensin-like protein 19 [Source:UniProtKB/Swiss-Prot;Acc:P82787]
AT1G19940	-1.62881	-0.471157	-1.73478	-0.728219	AtGH9B5	Endoglucanase 2 [Source:UniProtKB/Swiss-Prot;Acc:Q9FXI9]
AT1G20160	1.72464	0.146138	-0.341053	-0.19455	CRSP	CO(2)-response secreted protease [Source:UniProtKB/Swiss-Prot;Acc:Q9LNU1]
AT1G20180	4.44539	2.90602	0.706653	NA		UPF0496 protein At1g20180 [Source:UniProtKB/Swiss-Prot;Acc:Q6DYE5]
AT1G20190	-1.81863	-0.19534	-0.485946	-0.371291	EXPA11	Expansin-A11 [Source:UniProtKB/Swiss-Prot;Acc:Q9LNU3]
AT1G20310	2.90037	0.0511082	1.62768	0.727931		Syringolide-induced protein [Source:UniProtKB/TrEMBL;Acc:Q8L956]
AT1G20630	2.07359	0.236606	0.162714	-0.277982	CAT1	CAT1 [Source:UniProtKB/TrEMBL;Acc:A0A384KXY6]
AT1G20740	5.26917	2.88992	NA	0.623353		Protein of unknown function (DUF833) [Source:TAIR;Acc:AT1G20740]
AT1G20900	0.778316	0.196707	2.72825	2.31011	AHL27	AT-hook motif nuclear-localized protein 27 [Source:UniProtKB/Swiss-Prot;Acc:Q9S7C9]
AT1G21140	-1.69242	-0.269302	-1.06675	-1.29104		Vacuolar iron transporter homolog 1 [Source:UniProtKB/Swiss-Prot;Acc:Q9LPU9]
AT1G21240	2.56469	-0.0737334	0.465032	0.302534	WAK3	Wall-associated receptor kinase 3 [Source:UniProtKB/Swiss-Prot;Acc:Q9LMN8]
AT1G21310	3.6175	0.052366	0.479938	0.652742	EXT3	Extensin-3 [Source:UniProtKB/Swiss-Prot;Acc:Q9FS16]
AT1G21390	2.29306	0.213565	0.189023	0.286954	emb2170	Emb2170 [Source:UniProtKB/TrEMBL;Acc:A0A178W1S8]
AT1G21400	1.51717	0.0978265	0.457153	0.0144991		Thiamin diphosphate-binding fold (THDP-binding) superfamily protein [Source:TAIR;Acc:AT1G21400]
AT1G21500	-1.687	-0.115846	-0.3879	-0.564553		F24J8.11 protein [Source:UniProtKB/TrEMBL;Acc:Q9LPK9]
AT1G21520	2.78227	0.153785	1.3545	0.771466		Uncharacterized protein At1g21520/F24J8_4 [Source:UniProtKB/TrEMBL;Acc:Q8GYE6]
AT1G21525	5.40636	1.9013	2.1561	2.16036	NA	NA
AT1G21550	2.55317	-0.525576	0.0308539	-0.00278834	CML44	Probable calcium-binding protein CML44 [Source:UniProtKB/Swiss-Prot;Acc:Q9LPK5]
AT1G21750	1.63636	-0.13875	-0.015434	0.0890623	PDIL1-1	Protein disulfide isomerase-like 1-1 [Source:UniProtKB/Swiss-Prot;Acc:Q9XI01]
AT1G22400	1.7158	-0.0230365	0.356453	0.182866	UGT85A1	UDP-glycosyltransferase 85A1 [Source:UniProtKB/Swiss-Prot;Acc:Q9SK82]
AT1G22480	5.19727	1.97152	1.92134	0.478982		At1g22480 [Source:UniProtKB/TrEMBL;Acc:Q9SK90]
AT1G22690	-1.98721	0.00524677	-0.77409	-0.628129	GASA9	Gibberellin-regulated protein 9 [Source:UniProtKB/Swiss-Prot;Acc:Q8GWK5]
AT1G23060	2.28775	-0.270328	0.308635	0.733093		MDP40 [Source:UniProtKB/TrEMBL;Acc:A0A384LAT5]
AT1G23120	1.91718	-0.98669	0.468712	0.385158		Polyketide cyclase/dehydrase and lipid transport superfamily protein [Source:TAIR;Acc:AT1G23120]
AT1G23200	1.94709	-0.48141	-0.354042	-1.44759	PME6	Probable pectinesterase/pectinesterase inhibitor 6 [Source:UniProtKB/Swiss-Prot;Acc:O49298]
AT1G23205	-1.65	-0.0587529	-0.94493	0.0281693		At1g23205 [Source:UniProtKB/TrEMBL;Acc:O49297]
AT1G23560	2.13868	0.291748	-0.216321	0.386007		F5O8.12 protein [Source:UniProtKB/TrEMBL;Acc:Q9ZUD8]
AT1G23800	2.91346	-0.334751	-0.200221	-0.171428	ALDH2B7	Aldehyde dehydrogenase family 2 member B7, mitochondrial [Source:UniProtKB/Swiss-Prot;Acc:Q8S528]
AT1G24145	1.52098	-0.288974	0.423354	0.150764		At1g24145 [Source:UniProtKB/TrEMBL;Acc:Q8GYP2]
AT1G24260	0.741321	2.52057	-0.990014	0.165874	SEP3	At1g24260 [Source:UniProtKB/TrEMBL;Acc:B4F7R9]
AT1G25275	1.51513	-0.242417	0.913364	0.283255		AT1G25275 protein [Source:UniProtKB/TrEMBL;Acc:B9DG55]
AT1G25400	2.3369	-0.240548	0.603132	0.357305		At1g25400 [Source:UniProtKB/TrEMBL;Acc:Q9C6L0]
AT1G25440	-1.56806	-0.361167	-0.854718	-0.267992	COL16	Zinc finger protein CONSTANS-LIKE 16 [Source:UniProtKB/Swiss-Prot;Acc:Q8RWD0]
AT1G26200	1.50767	-0.456762	0.553902	0.0788599		TRAM, LAG1 and CLN8 (TLC) lipid-sensing domain containing protein [Source:TAIR;Acc:AT1G26200]
AT1G26208	-1.84305	0.00612348	-0.454942	-0.425349		other RNA [Source:TAIR;Acc:AT1G26208]
AT1G26210	-2.30089	0.0280381	-0.960093	-0.713236	ATSOFL1	At1g26210 [Source:UniProtKB/TrEMBL;Acc:Q67YG7]
AT1G26380	2.80217	0.121494	1.76974	0.651639	FOX1	Berberine bridge enzyme-like 3 [Source:UniProtKB/Swiss-Prot;Acc:Q9FZC4]
AT1G26390	3.5893	0.211262	0.696587	1.5176	FOX2	Berberine bridge enzyme-like 4 [Source:UniProtKB/Swiss-Prot;Acc:Q9FZC5]
AT1G26400	3.76352	-1.6536	-2.45894	0.164091	FOX3	Berberine bridge enzyme-like 5 [Source:UniProtKB/Swiss-Prot;Acc:Q9FZC6]
AT1G26410	2.57047	0.725976	1.37949	1.6996	FOX4	Berberine bridge enzyme-like 6 [Source:UniProtKB/Swiss-Prot;Acc:Q9FZC7]
AT1G26420	3.13241	0.0477319	1.8025	0.846041	FOX5	Berberine bridge enzyme-like 7 [Source:UniProtKB/Swiss-Prot;Acc:Q9FZC8]
AT1G26600	-1.50183	-0.00921149	-0.543729	-0.219839	CLE9	CLAVATA3/ESR-RELATED 9 [Source:TAIR;Acc:AT1G26600]
AT1G26930	2.59273	0.388224	0.526395	0.326473		F-box/kelch-repeat protein At1g26930 [Source:UniProtKB/Swiss-Prot;Acc:Q84M94]
AT1G26945	-1.78536	-0.0262314	0.564663	-0.413663	PRE6	Transcription factor PRE6 [Source:UniProtKB/Swiss-Prot;Acc:Q8GW32]
AT1G26970	1.58984	0.581022	2.61502	2.63641	PBL4	Probable serine/threonine-protein kinase PBL4 [Source:UniProtKB/Swiss-Prot;Acc:Q5PP29]
AT1G27020	-0.432741	0.0761759	1.82546	1.45041		Plant/protein [Source:UniProtKB/TrEMBL;Acc:O04551]
AT1G27110	1.76148	-0.101816	0.787439	0.172369		Tetratricopeptide repeat (TPR)-like superfamily protein [Source:UniProtKB/TrEMBL;Acc:Q5BPZ1]
AT1G28010	-1.60474	0.15314	0.615195	0.0114933	ABCB14	ABC transporter B family member 14 [Source:UniProtKB/Swiss-Prot;Acc:Q9C7F2]
AT1G28190	2.19341	-0.146617	1.23322	0.74211		F3H9.15 protein [Source:UniProtKB/TrEMBL;Acc:Q9FZ93]
AT1G28210	1.5293	0.385628	0.0254952	0.21709	ATJ1	DNAJ heat shock family protein [Source:UniProtKB/TrEMBL;Acc:F4HWI4]
AT1G28370	2.23973	-0.486365	0.920337	0.204073	ERF11	ERF domain protein 11 [Source:TAIR;Acc:AT1G28370]
AT1G28480	3.07485	-0.328376	0.710484	-0.0326791	GRXC9	Glutaredoxin-C9 [Source:UniProtKB/Swiss-Prot;Acc:Q9SGP6]
AT1G29195	1.69515	-0.523763	0.387517	-0.234876		At1g29190/F28N24_12 [Source:UniProtKB/TrEMBL;Acc:Q9LP48]
AT1G29290	4.80302	-0.541301	1.72837	0.489037	CEP14	Precursor of CEP14 [Source:UniProtKB/Swiss-Prot;Acc:Q52K95]
AT1G29420	-1.53409	0.289885	0.273182	-0.89532		SAUR-like auxin-responsive protein family [Source:TAIR;Acc:AT1G29420]
AT1G29430	-1.65217	0.0475687	-0.10452	-0.347561	SAUR62	Auxin-responsive protein SAUR62 [Source:UniProtKB/Swiss-Prot;Acc:Q9C7Q8]
AT1G29440	-2.3957	0.0333254	-0.395556	-0.265132	SAUR63	Auxin-responsive protein SAUR63 [Source:UniProtKB/Swiss-Prot;Acc:F4I1H5]
AT1G29450	-1.80255	-0.0472191	-0.266695	-0.547819	SAUR64	Auxin-responsive protein SAUR64 [Source:UniProtKB/Swiss-Prot;Acc:Q0V7Z5]
AT1G29460	-1.5904	0.0660179	-0.341912	-0.727399		SAUR-like auxin-responsive protein family [Source:TAIR;Acc:AT1G29460]
AT1G29500	-2.20431	-0.211141	-0.288337	-0.664561	SAUR66	Auxin-responsive protein SAUR66 [Source:UniProtKB/Swiss-Prot;Acc:Q9C7Q1]
AT1G29510	-2.46467	-0.199168	-0.371091	-0.736013	SAUR67	Auxin-responsive protein SAUR67 [Source:UniProtKB/Swiss-Prot;Acc:F4I1I4]
AT1G29660	-1.6707	-0.0927855	-0.830179	-0.422532		GDSL esterase/lipase At1g29660 [Source:UniProtKB/Swiss-Prot;Acc:Q9C7N5]
AT1G29720	-1.69846	-0.442027	-0.109562	-0.476088	RFK1	Probable LRR receptor-like serine/threonine-protein kinase At1g29720 [Source:UniProtKB/Swiss-Prot;Acc:Q9ASQ6]
AT1G29860	1.98632	0.667158	1.73441	1.38226	WRKY71	WRKY transcription factor 71 [Source:UniProtKB/Swiss-Prot;Acc:Q93WV4]
AT1G29910	-1.77382	-0.146691	-0.183561	-1.29668	LHCB1.1	Chlorophyll a-b binding protein 3, chloroplastic [Source:UniProtKB/Swiss-Prot;Acc:Q8VZ87]
AT1G29920	-2.02591	-0.103118	-0.281215	-1.42156	LHCB1.1	Chlorophyll a-b binding protein 3, chloroplastic [Source:UniProtKB/Swiss-Prot;Acc:Q8VZ87]
AT1G29930	-1.61699	-0.376673	-0.247391	-0.896771	LHCB1.3	Chlorophyll a-b binding protein 1, chloroplastic [Source:UniProtKB/Swiss-Prot;Acc:P04778]
AT1G30135	1.85142	0.183252	0.713644	0.594497	TIFY5A	Protein TIFY 5A [Source:UniProtKB/Swiss-Prot;Acc:Q8LBM2]
AT1G30220	2.45219	-0.30455	0.537064	0.297861	INT2	Probable inositol transporter 2 [Source:UniProtKB/Swiss-Prot;Acc:Q9C757]
AT1G30380	-1.60987	-0.268574	-0.367363	-0.562999	PSAK	Photosystem I reaction center subunit psaK, chloroplastic [Source:UniProtKB/Swiss-Prot;Acc:Q9SUI5]
AT1G30620	1.9287	0.0564473	0.275535	0.430114	MUR4	UXE1 [Source:UniProtKB/TrEMBL;Acc:A0A384K925]
AT1G30700	4.4964	-1.99666	1.80374	-0.120261		Berberine bridge enzyme-like 8 [Source:UniProtKB/Swiss-Prot;Acc:Q9SA85]
AT1G30720	3.83797	-0.112331	3.14722	0.559591		Berberine bridge enzyme-like 10 [Source:UniProtKB/Swiss-Prot;Acc:Q9SA87]
AT1G30730	4.50095	-0.28588	2.78226	1.02708		Berberine bridge enzyme-like 11 [Source:UniProtKB/Swiss-Prot;Acc:Q9SA88]
AT1G30850	3.26806	-0.494045	0.717073	1.31115	RSH4	Root hair specific 4 [Source:UniProtKB/TrEMBL;Acc:Q9SY31]
AT1G30990	6.82072	NA	1.92134	0.623353		F17F8.9 [Source:UniProtKB/TrEMBL;Acc:Q9FYJ0]
AT1G31570	1.76711	0.188682	-0.230627	-0.595293	NA	NA
AT1G31820	1.64615	-0.403553	0.161312	0.17551		Probable polyamine transporter At1g31820 [Source:UniProtKB/Swiss-Prot;Acc:Q9C6S4]
AT1G31983	-2.30944	-0.12537	-0.870463	0.161869	NA	NA
AT1G32170	2.16436	0.197572	-0.110763	0.0335556	XTH30	Probable xyloglucan endotransglucosylase/hydrolase protein 30 [Source:UniProtKB/Swiss-Prot;Acc:Q38908]
AT1G32350	5.47677	0.573983	1.48791	0.944666	AOX3	AOX1D [Source:UniProtKB/TrEMBL;Acc:A0A384LFI3]
AT1G32780	-1.70922	0.937433	-0.125496	-0.427646		Alcohol dehydrogenase-like 3 [Source:UniProtKB/Swiss-Prot;Acc:A1L4Y2]
AT1G32920	2.18343	0.111879	0.96483	0.416072		At1g32920/F9L11_25 [Source:UniProtKB/TrEMBL;Acc:Q93WI1]
AT1G32928	1.70819	0.469599	0.0800959	0.603266		Avr9/Cf-9 rapidly elicited protein [Source:UniProtKB/TrEMBL;Acc:Q56XA0]
AT1G32940	2.86422	0.320816	0.404097	0.200049	SBT3.5	Subtilisin-like protease SBT3.5 [Source:UniProtKB/Swiss-Prot;Acc:Q9MAP7]
AT1G32950	2.19666	0.224043	0.0214648	0.750998	SBT3.4	Subtilisin-like protease SBT3.4 [Source:UniProtKB/Swiss-Prot;Acc:F4HPF1]
AT1G32960	4.84872	0.236127	1.6143	0.701715	SBT3.3	Subtilisin-like protease SBT3.3 [Source:UniProtKB/Swiss-Prot;Acc:Q9MAP5]
AT1G33030	3.22462	0.650693	1.10491	1.30865		At1g33030/F9L11_18 [Source:UniProtKB/TrEMBL;Acc:Q9MAP0]
AT1G33440	-1.98044	0.0541051	-0.919027	-0.393088	NPF4.4	Protein NRT1/ PTR FAMILY 4.4 [Source:UniProtKB/Swiss-Prot;Acc:Q56XQ6]
AT1G33730	4.59719	0.969911	0.505194	0.965118	CYP76C5	Cytochrome P450, family 76, subfamily C, polypeptide 5 [Source:UniProtKB/TrEMBL;Acc:F4HRA1]
AT1G33811	-1.92795	-0.181568	-0.352557	-0.523726		GDSL esterase/lipase At1g33811 [Source:UniProtKB/Swiss-Prot;Acc:Q8L5Z1]
AT1G33950	6.90187	1.15782	3.49917	0.993205	IAN7	Immune-associated nucleotide-binding protein 7 [Source:UniProtKB/Swiss-Prot;Acc:Q9C8V2]
AT1G33960	3.75424	0.501142	1.34054	0.644795	AIG1	P-loop containing nucleoside triphosphate hydrolases superfamily protein [Source:TAIR;Acc:AT1G33960]
AT1G34180	1.55835	-0.165901	0.570822	0.775019	anac016	NAC domain containing protein 16 [Source:TAIR;Acc:AT1G34180]
AT1G34580	-1.57081	0.435644	0.26323	0.633908	STP5	Sugar transport protein 5 [Source:UniProtKB/Swiss-Prot;Acc:Q93Y91]
AT1G35180	-1.65325	0.0927744	-0.575316	0.0761187		At1g35180 [Source:UniProtKB/TrEMBL;Acc:Q6IDJ6]
AT1G35230	2.41603	-0.193822	0.634872	-0.0891111	AGP5	Classical arabinogalactan protein 5 [Source:UniProtKB/Swiss-Prot;Acc:Q8LCE4]
AT1G35910	1.61655	0.182111	-0.120125	0.0799434	TPPD	Probable trehalose-phosphate phosphatase D [Source:UniProtKB/Swiss-Prot;Acc:Q67XC9]
AT1G36060	0.995564	-0.530089	2.14311	0.892097	ERF055	Ethylene-responsive transcription factor ERF055 [Source:UniProtKB/Swiss-Prot;Acc:Q9SKW5]
AT1G36620	2.33376	-0.840582	0.884011	-0.170258	NA	NA
AT1G36622	2.97177	0.223531	0.993731	0.519936		Transmembrane protein [Source:UniProtKB/TrEMBL;Acc:Q1G3E7]
AT1G36640	3.35082	0.970737	-2.95977	1.26166		Transmembrane protein [Source:UniProtKB/TrEMBL;Acc:Q9C8F3]
AT1G36680	-1.99979	-1.12944	0.413347	0.511897	NA	NA
AT1G42560	0.691895	2.29894	2.2116	4.19357	MLO9	MLO-like protein 9 [Source:UniProtKB/Swiss-Prot;Acc:Q94KB4]
AT1G42980	2.58682	-0.235164	0.491399	-0.685098	FH12	Formin-like protein 12 [Source:UniProtKB/Swiss-Prot;Acc:Q9C7S1]
AT1G43160	5.37729	1.72948	1.34442	4.34073	RAP2-6	Ethylene-responsive transcription factor RAP2-6 [Source:UniProtKB/Swiss-Prot;Acc:Q7G1L2]
AT1G44130	4.62284	0.63858	1.01339	0.803207		Eukaryotic aspartyl protease family protein [Source:UniProtKB/TrEMBL;Acc:Q9C6Y5]
AT1G45145	3.9169	-0.399009	0.551311	0.312764	TRX5	Thioredoxin H5 [Source:UniProtKB/Swiss-Prot;Acc:Q39241]
AT1G47510	2.76741	0.43722	1.85637	1.40468	IP5P11	Type IV inositol polyphosphate 5-phosphatase 11 [Source:UniProtKB/Swiss-Prot;Acc:Q5EAF2]
AT1G47890	3.47688	0.636899	1.20941	0.477163	AtRLP7
AT1G47980	1.56886	2.08632	-1.69894	0.011939		unknown protein; FUNCTIONS IN: molecular_function unknown; INVOLVED IN: biological_process unknown; LOCATED IN: endomembrane system; EXPRESSED IN: 6 plant structures; EXPRESSED DURING: 4 anthesis, F mature embryo stage, petal differentiation and exp /.../ stage, E expanded cotyledon stage; BEST Arabidopsis thaliana protein match is: unknown protein (TAIR:AT3G62730.1); Ha. [Source:TAIR;Acc:AT1G479…
AT1G48000	3.3078	-0.372367	0.564055	-0.0433311	MYB112	MYB transcription factor [Source:UniProtKB/TrEMBL;Acc:Q94CJ3]
AT1G48325	5.09056	NA	NA	NA		At1g48325 [Source:UniProtKB/TrEMBL;Acc:Q84WL4]
AT1G48370	1.81848	-0.339022	0.0875877	0.0691076	YSL8	Probable metal-nicotianamine transporter YSL8 [Source:UniProtKB/Swiss-Prot;Acc:Q6R3K4]
AT1G48605	1.6187	-0.220696	0.13518	0.121352	HAL3B	Probable phosphopantothenoylcysteine decarboxylase [Source:UniProtKB/Swiss-Prot;Acc:P94063]
AT1G49900	4.60129	1.82832	2.09687	1.78822		C2H2 type zinc finger transcription factor family [Source:UniProtKB/TrEMBL;Acc:Q9C538]
AT1G49960	3.00568	-1.01869	1.9981	-0.741297	NAT4	Nucleobase-ascorbate transporter 4 [Source:UniProtKB/Swiss-Prot;Acc:P93039]
AT1G50400	3.44625	0.877546	0.726616	0.295027	TOM40-2	Probable mitochondrial import receptor subunit TOM40-2 [Source:UniProtKB/Swiss-Prot;Acc:Q9SX55]
AT1G50732	-1.54794	-0.17803	-0.0280995	-0.24189		unknown protein. [Source:TAIR;Acc:AT1G50732]
AT1G51400	-1.61254	-0.408353	-0.913745	-0.599639		At1g51400/F5D21_10 [Source:UniProtKB/TrEMBL;Acc:Q9SYE2]
AT1G51620	2.56644	-0.192984	0.502891	0.303897		Protein kinase superfamily protein [Source:UniProtKB/TrEMBL;Acc:Q9C8H4]
AT1G51760	2.02631	-0.0654389	0.0915579	0.250536	ILL4	JR3 [Source:UniProtKB/TrEMBL;Acc:A0A178W8I8]
AT1G51790	1.96932	-0.136574	1.20342	-0.148535		Leucine-rich repeat protein kinase family protein [Source:TAIR;Acc:AT1G51790]
AT1G51800	2.73656	0.0330064	1.44297	0.794225	IOS1	LRR receptor-like serine/threonine-protein kinase IOS1 [Source:UniProtKB/Swiss-Prot;Acc:Q9C8I6]
AT1G51820	2.29558	0.136261	1.4347	1.09075		Probable LRR receptor-like serine/threonine-protein kinase At1g51820 [Source:UniProtKB/Swiss-Prot;Acc:C0LGG3]
AT1G51850	1.8187	-0.169393	1.40575	0.337717		Leucine-rich repeat protein kinase family protein [Source:TAIR;Acc:AT1G51850]
AT1G51860	2.52237	-0.385737	1.13176	0.700527		Probable LRR receptor-like serine/threonine-protein kinase At1g51860 [Source:UniProtKB/Swiss-Prot;Acc:C0LGG4]
AT1G51890	3.38872	-0.0911572	0.962035	0.376227		Leucine-rich repeat protein kinase family protein [Source:TAIR;Acc:AT1G51890]
AT1G51920	4.70455	0.758288	2.53846	1.04134		unknown protein; FUNCTIONS IN: molecular_function unknown; INVOLVED IN: biological_process unknown; LOCATED IN: endomembrane system; EXPRESSED IN: stem, stamen; EXPRESSED DURING: 4 anthesis; Ha. [Source:TAIR;Acc:AT1G51920]
AT1G52040	1.61486	-0.692217	-0.553804	0.158647	MBP1	Myrosinase-binding protein 1 [Source:UniProtKB/Swiss-Prot;Acc:Q9SAV0]
AT1G52190	-1.82903	-0.569412	-0.126618	-0.0602914	NPF1.2	Protein NRT1/ PTR FAMILY 1.2 [Source:UniProtKB/Swiss-Prot;Acc:Q9M817]
AT1G52200	2.46676	0.367699	1.33564	0.428673	PCR8	Protein PLANT CADMIUM RESISTANCE 8 [Source:UniProtKB/Swiss-Prot;Acc:Q9M815]
AT1G52230	-1.58857	-0.245309	-0.483482	-0.546817	PSAH2	Photosystem I reaction center subunit VI-2, chloroplastic [Source:UniProtKB/Swiss-Prot;Acc:Q9SUI6]
AT1G52240	-1.57862	-0.16338	-0.378685	-0.190425	ROPGEF11	ROPGEF11 [Source:UniProtKB/TrEMBL;Acc:A0A178W8V0]
AT1G52560	2.15906	1.22126	1.09003	0.934321	HSP26.5	26.5 kDa heat shock protein, mitochondrial [Source:UniProtKB/Swiss-Prot;Acc:Q9SSQ8]
AT1G52690	3.68969	1.72948	-1.09546	NA	LEA7	Late embryogenesis abundant protein 7 [Source:UniProtKB/Swiss-Prot;Acc:Q96270]
AT1G52750	-1.59248	-0.367591	-0.869652	-0.608415		Alpha/beta-Hydrolases superfamily protein [Source:UniProtKB/TrEMBL;Acc:F4IEK5]
AT1G52827	-1.76711	-0.110497	-0.789532	-0.409743	CDT1	At1g52827 [Source:UniProtKB/TrEMBL;Acc:Q3ECR7]
AT1G52890	4.98191	-0.703133	1.24052	-0.156184	NAC019	NAC domain-containing protein 19 [Source:UniProtKB/Swiss-Prot;Acc:Q9C932]
AT1G53470	2.09796	0.343742	-0.545701	-0.316211	MSL4	Mechanosensitive ion channel protein 4 [Source:UniProtKB/Swiss-Prot;Acc:Q9LPG3]
AT1G53540	4.32743	1.95518	3.12075	0.0240603	HSP17.6C	17.6 kDa class I heat shock protein 3 [Source:UniProtKB/Swiss-Prot;Acc:P13853]
AT1G53580	2.01298	0.0166461	0.259447	0.138861	GLY3	Persulfide dioxygenase ETHE1 homolog, mitochondrial [Source:UniProtKB/Swiss-Prot;Acc:Q9C8L4]
AT1G53620	2.96075	-0.102145	1.20249	-0.468761		Transmembrane protein [Source:UniProtKB/TrEMBL;Acc:Q9C8L8]
AT1G53625	3.56448	0.767861	0.496658	0.285195		At1g53625 [Source:UniProtKB/TrEMBL;Acc:Q9LPH9]
AT1G53980	5.78925	0.446288	3.52561	0.0340135		F15I1.6 protein [Source:UniProtKB/TrEMBL;Acc:Q9SYF4]
AT1G54020	1.71139	0.00213992	-0.63993	0.0473026		GDSL esterase/lipase At1g54020 [Source:UniProtKB/Swiss-Prot;Acc:Q9C5N8]
AT1G54100	2.5611	0.0400081	0.394284	0.0727224	ALDH7B4	ALDH7B4 [Source:UniProtKB/TrEMBL;Acc:A0A178W3F2]
AT1G54575	2.42461	0.071246	-0.0196471	0.449334		unknown protein; Ha. [Source:TAIR;Acc:AT1G54575]
AT1G54890	6.88006	-3.0644	1.34762	-1.25307		Late embryogenesis abundant (LEA) protein-like protein [Source:UniProtKB/TrEMBL;Acc:Q9FZ41]
AT1G55380	-1.94095	-0.551493	-1.50942	-0.816845		Cysteine/Histidine-rich C1 domain family protein [Source:UniProtKB/TrEMBL;Acc:Q9C6G7]
AT1G55610	1.56838	-0.041794	0.230111	0.267236	BRL1	Serine/threonine-protein kinase BRI1-like 1 [Source:UniProtKB/Swiss-Prot;Acc:Q9ZWC8]
AT1G55790	6.82458	2.29508	2.5367	1.14849		Domain of unknown function (DUF2431) [Source:TAIR;Acc:AT1G55790]
AT1G55960	-1.91488	-0.180111	-0.299668	-0.530128		Polyketide cyclase/dehydrase and lipid transport superfamily protein [Source:UniProtKB/TrEMBL;Acc:Q93YV2]
AT1G56060	4.73092	1.39151	1.4242	0.447583		unknown protein; BEST Arabidopsis thaliana protein match is: unknown protein (TAIR:AT2G32210.1); Ha. [Source:TAIR;Acc:AT1G56060]
AT1G56145	1.52985	0.236202	0.774908	0.473318		Leucine-rich repeat transmembrane protein kinase [Source:UniProtKB/TrEMBL;Acc:F4I3K4]
AT1G56150	1.80492	-0.175707	0.599497	-0.00501971	SAUR71	Auxin-responsive protein SAUR71 [Source:UniProtKB/Swiss-Prot;Acc:Q9SGU2]
AT1G56250	1.21901	-0.268734	2.67137	0.325062	VBF	F-box protein VBF [Source:UniProtKB/Swiss-Prot;Acc:Q9C7K0]
AT1G56300	2.49163	0.385136	0.438386	0.914118		At1g56300 [Source:UniProtKB/TrEMBL;Acc:Q8L7R1]
AT1G56550	2.20563	-0.246245	0.933498	0.589695	RGXT3	UDP-D-xylose:L-fucose alpha-1,3-D-xylosyltransferase 3 [Source:UniProtKB/Swiss-Prot;Acc:Q9FXA7]
AT1G56670	-1.60787	-0.128254	-0.231002	0.128988	LIP4	GDSL esterase/lipase LIP-4 [Source:UniProtKB/Swiss-Prot;Acc:Q9FXB6]
AT1G56710	1.5054	-0.213899	0.591601	0.857541		Pectin lyase-like superfamily protein [Source:UniProtKB/TrEMBL;Acc:Q9FXC1]
AT1G57630	2.74726	-0.0106125	0.2043	-0.028985		Disease resistance protein RPP1-WsB, putative [Source:UniProtKB/TrEMBL;Acc:Q9FVT9]
AT1G57640	3.91684	-4.34517	2.28745	-0.292758	NA	NA
AT1G57650	3.65738	0.941865	1.12333	0.505397		ATP binding protein [Source:UniProtKB/TrEMBL;Acc:F4I847]
AT1G57750	0.592369	2.0518	-2.43564	-0.272719	CYP96A15	Alkane hydroxylase MAH1 [Source:UniProtKB/Swiss-Prot;Acc:Q9FVS9]
AT1G58190	1.52482	-0.0345577	0.485385	-0.258073	AtRLP9
AT1G58340	2.90426	0.17845	0.860325	1.00895	DTX48	Protein DETOXIFICATION 48 [Source:UniProtKB/Swiss-Prot;Acc:Q9SLV0]
AT1G58370	-1.69859	0.031539	-0.599318	-0.0260492	RXF12	glycosyl hydrolase family 10 protein / carbohydrate-binding domain-containing protein [Source:TAIR;Acc:AT1G58370]
AT1G58430	0.263347	2.73753	-3.99248	-0.57812	RXF26	GDSL esterase/lipase At1g58430 [Source:UniProtKB/Swiss-Prot;Acc:Q9C648]
AT1G59590	1.90297	0.115686	0.401256	0.390186	ZCF37	At1g59590 [Source:UniProtKB/TrEMBL;Acc:Q9SLT9]
AT1G60130	3.31216	0.728568	0.284295	0.0260005	JAL18	Jacalin-related lectin 18 [Source:UniProtKB/Swiss-Prot;Acc:O80737]
AT1G60470	3.44228	0.874922	2.11826	2.8465	GOLS4	Galactinol synthase 4 [Source:UniProtKB/Swiss-Prot;Acc:O22693]
AT1G60590	-2.06462	-0.178877	-0.770753	0.124522		Pectin lyase-like superfamily protein [Source:UniProtKB/TrEMBL;Acc:O22699]
AT1G60730	3.12318	0.00803839	0.518749	0.168608		NAD(P)-linked oxidoreductase superfamily protein [Source:TAIR;Acc:AT1G60730]
AT1G60740	3.77445	-1.19067	-1.33301	2.30628	PRXIID	At1g60740 [Source:UniProtKB/TrEMBL;Acc:B4G289]
AT1G61080	8.08419	4.11878	3.30427	1.98842		Hydroxyproline-rich glycoprotein family protein [Source:TAIR;Acc:AT1G61080]
AT1G61110	3.30776	2.93144	-1.81716	-1.79559	NAC025	NAC transcription factor 25 [Source:UniProtKB/Swiss-Prot;Acc:Q8GY42]
AT1G61120	3.32794	0.338129	-0.489025	0.90366	GES	(E,E)-geranyllinalool synthase [Source:UniProtKB/Swiss-Prot;Acc:Q93YV0]
AT1G61340	1.65322	0.277401	0.793173	0.421842		F-box protein At1g61340 [Source:UniProtKB/Swiss-Prot;Acc:Q8GX77]
AT1G61360	1.83439	-0.0715097	0.526672	0.160737		Serine/threonine-protein kinase [Source:UniProtKB/TrEMBL;Acc:A0A178W9H1]
AT1G61370	1.9059	-0.0322529	0.974427	0.32157		G-type lectin S-receptor-like serine/threonine-protein kinase At1g61370 [Source:UniProtKB/Swiss-Prot;Acc:O64783]
AT1G61420	1.90426	-0.00309116	0.673566	0.205565		S-locus lectin protein kinase family protein [Source:TAIR;Acc:AT1G61420]
AT1G61440	2.81942	-0.290631	1.55417	1.14799		S-locus lectin protein kinase family protein [Source:TAIR;Acc:AT1G61440]
AT1G61480	6.90961	-0.0916612	5.37895	1.08536		G-type lectin S-receptor-like serine/threonine-protein kinase At1g61480 [Source:UniProtKB/Swiss-Prot;Acc:O64771]
AT1G61560	1.73411	-0.0765702	0.718565	0.333094	MLO6	MLO-like protein 6 [Source:UniProtKB/Swiss-Prot;Acc:Q94KB7]
AT1G61610	2.00774	-0.0446311	-0.0267894	0.492276		Serine/threonine-protein kinase [Source:UniProtKB/TrEMBL;Acc:A0A178W8X6]
AT1G61800	4.89394	-0.221213	1.77998	0.136254	GPT2	glucose-6-phosphate/phosphate translocator 2 [Source:TAIR;Acc:AT1G61800]
AT1G61810	4.23792	-0.148558	0.564234	-0.460556	BGLU45	Beta-glucosidase 45 [Source:UniProtKB/TrEMBL;Acc:F4HVG0]
AT1G61820	4.14055	0.226976	0.428676	0.854944	BGLU46	Beta-glucosidase 46 [Source:UniProtKB/Swiss-Prot;Acc:O80690]
AT1G62190	-1.33638	0.0652991	-5.3681	-1.05818	FAD4L1	Fatty acid desaturase 4-like 1, chloroplastic [Source:UniProtKB/Swiss-Prot;Acc:O04584]
AT1G62300	1.99441	0.15146	0.69915	0.4942	WRKY6	Uncharacterized protein At1g62300 (Fragment) [Source:UniProtKB/TrEMBL;Acc:C0SV11]
AT1G62420	2.08542	-0.503086	-0.671012	2.3807		DUF506 family protein (DUF506) [Source:UniProtKB/TrEMBL;Acc:O48807]
AT1G62760	1.55322	-1.05706	0.483264	0.234669	PMEI10	Pectinesterase inhibitor 10 [Source:UniProtKB/Swiss-Prot;Acc:Q9SI74]
AT1G62770	1.03026	-1.95417	1.21502	-0.281007	PMEI9	Pectinesterase inhibitor 9 [Source:UniProtKB/Swiss-Prot;Acc:Q9SI72]
AT1G62940	1.11376	6.28653	-6.44768	-1.88928	4CLL1	4-coumarate--CoA ligase-like 1 [Source:UniProtKB/Swiss-Prot;Acc:Q9LQ12]
AT1G63245	3.04979	1.21921	0.0148105	0.751643	CLE14	CLE14 [Source:UniProtKB/TrEMBL;Acc:A0A178WFK0]
AT1G63440	1.93509	-0.00367265	0.163404	0.372942	HMA5	Probable copper-transporting ATPase HMA5 [Source:UniProtKB/Swiss-Prot;Acc:Q9SH30]
AT1G63720	2.7139	-0.0524015	0.277168	0.216014		At1g63720/F24D7_9 [Source:UniProtKB/TrEMBL;Acc:Q93W23]
AT1G63840	2.51667	0.251424	0.361414	0.639538		At1g63840/T12P18_14 [Source:UniProtKB/TrEMBL;Acc:Q9CAJ8]
AT1G63930	-0.767358	0.839693	1.64893	-0.176134	ROH1	At1g63930 [Source:UniProtKB/TrEMBL;Acc:Q9CAK4]
AT1G64390	-1.71761	-0.486554	-0.530675	-0.239511	AtGH9C2	Endoglucanase 6 [Source:UniProtKB/Swiss-Prot;Acc:Q42059]
AT1G64940	2.28156	1.01455	-1.55579	1.09166	CYP89A6	Cytochrome P450, family 87, subfamily A, polypeptide 6 [Source:UniProtKB/TrEMBL;Acc:Q9XIQ2]
AT1G65060	-2.38677	-0.0960202	-0.444465	-0.349808	4CL3	4-coumarate--CoA ligase 3 [Source:UniProtKB/Swiss-Prot;Acc:Q9S777]
AT1G65240	1.6647	-0.481044	0.620363	0.595103		Aspartic proteinase-like protein 2 [Source:UniProtKB/Swiss-Prot;Acc:Q9S9K4]
AT1G65310	-2.34695	-0.826309	-0.824359	-1.95747	ATXTH17	xyloglucan endotransglucosylase/hydrolase 17 [Source:TAIR;Acc:AT1G65310]
AT1G65390	-1.74525	0.755459	1.06521	0.0431586	PP2A5	Protein PHLOEM PROTEIN 2-LIKE A5 [Source:UniProtKB/Swiss-Prot;Acc:Q9C5Q9]
AT1G65481	4.05037	0.234414	1.09816	0.923392		unknown protein; FUNCTIONS IN: molecular_function unknown; INVOLVED IN: biological_process unknown; LOCATED IN: endomembrane system. [Source:TAIR;Acc:AT1G65481]
AT1G65484	1.84577	-0.288945	1.4023	0.445698		unknown protein; FUNCTIONS IN: molecular_function unknown; INVOLVED IN: biological_process unknown; LOCATED IN: endomembrane system; Ha. [Source:TAIR;Acc:AT1G65484]
AT1G65485	5.22512	0.433657	4.81427	0.308601	NA	NA
AT1G65500	2.9904	0.170111	1.08595	0.719708		F5I14.4 protein [Source:UniProtKB/TrEMBL;Acc:O04468]
AT1G65510	1.7815	0.312646	0.620932	0.976291		unknown protein; FUNCTIONS IN: molecular_function unknown; INVOLVED IN: N-terminal protein myristoylation; LOCATED IN: endomembrane system; EXPRESSED IN: 9 plant structures; EXPRESSED DURING: LP.06 six leaves visible, LP.04 four leaves visible, 4 an /.../, petal differentiation and expansion stage, LP.08 eight leaves visible; BEST Arabidopsis thaliana protein match is: unknown protein (TAIR:AT1G6…
AT1G65610	4.36546	-0.103363	0.293159	-0.0118316	KOR2	Endoglucanase 7 [Source:UniProtKB/Swiss-Prot;Acc:O04478]
AT1G65690	4.10247	-0.076904	1.32061	0.546336	NHL6	NDR1/HIN1-like protein 6 [Source:UniProtKB/Swiss-Prot;Acc:Q8LD98]
AT1G65730	2.60469	-0.00331077	0.448009	0.484934	YSL7	Probable metal-nicotianamine transporter YSL7 [Source:UniProtKB/Swiss-Prot;Acc:Q9SHY2]
AT1G65820	1.84188	-0.0304982	0.404223	0.183123		Microsomal glutathione s-transferase [Source:UniProtKB/TrEMBL;Acc:F4IBL0]
AT1G65845	1.73132	-0.135287	0.782002	0.120316		At1g65844 [Source:UniProtKB/TrEMBL;Acc:Q9SHX3]
AT1G65970	5.6684	0.0227466	2.36717	0.101546	PRXIIC	TPX2 [Source:UniProtKB/TrEMBL;Acc:A0A178WKG0]
AT1G66050	1.95697	0.37526	0.614494	0.336308	ORTH5	E3 ubiquitin-protein ligase ORTHRUS 5 [Source:UniProtKB/Swiss-Prot;Acc:Q680I0]
AT1G66090	1.53655	-0.128179	0.0737841	0.124044		Disease resistance protein (TIR-NBS class) [Source:UniProtKB/TrEMBL;Acc:Q9C515]
AT1G66160	1.96199	0.134901	1.2801	0.812502	PUB20	U-box domain-containing protein 20 [Source:UniProtKB/Swiss-Prot;Acc:Q9C8D1]
AT1G66390	1.92049	-0.887312	1.17994	0.623119	MYB90	Transcription factor MYB90 [Source:UniProtKB/Swiss-Prot;Acc:Q9ZTC3]
AT1G66570	5.44055	0.170031	0.582127	1.0261	SUC7	Sucrose transport protein SUC7 [Source:UniProtKB/Swiss-Prot;Acc:Q67YF8]
AT1G66600	2.7918	0.768494	0.607149	1.18221	WRKY63	Probable WRKY transcription factor 63 [Source:UniProtKB/Swiss-Prot;Acc:Q9C6H5]
AT1G66700	3.69317	0.271887	1.0697	1.10733	PXMT1	Paraxanthine methyltransferase 1 [Source:UniProtKB/Swiss-Prot;Acc:Q9C9M3]
AT1G66850	0.616021	7.11038	-3.61875	NA		At1g66850 [Source:UniProtKB/TrEMBL;Acc:Q9C9N7]
AT1G66960	1.87664	-0.895616	1.34517	0.536651		Terpenoid cyclases family protein [Source:TAIR;Acc:AT1G66960]
AT1G67520	2.58727	0.0629578	1.1435	0.933941		lectin protein kinase family protein [Source:TAIR;Acc:AT1G67520]
AT1G67635	6.12768	0.465659	2.88403	0.433602		F12A21.23 [Source:UniProtKB/TrEMBL;Acc:Q9FXC9]
AT1G67650	1.7682	-0.240249	0.386346	0.181556		Signal recognition particle subunit SRP72 [Source:UniProtKB/TrEMBL;Acc:Q9FXD1]
AT1G67920	1.64904	-0.666063	0.941239	0.0766606		At1g67920 [Source:UniProtKB/TrEMBL;Acc:Q9C9V8]
AT1G67980	4.21496	-0.119151	2.00392	1.58265	CCOAMT	Putative caffeoyl-CoA O-methyltransferase At1g67980 [Source:UniProtKB/Swiss-Prot;Acc:Q9C9W3]
AT1G68238	-1.56384	0.121675	-0.277396	-0.246356		Putative uncharacterized protein [Source:UniProtKB/TrEMBL;Acc:Q1G3X3]
AT1G68360	1.78222	0.251966	0.256905	-0.529104	GIS3	Zinc finger protein GIS3 [Source:UniProtKB/Swiss-Prot;Acc:Q9C9H1]
AT1G68380	5.61805	NA	NA	NA		Core-2/I-branching beta-1,6-N-acetylglucosaminyltransferase family protein [Source:UniProtKB/TrEMBL;Acc:Q9M9C3]
AT1G68450	4.34301	-3.54728	1.1237	-1.73438	VQ8	VQ motif-containing protein 8, chloroplastic [Source:UniProtKB/Swiss-Prot;Acc:Q9CA36]
AT1G68520	-1.89365	-0.328563	-1.76802	-0.255822	COL6	Zinc finger protein CONSTANS-LIKE 6 [Source:UniProtKB/Swiss-Prot;Acc:Q8LG76]
AT1G68620	3.89969	0.21424	1.11271	0.953899	CXE6	Probable carboxylesterase 6 [Source:UniProtKB/Swiss-Prot;Acc:Q9SX25]
AT1G68630	7.37199	-0.343838	3.21347	2.07644	PCR12	Protein PLANT CADMIUM RESISTANCE 12 [Source:UniProtKB/Swiss-Prot;Acc:Q9SX26]
AT1G68765	2.90221	0.183711	1.27437	0.132452	IDA	IDA [Source:UniProtKB/TrEMBL;Acc:A0A178WMB5]
AT1G68870	-1.8893	0.14833	-0.266758	-0.0817241	ATSOFL2	At1g68870 [Source:UniProtKB/TrEMBL;Acc:Q9CA45]
AT1G69120	0.613762	2.06397	-1.09901	0.0374109	AP1	AP1 [Source:UniProtKB/TrEMBL;Acc:A0A178W846]
AT1G69320	-2.18406	0.00794903	-0.30637	-0.180644	CLE10	CLE10 [Source:UniProtKB/TrEMBL;Acc:A0A178WI24]
AT1G69480	2.39622	0.0831354	1.37836	1.54771	PHO1-H10	Phosphate transporter PHO1 homolog 10 [Source:UniProtKB/Swiss-Prot;Acc:Q6R8G0]
AT1G69500	0.986376	4.59667	-2.42264	-3.81377	CYP704B1	Cytochrome P450 704B1 [Source:UniProtKB/Swiss-Prot;Acc:Q9C788]
AT1G69523	-1.70176	0.336232	-0.27466	-0.0368309		At1g69520/F10D13_17 [Source:UniProtKB/TrEMBL;Acc:Q941B1]
AT1G69526	-1.50538	0.475593	0.365839	0.555913		S-adenosyl-L-methionine-dependent methyltransferases superfamily protein [Source:UniProtKB/TrEMBL;Acc:F4I261]
AT1G69530	-1.74873	0.272141	0.544636	0.0627156	ATEXPA1	Expansin [Source:UniProtKB/TrEMBL;Acc:C0Z241]
AT1G69790	2.25092	0.617147	-0.602607	-0.0598614	PBL18	Probable serine/threonine-protein kinase PBL18 [Source:UniProtKB/Swiss-Prot;Acc:Q5XF79]
AT1G69880	5.28558	-0.608354	-0.00410932	-0.624895	TRX8	Thioredoxin H8 [Source:UniProtKB/Swiss-Prot;Acc:Q9CAS1]
AT1G69920	3.98939	0.890393	2.63183	2.81044	GSTU12	Glutathione S-transferase U12 [Source:UniProtKB/Swiss-Prot;Acc:Q6NMS0]
AT1G69930	4.69745	0.0833656	1.17156	0.416457	GSTU11	Glutathione S-transferase U11 [Source:UniProtKB/Swiss-Prot;Acc:Q9CAS6]
AT1G70140	1.59466	0.0985572	0.438342	0.269259	FH8	Formin-like protein 8 [Source:UniProtKB/Swiss-Prot;Acc:O04532]
AT1G70170	3.75	0.447086	1.18154	1.74156	2MMP	Metalloendoproteinase 2-MMP [Source:UniProtKB/Swiss-Prot;Acc:O04529]
AT1G70270	-2.23932	-0.198495	-1.29238	-0.904337		unknown protein; BEST Arabidopsis thaliana protein match is: unknown protein (TAIR:AT1G23965.1); Ha. [Source:TAIR;Acc:AT1G70270]
AT1G70300	1.67932	0.360612	0.701371	0.552089	POT6	Potassium transporter 6 [Source:UniProtKB/Swiss-Prot;Acc:Q8W4I4]
AT1G70440	5.32859	2.36195	0.711986	-0.598478	SRO3	Probable inactive poly [ADP-ribose] polymerase SRO3 [Source:UniProtKB/Swiss-Prot;Acc:O64592]
AT1G70690	1.57559	-0.188597	-0.228108	0.190402	CRRSP2	PDLP5 [Source:UniProtKB/TrEMBL;Acc:A0A178WPB2]
AT1G70810	1.69231	-0.0214964	0.0761858	0.276895	CAR7	Protein C2-DOMAIN ABA-RELATED 7 [Source:UniProtKB/Swiss-Prot;Acc:Q9SSL1]
AT1G70850	1.15643	-0.644597	1.90871	1.38516	MLP34	MLP34 [Source:UniProtKB/TrEMBL;Acc:A0A384KEJ8]
AT1G70985	-2.33709	0.274211	0.261475	0.207427		Hydroxyproline-rich glycoprotein family protein [Source:UniProtKB/TrEMBL;Acc:Q8LGG2]
AT1G71140	1.60318	0.495694	-0.301987	0.213297	DTX14	Protein DETOXIFICATION 14 [Source:UniProtKB/Swiss-Prot;Acc:Q9C994]
AT1G71920	-6.97427	0.111747	-1.45696	0.0354805	HISN6A	Histidinol-phosphate aminotransferase 2, chloroplastic [Source:UniProtKB/Swiss-Prot;Acc:P0DI07]
AT1G72120	1.95872	-0.541004	-0.320132	-0.168139	NPF5.14	Protein NRT1/ PTR FAMILY 5.14 [Source:UniProtKB/Swiss-Prot;Acc:Q8VZE2]
AT1G72260	2.8038	-0.535062	-0.698384	-0.063536	THI2.1	Thionin-2.1 [Source:UniProtKB/Swiss-Prot;Acc:Q42596]
AT1G72520	2.00085	-0.0642316	0.378394	0.258975	LOX4	Lipoxygenase 4, chloroplastic [Source:UniProtKB/Swiss-Prot;Acc:Q9FNX8]
AT1G72540	2.12076	0.216406	0.640279	0.240276		Putative receptor-like protein kinase At1g72540 [Source:UniProtKB/Swiss-Prot;Acc:Q9CAH1]
AT1G72645	-1.54236	-0.240426	-0.765582	-0.23606		At1g72645 [Source:UniProtKB/TrEMBL;Acc:Q8RXY2]
AT1G72680	2.79334	0.304443	0.402274	0.303186	CAD1	CAD1 [Source:UniProtKB/TrEMBL;Acc:A0A178WLT3]
AT1G72900	1.58878	-0.119977	0.146755	0.117126		Similar to part of disease resistance protein [Source:UniProtKB/TrEMBL;Acc:Q9SSN6]
AT1G73010	1.55022	-0.528639	0.390768	-0.75904	PS2	Inorganic pyrophosphatase 1 [Source:UniProtKB/Swiss-Prot;Acc:Q67YC0]
AT1G73260	5.7664	-1.72631	1.0224	0.195566	KTI1	Kunitz trypsin inhibitor 1 [Source:UniProtKB/Swiss-Prot;Acc:Q8RXD5]
AT1G73270	5.06025	-1.98342	4.49599	-0.395051	SCPL6	Serine carboxypeptidase-like 6 [Source:UniProtKB/Swiss-Prot;Acc:Q9CAU0]
AT1G73480	1.81413	0.141467	0.191445	-0.407852		Alpha/beta-Hydrolases superfamily protein [Source:UniProtKB/TrEMBL;Acc:Q94AM5]
AT1G73610	5.9878	-1.96892	1.00971	-2.07496		GDSL esterase/lipase At1g73610 [Source:UniProtKB/Swiss-Prot;Acc:Q9C9V0]
AT1G73810	2.5023	-0.468055	0.444396	0.209798		Core-2/I-branching beta-1,6-N-acetylglucosaminyltransferase family protein [Source:UniProtKB/TrEMBL;Acc:Q9C9T1]
AT1G73830	-0.300682	-0.56832	1.85573	0.287756	BEE3	Transcription factor BEE 3 [Source:UniProtKB/Swiss-Prot;Acc:Q8GWK7]
AT1G73965	1.86323	-1.02491	-0.85519	-0.116929	CLE13	CLAVATA3/ESR (CLE)-related protein 13 [Source:UniProtKB/Swiss-Prot;Acc:Q6NMF0]
AT1G74010	2.8956	-0.830239	0.758493	-0.555967		At1g74010 [Source:UniProtKB/TrEMBL;Acc:Q9C9C2]
AT1G74070	-1.58809	0.0602179	-0.381358	-0.0853054	CYP26-2	Peptidyl-prolyl cis-trans isomerase CYP26-2, chloroplastic [Source:UniProtKB/Swiss-Prot;Acc:F4HTT6]
AT1G74080	6.87697	0.76113	4.07305	2.77353	MYB122	Transcription factor MYB122 [Source:UniProtKB/Swiss-Prot;Acc:Q9C9C8]
AT1G74140	4.7412	0.934589	1.84621	1.94372	RBL17	Rhomboid-like protein 17, chloroplastic [Source:UniProtKB/Swiss-Prot;Acc:B3H707]
AT1G74360	1.57912	-0.112378	0.333008	0.212827		Probable LRR receptor-like serine/threonine-protein kinase At1g74360 [Source:UniProtKB/Swiss-Prot;Acc:C0LGJ1]
AT1G74590	2.70373	0.00605624	0.89005	0.755638	GSTU10	Glutathione S-transferase U10 [Source:UniProtKB/Swiss-Prot;Acc:Q9CA57]
AT1G74670	-1.54591	-0.087675	-0.320557	-0.501268	GASA6	Gibberellin-regulated protein 6 [Source:UniProtKB/Swiss-Prot;Acc:Q6NMQ7]
AT1G74890	-1.72749	0.238656	-0.648183	-0.812572	ARR15	Two-component response regulator ARR15 [Source:UniProtKB/Swiss-Prot;Acc:Q7G8V2]
AT1G74990	4.91035	NA	0.047936	NA		At1g74990 [Source:UniProtKB/TrEMBL;Acc:Q9S7D6]
AT1G75050	-2.08247	-0.21806	-1.04744	-0.17682		Pathogenesis-related thaumatin superfamily protein [Source:UniProtKB/TrEMBL;Acc:Q1PFD2]
AT1G75490	1.99078	-0.23797	0.401992	-1.26521	DREB2D	Dehydration-responsive element-binding protein 2D [Source:UniProtKB/Swiss-Prot;Acc:Q9LQZ2]
AT1G75600	5.65051	2.57796	NA	2.19194		Histone H3-like 3 [Source:UniProtKB/Swiss-Prot;Acc:Q9LR02]
AT1G75830	3.84147	NA	2.61695	2.86095	PDF1.1	Defensin-like protein 13 [Source:UniProtKB/Swiss-Prot;Acc:P30224]
AT1G75890	-3.0257	-0.593374	-1.47995	-1.35515		GDSL-like Lipase/Acylhydrolase superfamily protein [Source:TAIR;Acc:AT1G75890]
AT1G76150	1.57019	0.0338921	0.269377	0.0380297	ECH2	Enoyl-CoA hydratase 2, peroxisomal [Source:UniProtKB/Swiss-Prot;Acc:Q8VYI3]
AT1G76470	4.81839	0.036139	0.265976	-1.34346		NAD(P)-binding Rossmann-fold superfamily protein [Source:UniProtKB/TrEMBL;Acc:F4I2E5]
AT1G76480	6.17429	-3.0644	NA	-2.21364		unknown protein; BEST Arabidopsis thaliana protein match is: unknown protein (TAIR:AT1G20890.1); Ha. [Source:TAIR;Acc:AT1G76480]
AT1G76600	2.19316	0.194151	0.319567	0.273877		Poly polymerase [Source:UniProtKB/TrEMBL;Acc:Q9C9J8]
AT1G76610	-0.364809	-0.275559	2.23938	1.75633		Uncharacterized protein F14G6.21 [Source:UniProtKB/TrEMBL;Acc:Q9C9J7]
AT1G76640	3.62103	-0.225197	-3.31048	0.688185	CML39	Calcium-binding protein CML39 [Source:UniProtKB/Swiss-Prot;Acc:Q9SRE7]
AT1G76650	3.89674	0.0680855	0.82687	0.137655	CML38	CML38 [Source:UniProtKB/TrEMBL;Acc:A0A178WMC5]
AT1G76790	1.51606	-0.473535	0.438453	1.00928	IGMT5	Indole glucosinolate O-methyltransferase 5 [Source:UniProtKB/Swiss-Prot;Acc:Q9SRD4]
AT1G76800	-1.65946	0.000960195	-0.669606	-0.581445		Vacuolar iron transporter homolog 2 [Source:UniProtKB/Swiss-Prot;Acc:Q9SRD3]
AT1G76930	4.52998	0.0673148	1.26292	0.751135	ATEXT4	extensin 4 [Source:TAIR;Acc:AT1G76930]
AT1G76960	1.67008	-0.240926	-0.150147	0.221494		F22K20.6 protein [Source:UniProtKB/TrEMBL;Acc:O49282]
AT1G77000	1.60172	-0.35902	-0.104957	0.0498202	SKP2B	F-box protein SKP2B [Source:UniProtKB/Swiss-Prot;Acc:O49286]
AT1G77380	1.9828	-0.156402	2.00239	1.83336	AAP3	ATAAP3 [Source:UniProtKB/TrEMBL;Acc:A0A178W3U1]
AT1G77510	1.94303	-0.0275611	0.029775	0.0514811	PDIL1-2	Protein disulfide isomerase-like 1-2 [Source:UniProtKB/Swiss-Prot;Acc:Q9SRG3]
AT1G77640	1.71609	-0.0154816	0.904981	-0.227304	ERF013	Ethylene-responsive transcription factor ERF013 [Source:UniProtKB/Swiss-Prot;Acc:Q9CAP4]
AT1G77810	1.66507	-0.0644616	0.0371072	0.00604204		Hexosyltransferase (Fragment) [Source:UniProtKB/TrEMBL;Acc:W8QP14]
AT1G77960	-2.11856	-3.24138	0.0409312	-0.7525		Repressor ROX1-like protein [Source:UniProtKB/TrEMBL;Acc:Q5BPU6]
AT1G78310	1.53525	0.327528	1.00347	0.906122	VQ9	VQ motif-containing protein 9 [Source:UniProtKB/Swiss-Prot;Acc:Q9M9F0]
AT1G78410	3.97561	0.0902585	1.97559	0.695584	VQ10	VQ motif-containing protein 10 [Source:UniProtKB/Swiss-Prot;Acc:Q8VYI5]
AT1G78440	-3.67087	-0.597914	-1.81324	-1.64857	GA2OX1	Gibberellin 2-beta-dioxygenase 1 [Source:UniProtKB/Swiss-Prot;Acc:Q8LEA2]
AT1G78530	-2.18835	0.177385	-0.72805	-0.34647		Receptor-like serine/threonine-protein kinase At1g78530 [Source:UniProtKB/Swiss-Prot;Acc:Q9SYM9]
AT1G78600	1.6884	0.242193	0.360383	0.491806	LZF1	Light-regulated zinc finger protein 1 [Source:UniProtKB/TrEMBL;Acc:F4IBS4]
AT1G78780	3.06459	0.935361	0.555571	1.03614		pathogenesis-related family protein [Source:TAIR;Acc:AT1G78780]
AT1G79450	4.06473	-0.00962642	1.11918	0.248538	ALIS5	ALA-interacting subunit 5 [Source:UniProtKB/Swiss-Prot;Acc:Q8L8W0]
AT1G79680	3.08251	-0.262322	1.46737	0.788512	WAKL10	Wall-associated receptor kinase-like 10 [Source:UniProtKB/Swiss-Prot;Acc:Q8VYA3]
AT1G79900	2.06091	-0.421825	0.468945	0.241399	BAC2	Mitochondrial arginine transporter BAC2 [Source:UniProtKB/Swiss-Prot;Acc:Q9CA93]
AT1G80160	4.66748	-3.01638	0.49901	-1.25749		F18B13.24 protein [Source:UniProtKB/TrEMBL;Acc:Q9SSC3]
AT1G80470	5.27405	2.57796	NA	NA		F-box/FBD/LRR-repeat protein At1g80470 [Source:UniProtKB/Swiss-Prot;Acc:Q9M8L5]
AT1G80540	-2.87144	0.311517	-0.640407	-0.0370133		unknown protein; BEST Arabidopsis thaliana protein match is: unknown protein (TAIR:AT2G12400.1); Ha. [Source:TAIR;Acc:AT1G80540]
AT1G80590	7.82502	-2.32533	NA	-2.37106	WRKY66	Probable WRKY transcription factor 66 [Source:UniProtKB/Swiss-Prot;Acc:Q9M8M6]
AT1G80820	3.00821	-0.979598	0.524362	-0.121315	CCR2	Cinnamoyl-CoA reductase 2 [Source:UniProtKB/Swiss-Prot;Acc:Q9SAH9]
AT1G80840	2.35935	0.19613	1.42966	0.57777	WRKY40	Probable WRKY transcription factor 40 [Source:UniProtKB/Swiss-Prot;Acc:Q9SAH7]
AT2G01540	1.6143	-0.0770625	0.250274	0.069786	CAR10	Protein C2-DOMAIN ABA-RELATED 10 [Source:UniProtKB/Swiss-Prot;Acc:Q9ZVF1]
AT2G01610	1.51839	0.199583	0.0105965	0.353593		At2g01610 [Source:UniProtKB/TrEMBL;Acc:Q9ZNU5]
AT2G02010	2.2571	0.348721	1.22781	-0.237562	GAD4	glutamate decarboxylase 4 [Source:TAIR;Acc:AT2G02010]
AT2G02020	-1.63509	-0.144971	-0.675941	-0.588122	NPF8.4	Protein NRT1/ PTR FAMILY 8.4 [Source:UniProtKB/Swiss-Prot;Acc:Q84WG0]
AT2G02310	6.04902	0.68183	1.31919	-0.408005	PP2B6	Putative F-box protein PP2-B6 [Source:UniProtKB/Swiss-Prot;Acc:Q9ZVR0]
AT2G02390	2.28713	0.0891731	0.397371	0.0738336	ATGSTZ1	glutathione S-transferase zeta 1 [Source:TAIR;Acc:AT2G02390]
AT2G02710	1.64764	0.171926	0.909366	0.0303411	TLP1	Protein TWIN LOV 1 [Source:UniProtKB/Swiss-Prot;Acc:O64511]
AT2G02930	2.64846	0.0240403	1.22528	0.213116	GSTF3	Glutathione S-transferase F3 [Source:UniProtKB/Swiss-Prot;Acc:Q9SLM6]
AT2G02990	3.70416	0.776987	0.251099	1.06825	RNS1	Ribonuclease 1 [Source:UniProtKB/Swiss-Prot;Acc:P42813]
AT2G03230	5.13745	0.990751	1.84621	1.57387		GCK domain-containing protein [Source:UniProtKB/TrEMBL;Acc:O81051]
AT2G03360	6.68864	-2.63879	1.52599	0.0453395		Glycosyltransferase family 61 protein [Source:UniProtKB/TrEMBL;Acc:F4ISB4]
AT2G03760	1.55729	0.440512	0.0317407	0.185216	SOT12	Cytosolic sulfotransferase 12 [Source:UniProtKB/Swiss-Prot;Acc:P52839]
AT2G03850	5.38575	-0.201788	0.829083	-2.58064		At2g03850 [Source:UniProtKB/TrEMBL;Acc:Q9SI55]
AT2G04040	2.96281	0.475059	2.13678	1.03023	DTX1	Protein DETOXIFICATION [Source:UniProtKB/TrEMBL;Acc:A0A178VPK7]
AT2G04050	2.59691	0.504497	-1.07602	-0.42692	DTX3	Protein DETOXIFICATION 3 [Source:UniProtKB/Swiss-Prot;Acc:Q9SIA4]
AT2G04070	1.65453	-0.345333	-0.0854215	-0.0707573	DTX4	Protein DETOXIFICATION 4 [Source:UniProtKB/Swiss-Prot;Acc:Q9SIA3]
AT2G04100	2.80303	-0.193642	1.05216	0.576759	DTX6	Protein DETOXIFICATION 6 [Source:UniProtKB/Swiss-Prot;Acc:Q8RWF5]
AT2G04160	1.86355	0.147415	-0.320495	0.0184008	AIR3	Subtilisin-like protease SBT5.3 [Source:UniProtKB/Swiss-Prot;Acc:Q9ZSP5]
AT2G04170	0.57367	0.390667	-1.64178	-0.372739		TRAF-like family protein [Source:UniProtKB/TrEMBL;Acc:Q6RF45]
AT2G04190	3.62222	-3.05955	0.362295	-2.10848		TRAF-like family protein [Source:UniProtKB/TrEMBL;Acc:F4IV59]
AT2G04515	1.55992	-0.67947	0.889861	0.384891		Transmembrane protein [Source:UniProtKB/TrEMBL;Acc:Q5S4Y8]
AT2G05070	-1.84196	-0.0683295	-0.327329	-1.16497	LHCB2.2	Chlorophyll a-b binding protein 2.2, chloroplastic [Source:UniProtKB/Swiss-Prot;Acc:Q9S7J7]
AT2G05380	1.85076	0.668309	1.09465	0.8167	GRP3S	glycine-rich protein 3 short isoform [Source:TAIR;Acc:AT2G05380]
AT2G05440	1.74551	-0.0237564	2.24809	1.4192	ATGRP9	Glycine-rich protein 9 [Source:UniProtKB/TrEMBL;Acc:Q9SL23]
AT2G05510	4.96939	-1.19067	-1.26941	-1.3002		At2g05510 [Source:UniProtKB/TrEMBL;Acc:Q9SL16]
AT2G05518	1.76045	-0.152424	0.251218	-0.379499		Unknown gene [Source:TAIR;Acc:AT2G05518]
AT2G05810	-1.56049	-0.631994	-0.412851	-0.39631		ARM repeat superfamily protein [Source:UniProtKB/TrEMBL;Acc:Q8S8G1]
AT2G05910	2.48332	-0.289269	-0.282527	-0.521521		Protein LURP-one-related 6 [Source:UniProtKB/Swiss-Prot;Acc:Q9ZUF7]
AT2G05995	-2.74297	-0.494768	-0.859344	-0.569047		other RNA [Source:TAIR;Acc:AT2G05995]
AT2G10253	-0.192157	-0.329996	4.31462	2.89514	NA	NA
AT2G10940	-2.29231	-0.060925	-0.206272	-0.109377		At2g10940/F15K19.1 [Source:UniProtKB/TrEMBL;Acc:Q9SKI0]
AT2G11150	-1.59498	-0.120924	0.185825	-0.179833	NA	NA
AT2G12190	0.721715	1.72754	1.06957	1.6066		Cytochrome P450 superfamily protein [Source:UniProtKB/TrEMBL;Acc:Q9ZUQ6]
AT2G13570	-2.29453	-0.532311	-0.899867	-0.605604	NFYB7	Uncharacterized protein At2g13570 (Fragment) [Source:UniProtKB/TrEMBL;Acc:C0SV44]
AT2G13810	2.40683	-0.0431322	-0.324433	-0.491706	ALD1	EDTS5 [Source:UniProtKB/TrEMBL;Acc:A0A178VQ02]
AT2G14290	3.14115	-0.2406	2.45244	1.11716		F-box protein At2g14290 [Source:UniProtKB/Swiss-Prot;Acc:Q9ZQ60]
AT2G14560	1.50925	-0.212522	-0.149245	-0.148942	LURP1	Protein of unknown function (DUF567) [Source:TAIR;Acc:AT2G14560]
AT2G14610	5.76618	0.299329	1.77287	0.631705	PR1	Pathogenesis-related protein 1 [Source:UniProtKB/Swiss-Prot;Acc:P33154]
AT2G14620	4.61971	0.554858	0.409447	-0.386607	XTH10	Probable xyloglucan endotransglucosylase/hydrolase protein 10 [Source:UniProtKB/Swiss-Prot;Acc:Q9ZVK1]
AT2G15160	-5.49415	1.02995	-3.17544	-2.24641	NA	NA
AT2G15220	1.56856	-0.615258	1.63859	0.440232		At2g15220/F15A23.4 [Source:UniProtKB/TrEMBL;Acc:Q9SKL6]
AT2G15340	5.56342	1.58667	3.19828	2.16137		Expressed protein [Source:UniProtKB/TrEMBL;Acc:Q9SJP7]
AT2G15390	1.82632	-0.13696	0.468466	0.413269	FUT4	Probable fucosyltransferase 4 [Source:UniProtKB/Swiss-Prot;Acc:Q9SJP2]
AT2G15480	2.71959	0.190228	1.15116	0.436766	UGT73B5	Glycosyltransferase [Source:UniProtKB/TrEMBL;Acc:F4IIG3]
AT2G15490	5.5954	0.100424	1.47961	0.292557	UGT73B4	UDP-glycosyltransferase 73B4 [Source:UniProtKB/Swiss-Prot;Acc:Q7Y232]
AT2G15620	-1.51103	0.0712089	-0.663937	-0.269419	NIR1	Ferredoxin--nitrite reductase, chloroplastic [Source:UniProtKB/Swiss-Prot;Acc:Q39161]
AT2G15760	1.69623	-0.124001	0.32696	-0.08992		At2g15760 [Source:UniProtKB/TrEMBL;Acc:Q9ZQD8]
AT2G15780	6.76704	-4.17539	-0.133865	-0.392558		At2g15780/F19G14.22 [Source:UniProtKB/TrEMBL;Acc:Q9XIL1]
AT2G15800	-0.587396	-1.44606	1.86913	-0.134874	NA	transposable element gene
AT2G15810	-0.204734	-1.55659	2.47743	-0.275133	NA	transposable element gene
AT2G15880	1.80728	0.100686	1.4934	-0.123917	PEX3	Pollen-specific leucine-rich repeat extensin-like protein 3 [Source:UniProtKB/Swiss-Prot;Acc:Q9XIL9]
AT2G16750	-1.86548	-0.420235	-1.34159	-0.460773		At2g16750 [Source:UniProtKB/TrEMBL;Acc:B5X4Z9]
AT2G16910	0.754806	2.57712	-1.63123	-1.00181	AMS	Transcription factor ABORTED MICROSPORES [Source:UniProtKB/Swiss-Prot;Acc:Q9ZVX2]
AT2G17500	2.48614	0.161094	-0.107365	0.0827507	PILS5	Protein PIN-LIKES 5 [Source:UniProtKB/Swiss-Prot;Acc:Q9SHL8]
AT2G17740	3.22936	0.144268	1.35447	0.779273		At2g17740 [Source:UniProtKB/TrEMBL;Acc:Q6NQN8]
AT2G18050	1.82353	-0.0102639	-0.000845019	0.0219603	HIS1-3	HIS1-3 [Source:UniProtKB/TrEMBL;Acc:A0A178VX64]
AT2G18120	0.185068	0.497573	1.58873	0.626002	SRS4	Protein SHI RELATED SEQUENCE 4 [Source:UniProtKB/Swiss-Prot;Acc:Q9SI19]
AT2G18193	2.00066	0.809269	-1.0555	-0.116213		AAA-ATPase At2g18193 [Source:UniProtKB/Swiss-Prot;Acc:Q8GW96]
AT2G18660	1.8472	-0.311908	1.09227	0.222345	EGC2	EG45-like domain containing protein 2 [Source:UniProtKB/Swiss-Prot;Acc:Q9ZV52]
AT2G18670	1.69507	-0.0113382	0.71765	0.169577	ATL56	RING-H2 finger protein ATL56 [Source:UniProtKB/Swiss-Prot;Acc:Q9ZV51]
AT2G18690	2.66373	0.335724	0.605703	0.268057		Expressed protein [Source:UniProtKB/TrEMBL;Acc:Q9ZV49]
AT2G18700	2.27382	0.271949	0.197496	-0.360411	TPS11	Probable alpha,alpha-trehalose-phosphate synthase [UDP-forming] 11 [Source:UniProtKB/Swiss-Prot;Acc:Q9ZV48]
AT2G18969	0.929274	0.487001	2.3799	0.742756		BEST Arabidopsis thaliana protein match is: sequence-specific DNA binding transcription factors;transcription regulators (TAIR:AT4G30180.1); Ha. [Source:TAIR;Acc:AT2G18969]
AT2G19070	3.86663	6.0984	-2.02832	NA	SHT	Spermidine hydroxycinnamoyl transferase [Source:UniProtKB/Swiss-Prot;Acc:O64470]
AT2G19190	4.43114	0.65723	1.75325	1.11824	SIRK	Senescence-induced receptor-like serine/threonine-protein kinase [Source:UniProtKB/Swiss-Prot;Acc:O64483]
AT2G19800	2.73472	-0.551101	1.9969	-0.560726	MIOX2	At2g19800 [Source:UniProtKB/TrEMBL;Acc:B4F7Q2]
AT2G20142	1.77781	-0.27472	0.355053	0.360008		Toll-Interleukin-Resistance (TIR) domain family protein [Source:UniProtKB/TrEMBL;Acc:F4IUF0]
AT2G20700	-1.57271	-1.24022	-1.27676	-1.12737	LLG2	GPI-anchored protein LLG2 [Source:UniProtKB/Swiss-Prot;Acc:Q6NLF4]
AT2G20750	-3.20783	-0.781698	-1.49753	-1.44805	EXPB1	Expansin-B1 [Source:UniProtKB/Swiss-Prot;Acc:Q9SKU2]
AT2G20800	3.29643	2.87308	-0.881023	1.20453	NDB4	External alternative NAD(P)H-ubiquinone oxidoreductase B4, mitochondrial [Source:UniProtKB/Swiss-Prot;Acc:Q9SKT7]
AT2G20825	5.64471	4.0662	1.02285	1.5617	ULT2	Protein ULTRAPETALA 2 [Source:UniProtKB/Swiss-Prot;Acc:Q8S8I2]
AT2G20870	0.594042	2.17837	-2.11918	-0.417195		At2g20870 [Source:UniProtKB/TrEMBL;Acc:A6QRC7]
AT2G21080	-1.75837	0.115078	-0.480617	-0.366163		At2g21080 [Source:UniProtKB/TrEMBL;Acc:Q8L726]
AT2G21187	1.81303	-0.393011	0.447965	-0.746472		other RNA [Source:TAIR;Acc:AT2G21187]
AT2G21188	1.53912	-0.163466	0.230407	-0.209433		other RNA [Source:TAIR;Acc:AT2G21188]
AT2G21350	1.64103	0.490683	0.273284	0.565038		RNA-binding CRS1 / YhbY (CRM) domain protein [Source:UniProtKB/TrEMBL;Acc:F4IGM0]
AT2G21540	-1.62145	-0.322222	-0.895917	-0.483297	SFH3	Phosphatidylinositol/phosphatidylcholine transfer protein SFH3 [Source:UniProtKB/Swiss-Prot;Acc:Q93ZE9]
AT2G21620	1.71297	-0.108061	0.168214	0.163525	RD2	Adenine nucleotide alpha hydrolases-like superfamily protein [Source:UniProtKB/TrEMBL;Acc:Q94II5]
AT2G21640	2.85156	1.54299	0.493993	0.984701		Marker for oxidative stress response protein [Source:UniProtKB/TrEMBL;Acc:Q9SIJ6]
AT2G21820	2.63939	0.187405	1.78054	-0.43897		At2g21820 [Source:UniProtKB/TrEMBL;Acc:Q9SJ17]
AT2G21900	3.64101	-0.0944024	-1.39972	1.33214	WRKY59	At2g21900 [Source:UniProtKB/TrEMBL;Acc:Q1LYW5]
AT2G22320	5.17057	1.72948	NA	1.43651		Uncharacterized protein At2g22320 [Source:UniProtKB/TrEMBL;Acc:Q9SID6]
AT2G22470	3.60586	0.099037	-0.202323	-0.440717	AGP2	Classical arabinogalactan protein 2 [Source:UniProtKB/Swiss-Prot;Acc:Q9SJY7]
AT2G22810	-3.19804	-0.271594	0.525668	-0.274666	ACS4	1-aminocyclopropane-1-carboxylate synthase 4 [Source:UniProtKB/Swiss-Prot;Acc:Q43309]
AT2G22860	2.58634	-0.483442	-0.248265	-0.644726	PSK2	Phytosulfokines 2 [Source:UniProtKB/Swiss-Prot;Acc:O81003]
AT2G22880	3.25729	0.563113	1.29281	1.1691		At2g22880 [Source:UniProtKB/TrEMBL;Acc:O81005]
AT2G23110	6.31231	1.72948	2.24716	1.60372		At2g23110 [Source:UniProtKB/TrEMBL;Acc:O64820]
AT2G23170	3.34667	-0.0473059	1.3049	0.0403718	GH3.3	Indole-3-acetic acid-amido synthetase GH3.3 [Source:UniProtKB/Swiss-Prot;Acc:O22190]
AT2G23270	2.72756	-0.275921	1.1171	0.907374		At2g23270 [Source:UniProtKB/TrEMBL;Acc:O22181]
AT2G23300	0.714867	0.768942	1.83487	1.11495		Leucine-rich repeat protein kinase family protein [Source:UniProtKB/TrEMBL;Acc:O22178]
AT2G23590	-0.511474	0.954943	1.48797	1.97771	MES8	Methylesterase 8 [Source:UniProtKB/Swiss-Prot;Acc:O80475]
AT2G23830	3.52218	0.912564	1.24083	0.385585	PVA31	Vesicle-associated protein 3-1 [Source:UniProtKB/Swiss-Prot;Acc:O82213]
AT2G23910	-1.36213	-0.36583	-1.54292	-0.134921		At2g23910 [Source:UniProtKB/TrEMBL;Acc:O82219]
AT2G23960	-2.00881	-0.146861	-0.150017	0.435492	GGP4	Gamma-glutamyl peptidase 4 [Source:UniProtKB/Swiss-Prot;Acc:F4INN2]
AT2G24285	4.46358	0.0855766	0.624183	-0.633957		BEST Arabidopsis thaliana protein match is: Zinc finger, C3HC4 type (RING finger) family protein (TAIR:AT2G24480.1); Ha. [Source:TAIR;Acc:AT2G24285]
AT2G24540	-1.71784	0.00323123	-0.561463	-0.463895	AFR	F-box protein AFR [Source:UniProtKB/Swiss-Prot;Acc:Q8LAW2]
AT2G24850	2.60823	-0.719584	-0.147426	0.121363	TAT3	Probable aminotransferase TAT3 [Source:UniProtKB/Swiss-Prot;Acc:Q9SK47]
AT2G25000	2.08666	0.0298742	0.880932	0.616504	WRKY60	Probable WRKY transcription factor 60 [Source:UniProtKB/Swiss-Prot;Acc:Q9SK33]
AT2G25150	-1.50712	-0.246462	-1.34044	-2.56036	SCT	Spermidine coumaroyl-CoA acyltransferase [Source:UniProtKB/Swiss-Prot;Acc:Q8GYW8]
AT2G25440	1.7133	0.141091	0.386626	0.715717	AtRLP20	Receptor-like protein 20 [Source:UniProtKB/Swiss-Prot;Acc:Q9SKK5]
AT2G25450	1.84942	-0.0128154	-0.0762741	0.240066	GSL-OH	Probable 2-oxoacid dependent dioxygenase [Source:UniProtKB/Swiss-Prot;Acc:Q9SKK4]
AT2G25460	3.98624	0.584981	1.16779	0.300894		CONTAINS InterPro DOMAIN/s: C2 calcium-dependent membrane targeting (InterPro:IPR000008); BEST Arabidopsis thaliana protein match is: unknown protein (TAIR:AT5G04860.1); Ha. [Source:TAIR;Acc:AT2G25460]
AT2G25470	3.11191	0.491154	2.91082	2.86383	AtRLP21	receptor like protein 21 [Source:TAIR;Acc:AT2G25470]
AT2G26020	1.83016	-1.48666	1.3383	-0.405651	PDF1.2B	PDF1.2b [Source:UniProtKB/TrEMBL;Acc:A0A178VQC3]
AT2G26150	-0.517234	2.30125	0.483283	1.55974	HSFA2	Heat stress transcription factor A-2 [Source:UniProtKB/Swiss-Prot;Acc:O80982]
AT2G26215	-1.51809	-0.0530076	-0.631885	-0.543667	NA	NA
AT2G26290	2.69157	-0.115661	0.331904	0.372118	PBL12	Probable serine/threonine-protein kinase PBL12 [Source:UniProtKB/Swiss-Prot;Acc:O64842]
AT2G26310	1.52369	-0.193081	0.193144	-0.133792	FAP2	FAP2 [Source:UniProtKB/TrEMBL;Acc:A0A178VYJ7]
AT2G26400	4.51662	0.0581825	-0.0251753	-0.202185	ARD	acireductone dioxygenase 3 [Source:TAIR;Acc:AT2G26400]
AT2G26440	1.60816	-0.0214193	0.765325	0.342814	PME12	Probable pectinesterase/pectinesterase inhibitor 12 [Source:UniProtKB/Swiss-Prot;Acc:O48711]
AT2G26480	1.54741	1.29907	0.354474	0.661525	UGT76D1	UDP-glycosyltransferase 76D1 [Source:UniProtKB/Swiss-Prot;Acc:O48715]
AT2G26560	2.82419	0.0805328	1.02569	0.311702	PLP2	Patatin-like protein 2 [Source:UniProtKB/Swiss-Prot;Acc:O48723]
AT2G26630	-0.0243644	3.15994	2.65853	4.13314	NA	NA
AT2G27080	2.16985	0.481174	0.268351	0.201253	NHL13	NDR1/HIN1-like protein 13 [Source:UniProtKB/Swiss-Prot;Acc:Q9ZVD2]
AT2G27389	2.5476	NA	-0.764681	2.19194		unknown protein; LOCATED IN: endomembrane system. [Source:TAIR;Acc:AT2G27389]
AT2G27402	-2.37372	-0.634319	-0.947921	-0.726393		At2g27402 [Source:UniProtKB/TrEMBL;Acc:Q8GX30]
AT2G27420	-2.25347	-0.0089235	-0.31392	-0.277243		Cysteine proteinases superfamily protein [Source:UniProtKB/TrEMBL;Acc:Q9ZQH7]
AT2G27660	1.97028	-0.155529	0.955964	0.71174		Cysteine/Histidine-rich C1 domain family protein [Source:UniProtKB/TrEMBL;Acc:Q9ZUW8]
AT2G28040	-1.0024	0.0571365	-3.44375	-2.91706		At2g28040 [Source:UniProtKB/TrEMBL;Acc:Q84WH0]
AT2G28110	1.83608	0.156778	0.726265	0.213914	IRX7	Glycosyltransferase (Fragment) [Source:UniProtKB/TrEMBL;Acc:W8Q712]
AT2G28120	1.64831	0.446648	-0.00453797	0.370089		At2g28120/F24D13.9 [Source:UniProtKB/TrEMBL;Acc:Q9ZUV4]
AT2G28400	1.98018	0.0187675	0.00760848	0.259985		Uncharacterized protein At2g28400 [Source:UniProtKB/TrEMBL;Acc:Q9SKN0]
AT2G28500	2.8078	0.286022	0.886812	0.853496	LBD11	LOB domain-containing protein 11 [Source:UniProtKB/Swiss-Prot;Acc:Q9SK08]
AT2G28755	3.17315	0.662549	2.44726	0.36683		UDP-D-glucuronate carboxy-lyase-related [Source:TAIR;Acc:AT2G28755]
AT2G29110	1.52074	-0.671857	-0.149812	-0.176857	ATGLR2.8	Glutamate receptor [Source:UniProtKB/TrEMBL;Acc:A0A178VW76]
AT2G29300	-2.14297	0.165021	-0.667443	-0.0877397		NAD(P)-binding Rossmann-fold superfamily protein [Source:UniProtKB/TrEMBL;Acc:F4IKL5]
AT2G29350	4.02868	-0.23577	0.843921	0.475903	SAG13	SAG13 [Source:UniProtKB/TrEMBL;Acc:A0A178VTS8]
AT2G29460	3.26342	0.148572	0.831693	0.378666	GSTU4	Glutathione S-transferase U4 [Source:UniProtKB/Swiss-Prot;Acc:Q9ZW27]
AT2G29470	6.60827	0.187987	1.0641	0.45567	GSTU3	Glutathione S-transferase U3 [Source:UniProtKB/Swiss-Prot;Acc:Q9ZW28]
AT2G29480	3.69141	0.882098	-0.39167	0.00453457	GSTU2	Glutathione S-transferase U2 [Source:UniProtKB/Swiss-Prot;Acc:Q9ZW29]
AT2G29490	3.37914	0.99933	0.038527	0.176834	GSTU1	Glutathione S-transferase U1 [Source:UniProtKB/Swiss-Prot;Acc:Q9ZW30]
AT2G29500	1.70876	1.65943	0.90165	0.824784	HSP17.6B	17.6 kDa class I heat shock protein 2 [Source:UniProtKB/Swiss-Prot;Acc:Q9ZW31]
AT2G29740	-0.597843	-0.0996325	2.24199	0.46805	UGT71C2	Glycosyltransferase (Fragment) [Source:UniProtKB/TrEMBL;Acc:W8Q3E5]
AT2G29950	2.27582	-0.231613	0.489625	-0.0495156	EFL1	Protein ELF4-LIKE 1 [Source:UniProtKB/Swiss-Prot;Acc:O80877]
AT2G29990	2.16207	0.000401971	0.365836	0.0954813	NDA2	Internal alternative NAD(P)H-ubiquinone oxidoreductase A2, mitochondrial [Source:UniProtKB/Swiss-Prot;Acc:O80874]
AT2G30250	1.53922	-0.0627881	0.253709	0.061274	WRKY25	Probable WRKY transcription factor 25 [Source:UniProtKB/Swiss-Prot;Acc:O22921]
AT2G30390	-1.71004	-2.25376	-1.45378	-1.4716	FC2	Ferrochelatase [Source:UniProtKB/TrEMBL;Acc:F4IMT3]
AT2G30395	7.56549	7.40675	7.72647	7.65228	OFP17	Transcription repressor OFP17 [Source:UniProtKB/Swiss-Prot;Acc:Q84RF2]
AT2G30400	3.23843	0.464013	1.57113	0.554861	OFP2	Transcription repressor OFP2 [Source:UniProtKB/Swiss-Prot;Acc:O04351]
AT2G30550	1.64829	-0.3185	-0.184805	-0.370587		Phospholipase A1-Igamma2, chloroplastic [Source:UniProtKB/Swiss-Prot;Acc:Q3EBR6]
AT2G30660	4.03967	-0.330403	3.18112	0.402484		Probable 3-hydroxyisobutyryl-CoA hydrolase 3 [Source:UniProtKB/Swiss-Prot;Acc:Q6NMB0]
AT2G30750	2.54074	0.174819	1.39559	0.974568	CYP71A12	Cytochrome P450 71A12 [Source:UniProtKB/Swiss-Prot;Acc:O49340]
AT2G30770	1.78652	-0.218544	0.289477	0.454342	CYP71A13	Indoleacetaldoxime dehydratase [Source:UniProtKB/Swiss-Prot;Acc:O49342]
AT2G30840	1.85572	-0.346738	0.352799	0.590637		2-oxoglutarate (2OG) and Fe(II)-dependent oxygenase superfamily protein [Source:UniProtKB/TrEMBL;Acc:O80851]
AT2G30900	-2.31645	0.0878977	-0.929292	-0.27439	TBL43	Protein trichome birefringence-like 43 [Source:UniProtKB/Swiss-Prot;Acc:Q6DR10]
AT2G31020	2.02207	0.197245	0.820483	0.408728	ORP1A	ORP1A [Source:UniProtKB/TrEMBL;Acc:A0A384KLT5]
AT2G31141	1.53093	0.109326	-0.00911063	-0.142379		unknown protein; Ha. [Source:TAIR;Acc:AT2G31141]
AT2G31180	2.78444	0.0931972	0.523144	1.59698	MYB14	Transcription factor MYB14 [Source:UniProtKB/Swiss-Prot;Acc:Q9SJX8]
AT2G31420	4.07426	0.420152	2.68027	0.770381		B3 domain-containing protein At2g31420 [Source:UniProtKB/Swiss-Prot;Acc:Q9SIC7]
AT2G31865	2.21343	-0.00652112	0.905325	0.584356	PARG2	poly(ADP-ribose) glycohydrolase 2 [Source:TAIR;Acc:AT2G31865]
AT2G31945	4.09058	0.144256	1.19439	-0.0866298		At2g31940/F20M17.2 [Source:UniProtKB/TrEMBL;Acc:Q8RU85]
AT2G32020	2.99046	0.390915	1.73843	0.729094		Acyl-CoA N-acyltransferases (NAT) superfamily protein [Source:UniProtKB/TrEMBL;Acc:Q9SKZ7]
AT2G32030	1.86807	-0.139347	1.11876	0.0930478		Acyl-CoA N-acyltransferases (NAT) superfamily protein [Source:UniProtKB/TrEMBL;Acc:Q9SKZ6]
AT2G32150	1.6712	-0.0119214	-0.486206	-0.0200683		At2g32150/F22D22.10 [Source:UniProtKB/TrEMBL;Acc:Q9SKY5]
AT2G32190	5.06871	1.58891	1.44259	0.15099		Cysteine-rich/transmembrane domain A-like protein [Source:UniProtKB/TrEMBL;Acc:Q9SKY1]
AT2G32200	1.54917	0.0393226	0.214572	0.193242		unknown protein; BEST Arabidopsis thaliana protein match is: unknown protein (TAIR:AT2G32210.1); Ha. [Source:TAIR;Acc:AT2G32200]
AT2G32210	4.47561	2.05285	2.02264	0.983576		Cysteine-rich/transmembrane domain A-like protein [Source:UniProtKB/TrEMBL;Acc:Q9SKX9]
AT2G32340	-0.984796	-0.0167336	-2.04558	-2.6374		TraB family protein [Source:TAIR;Acc:AT2G32340]
AT2G32460	5.75573	3.42748	1.00971	2.52203	MYB101	Transcription factor MYB101 [Source:UniProtKB/Swiss-Prot;Acc:O80883]
AT2G32660	2.68225	0.0685897	0.825538	0.728381	AtRLP22	Receptor like protein 22 [Source:UniProtKB/Swiss-Prot;Acc:O48851]
AT2G33020	2.94389	-0.759028	0.454843	0.544278	AtRLP24	Receptor like protein 24 [Source:UniProtKB/Swiss-Prot;Acc:O49329]
AT2G33080	1.61683	0.0816267	0.268017	0.36429	AtRLP28
AT2G33150	1.768	0.0206577	0.153815	0.0395342	PED1	PKT3 [Source:UniProtKB/TrEMBL;Acc:A0A178VRP9]
AT2G33380	1.76893	-0.778555	-0.418511	-0.855874	PXG3	Probable peroxygenase 3 [Source:UniProtKB/Swiss-Prot;Acc:O22788]
AT2G33385	0.083491	-0.0622806	-1.98479	-0.601216	ARPC2B	Actin-related protein 2/3 complex subunit 2B [Source:UniProtKB/Swiss-Prot;Acc:F4IVU1]
AT2G33710	3.3198	0.472694	2.39939	2.10352		Integrase-type DNA-binding superfamily protein [Source:UniProtKB/TrEMBL;Acc:F4IFX1]
AT2G33780	5.21975	1.72948	NA	NA	VQ13	VQ motif-containing protein 13 [Source:UniProtKB/Swiss-Prot;Acc:O23660]
AT2G33830	0.431182	-0.212211	1.7097	0.871185	DRMH1	DRM2 [Source:UniProtKB/TrEMBL;Acc:A0A178VR62]
AT2G34170	-1.71889	-0.287111	-0.442087	-0.277439		Uncharacterized protein At2g34170 [Source:UniProtKB/TrEMBL;Acc:Q8RYE0]
AT2G34430	-3.291	-0.703561	-0.779392	-1.82485	LHB1B1	Chlorophyll a-b binding protein, chloroplastic [Source:UniProtKB/TrEMBL;Acc:Q39142]
AT2G34500	4.28017	0.306424	0.626382	0.713495	CYP710A1	CYP710A1 [Source:UniProtKB/TrEMBL;Acc:A0A178VRK5]
AT2G34600	3.39914	-0.973246	0.796977	0.546137	TIFY 5B	Protein TIFY 5B [Source:UniProtKB/Swiss-Prot;Acc:O64687]
AT2G34610	6.61085	1.09889	NA	-0.739825		Cotton fiber protein [Source:UniProtKB/TrEMBL;Acc:Q8VYN4]
AT2G34620	-1.58423	-0.343086	-1.33069	-0.652465		Mitochondrial transcription termination factor family protein [Source:UniProtKB/TrEMBL;Acc:O64685]
AT2G34925	-1.6176	0.0322417	-0.0708335	-0.1989	CLE42	CLAVATA3/ESR (CLE)-related protein 42 [Source:UniProtKB/Swiss-Prot;Acc:Q6IWB2]
AT2G35000	2.2261	-0.407569	1.42099	0.626587	ATL9	E3 ubiquitin-protein ligase ATL9 [Source:UniProtKB/Swiss-Prot;Acc:O64763]
AT2G35070	2.04357	0.431062	0.00273754	-0.0290954		At2g35070/T4C15.26 [Source:UniProtKB/TrEMBL;Acc:O82184]
AT2G35658	1.61069	-0.0813247	-0.306113	-0.200229		unknown protein; FUNCTIONS IN: molecular_function unknown; INVOLVED IN: biological_process unknown; LOCATED IN: cellular_component unknown; BEST Arabidopsis thaliana protein match is: unknown protein (TAIR:AT4G16840.1); Ha. [Source:TAIR;Acc:AT2G35658]
AT2G35730	5.55102	0.811545	-0.875371	1.03182		At2g35730 [Source:UniProtKB/TrEMBL;Acc:Q9ZQP5]
AT2G35860	-1.70197	-0.175197	-0.471645	-0.222359	FLA16	FLA16 [Source:UniProtKB/TrEMBL;Acc:A0A178VR39]
AT2G35910	1.80752	-0.605111	1.28608	-0.567075	ATL70	RING-H2 finger protein ATL70 [Source:UniProtKB/Swiss-Prot;Acc:Q8RX29]
AT2G35980	6.06132	2.47728	1.74126	1.54034	NHL10	NDR1/HIN1-like protein 10 [Source:UniProtKB/Swiss-Prot;Acc:Q9SJ52]
AT2G36020	5.78861	3.20618	0.303608	2.40255	HVA22J	HVA22-like protein [Source:UniProtKB/TrEMBL;Acc:Q1PEW5]
AT2G36080	2.48351	0.345087	0.968065	0.855684	ARF31	B3 domain-containing protein At2g36080 [Source:UniProtKB/Swiss-Prot;Acc:Q8GYJ2]
AT2G36220	2.12143	-0.0420202	0.783824	0.0333796		At2g36220/F2H17.17 [Source:UniProtKB/TrEMBL;Acc:Q9SJN3]
AT2G36270	1.87791	0.390376	0.938735	-0.095092	ABI5	Basic-leucine zipper (bZIP) transcription factor family protein [Source:TAIR;Acc:AT2G36270]
AT2G36590	-1.66846	-0.0569888	-0.00318388	-0.067938	PROT3	Proline transporter 3 [Source:UniProtKB/Swiss-Prot;Acc:Q9SJP9]
AT2G36640	4.74061	1.57152	0.910514	2.52203	ECP63	Late embryogenesis abundant protein ECP63 [Source:UniProtKB/Swiss-Prot;Acc:Q9SKP0]
AT2G36750	2.06007	3.5325	0.832271	2.88761	UGT73C1	UDP-glycosyltransferase 73C1 [Source:UniProtKB/Swiss-Prot;Acc:Q9ZQ99]
AT2G36770	2.33827	0.527845	-0.682699	0.136902	UGT73C4	Glycosyltransferase (Fragment) [Source:UniProtKB/TrEMBL;Acc:W8QNU5]
AT2G36780	3.1344	0.304368	1.09455	0.902855	UGT73C3	UDP-glycosyltransferase 73C3 [Source:UniProtKB/Swiss-Prot;Acc:Q9ZQ96]
AT2G37130	3.11225	-0.176669	0.27039	0.572101	PER21	Peroxidase 21 [Source:UniProtKB/Swiss-Prot;Acc:Q42580]
AT2G37210	1.03257	0.198537	3.53443	1.13224		Cytokinin riboside 5'-monophosphate phosphoribohydrolase [Source:UniProtKB/TrEMBL;Acc:F4IQ18]
AT2G37430	2.11047	-0.636195	1.33051	0.4851	ZAT11	ZAT11 [Source:UniProtKB/TrEMBL;Acc:A0A178VNJ8]
AT2G37440	5.08617	-0.220293	2.94231	0.384491	IP5P8	Type I inositol polyphosphate 5-phosphatase 8 [Source:UniProtKB/Swiss-Prot;Acc:Q0WT19]
AT2G37720	-2.11058	-1.07223	1.11217	0.102762	TBL15	Protein trichome birefringence-like 15 [Source:UniProtKB/Swiss-Prot;Acc:O80940]
AT2G37750	3.66023	-0.538901	0.987374	-0.0863245		Expressed protein [Source:UniProtKB/TrEMBL;Acc:O80943]
AT2G37760	1.85016	1.0833	0.105574	0.0766598	AKR4C8	Aldo-keto reductase family 4 member C8 [Source:UniProtKB/Swiss-Prot;Acc:O80944]
AT2G37770	2.83676	0.893427	-0.469967	-0.102388	AKR4C9	NADPH-dependent aldo-keto reductase, chloroplastic [Source:UniProtKB/Swiss-Prot;Acc:Q0PGJ6]
AT2G37870	5.16236	-1.10544	0.289472	0.297048		Bifunctional inhibitor/lipid-transfer protein/seed storage 2S albumin superfamily protein [Source:UniProtKB/TrEMBL;Acc:Q9SHA0]
AT2G37950	-1.67313	0.24032	-0.606536	0.42689		At2g37950 [Source:UniProtKB/TrEMBL;Acc:Q5XEN4]
AT2G37970	1.56564	0.082858	0.444099	0.0247083	SOUL-1	SOUL heme-binding family protein [Source:TAIR;Acc:AT2G37970]
AT2G37980	1.92873	-0.323922	1.14587	0.491694	OFUT19	O-fucosyltransferase 19 [Source:UniProtKB/Swiss-Prot;Acc:Q9SH89]
AT2G38240	6.5794	0.28295	1.56191	0.68751	ANS	Probable 2-oxoglutarate-dependent dioxygenase ANS [Source:UniProtKB/Swiss-Prot;Acc:O80449]
AT2G38250	3.71338	-0.00585316	0.476406	-0.0933238	GT-3B	Trihelix transcription factor GT-3b [Source:UniProtKB/Swiss-Prot;Acc:O80450]
AT2G38340	4.62211	2.12724	1.01552	1.18656	DREB2E	Dehydration-responsive element-binding protein 2E [Source:UniProtKB/Swiss-Prot;Acc:O80917]
AT2G38380	2.73472	-1.15479	1.32664	1.1441	PER22	Peroxidase 22 [Source:UniProtKB/Swiss-Prot;Acc:P24102]
AT2G38390	1.76283	-2.2845	2.12765	2.26083	PER23	Peroxidase 23 [Source:UniProtKB/Swiss-Prot;Acc:O80912]
AT2G38400	2.04798	0.466633	1.1571	0.204312	AGT3	Alanine:glyoxylate aminotransferase 3 [Source:UniProtKB/TrEMBL;Acc:F4ISY3]
AT2G38470	1.51246	-0.00611934	1.07696	0.106148	WRKY33	WRKY33 [Source:UniProtKB/TrEMBL;Acc:A0A384L4W4]
AT2G38790	1.53743	-0.245758	0.0933179	0.0524822		Uncharacterized protein At2g38790 [Source:UniProtKB/TrEMBL;Acc:Q84JS8]
AT2G38860	1.83154	0.136748	0.729452	0.392262	DJ1E	DJ-1 protein homolog E [Source:UniProtKB/Swiss-Prot;Acc:Q9ZV19]
AT2G38870	1.53834	-0.0598329	1.03914	0.741876		Putative protease inhibitor [Source:UniProtKB/TrEMBL;Acc:Q9ZV18]
AT2G38940	1.7319	0.238293	0.75768	0.784323	PHT1-4	PHT1 [Source:UniProtKB/TrEMBL;Acc:A0A178VRB1]
AT2G38995	-1.57143	-0.284666	-1.04011	-0.578294		O-acyltransferase (WSD1-like) family protein [Source:UniProtKB/TrEMBL;Acc:F4IU14]
AT2G39030	2.4942	-0.727335	0.408829	1.23561	NATA1	L-ornithine N5-acetyltransferase NATA1 [Source:UniProtKB/Swiss-Prot;Acc:Q9ZV05]
AT2G39050	1.50646	-0.0225208	-0.312851	-0.0238951	EULS3	Ricin B-like lectin EULS3 [Source:UniProtKB/Swiss-Prot;Acc:Q945P1]
AT2G39200	2.78938	-0.146642	1.48311	0.474498	MLO12	MLO-like protein [Source:UniProtKB/TrEMBL;Acc:A0A178VNS1]
AT2G39210	1.59811	-0.027125	0.953984	0.530673		At2g39210/T16B24.15 [Source:UniProtKB/TrEMBL;Acc:O80960]
AT2G39310	1.57843	-0.673832	1.32673	0.639817	JAL22	Jacalin-related lectin 22 [Source:UniProtKB/Swiss-Prot;Acc:O80950]
AT2G39330	1.58615	-0.805128	-0.556739	-0.17014	JAL23	jacalin-related lectin 23 [Source:TAIR;Acc:AT2G39330]
AT2G39410	1.98454	-0.758829	1.40002	0.230819		Alpha/beta-Hydrolases superfamily protein [Source:UniProtKB/TrEMBL;Acc:O80628]
AT2G39518	4.70319	0.284049	0.931004	0.932858		CASP-like protein 4D2 [Source:UniProtKB/Swiss-Prot;Acc:Q56X75]
AT2G39530	4.59541	0.626274	1.56174	0.78978		CASP-like protein 4D1 [Source:UniProtKB/Swiss-Prot;Acc:Q8GWD5]
AT2G39660	1.67421	0.0764751	0.647021	0.304249	BIK1	BIK1 [Source:UniProtKB/TrEMBL;Acc:A0A178VYW0]
AT2G40095	1.80745	0.054332	0.495592	0.150691		Alpha/beta hydrolase related protein [Source:UniProtKB/TrEMBL;Acc:Q8GZ10]
AT2G40100	-2.12828	-0.285768	-0.095588	-0.0933696	LHCB4.3	Chlorophyll a-b binding protein, chloroplastic [Source:UniProtKB/TrEMBL;Acc:A0A178VTY4]
AT2G40113	5.27749	-1.04356	1.5133	0.0152828		Pollen Ole e 1 allergen and extensin family protein [Source:UniProtKB/TrEMBL;Acc:Q58FY6]
AT2G40130	-1.85787	-0.441433	-0.50367	-0.408012	SMXL8	Protein SMAX1-LIKE 8 [Source:UniProtKB/Swiss-Prot;Acc:F4IGZ2]
AT2G40330	-2.15045	0.00437244	0.629694	-0.284748	PYL6	Abscisic acid receptor PYL6 [Source:UniProtKB/Swiss-Prot;Acc:Q8S8E3]
AT2G40340	5.63407	0.554457	1.12217	0.894914	DREB2C	Integrase-type DNA-binding superfamily protein [Source:TAIR;Acc:AT2G40340]
AT2G40610	-2.14103	0.0788289	-0.141082	-0.472227	EXPA8	Expansin-A8 [Source:UniProtKB/Swiss-Prot;Acc:O22874]
AT2G41082	1.61084	0.175465	0.714763	0.507923		unknown protein; LOCATED IN: endomembrane system; Ha. [Source:TAIR;Acc:AT2G41082]
AT2G41260	1.57376	1.72948	3.47057	3.326	M17	M17 [Source:UniProtKB/TrEMBL;Acc:A0A178VR90]
AT2G41280	4.69725	-1.19067	7.77809	1.55698	M10	Late embryogenesis abundant protein M10 [Source:UniProtKB/Swiss-Prot;Acc:O81483]
AT2G41380	2.76591	0.151161	0.373092	0.0232842		At2g41380 [Source:UniProtKB/TrEMBL;Acc:Q9ZVC3]
AT2G41480	-0.403383	0.237109	-1.70069	-0.975001	PER25	Peroxidase 25 [Source:UniProtKB/Swiss-Prot;Acc:O80822]
AT2G41730	2.93681	0.705598	1.07615	0.555875		Calcium-binding site protein [Source:UniProtKB/TrEMBL;Acc:O22947]
AT2G41800	4.78009	0.614872	-0.540931	0.0217141		At2g41800/T11A7.10 [Source:UniProtKB/TrEMBL;Acc:O22940]
AT2G41850	3.95803	-3.0547	2.9299	-0.232011	ADPG2	Polygalacturonase ADPG2 [Source:UniProtKB/Swiss-Prot;Acc:Q8RY29]
AT2G42220	-1.52499	-0.128218	-0.240938	-0.550989	STR9	Rhodanese-like domain-containing protein 9, chloroplastic [Source:UniProtKB/Swiss-Prot;Acc:O48529]
AT2G42350	2.3917	0.114697	0.571494	0.77388	ATL40	RING-H2 finger protein ATL40 [Source:UniProtKB/Swiss-Prot;Acc:Q9SLC4]
AT2G42360	3.08654	0.168121	0.912625	0.666241	ATL41	E3 ubiquitin-protein ligase ATL41 [Source:UniProtKB/Swiss-Prot;Acc:Q9SLC3]
AT2G42380	-2.3203	-0.279781	-0.436529	-0.431913	BZIP34	Basic leucine zipper 34 [Source:UniProtKB/Swiss-Prot;Acc:F4IN23]
AT2G42480	4.21928	2.85022	1.58005	0.338631		MATH domain and coiled-coil domain-containing protein At2g42480 [Source:UniProtKB/Swiss-Prot;Acc:P0DKG7]
AT2G42790	1.86786	-0.103891	0.390024	0.0657198	CSY3	Citrate synthase [Source:UniProtKB/TrEMBL;Acc:Q0WUX6]
AT2G42890	1.59874	-0.0602237	0.00645802	0.0849074	ML2	ML2 [Source:UniProtKB/TrEMBL;Acc:A0A178VQK0]
AT2G42990	0.149186	1.76932	-1.52521	-0.473228		GDSL esterase/lipase At2g42990 [Source:UniProtKB/Swiss-Prot;Acc:Q67ZI9]
AT2G43000	3.03839	0.277722	1.08853	0.658002	JUB1	Transcription factor JUNGBRUNNEN 1 [Source:UniProtKB/Swiss-Prot;Acc:Q9SK55]
AT2G43140	1.72249	-0.0849498	1.42601	0.19569		Basic helix-loop-helix (BHLH) DNA-binding superfamily protein [Source:UniProtKB/TrEMBL;Acc:F4IQ66]
AT2G43150	1.53884	-0.314734	0.282274	0.476816		Proline-rich extensin-like family protein [Source:UniProtKB/TrEMBL;Acc:Q9ZW80]
AT2G43510	4.8546	-0.085932	1.40982	0.618637	ATTI1	TI1 [Source:UniProtKB/TrEMBL;Acc:A0A178VRC4]
AT2G43570	4.0148	-0.184663	0.564469	0.213441	CHI	CHI [Source:UniProtKB/TrEMBL;Acc:A0A178W3M3]
AT2G43590	2.25978	0.213995	0.729448	0.292392		Endochitinase At2g43590 [Source:UniProtKB/Swiss-Prot;Acc:O24658]
AT2G43620	2.53829	0.111957	2.11893	1.79808		Endochitinase At2g43620 [Source:UniProtKB/Swiss-Prot;Acc:O22841]
AT2G43745	-1.8508	0.314947	-1.09997	0.0847295		BEST Arabidopsis thaliana protein match is: Mannose-binding lectin superfamily protein (TAIR:AT2G43730.1); Ha. [Source:TAIR;Acc:AT2G43745]
AT2G43820	3.10488	1.16908	0.227812	0.0913079	UGT74F2	UDP-glycosyltransferase 74F2 [Source:UniProtKB/Swiss-Prot;Acc:O22822]
AT2G43870	2.87683	1.01239	1.44876	0.187009		Pectin lyase-like superfamily protein [Source:UniProtKB/TrEMBL;Acc:O22817]
AT2G44010	3.87404	-1.11994	1.13533	-1.68002		At2g44010 [Source:UniProtKB/TrEMBL;Acc:O80571]
AT2G44080	1.5553	-0.208099	0.621076	-0.144054	ARL	ARGOS-like protein [Source:UniProtKB/Swiss-Prot;Acc:Q8RXL7]
AT2G44240	0.75228	0.779723	0.220536	1.89408		At2g44240/F4I1.5 [Source:UniProtKB/TrEMBL;Acc:O64859]
AT2G44370	2.77827	0.284551	1.60534	0.354791		At2g44370 [Source:UniProtKB/TrEMBL;Acc:O64871]
AT2G44480	0.889165	0.287583	1.69858	2.17421	BGLU17	beta glucosidase 17 [Source:TAIR;Acc:AT2G44480]
AT2G44790	2.84488	-0.571188	1.20588	0.178118	UCC2	Uclacyanin-2 [Source:UniProtKB/Swiss-Prot;Acc:O80517]
AT2G45210	2.60393	-0.3123	0.704264	0.536063	SAUR36	Auxin-responsive protein SAUR36 [Source:UniProtKB/Swiss-Prot;Acc:O22150]
AT2G45220	5.14048	-0.2095	1.7023	0.934949	PME17	Probable pectinesterase/pectinesterase inhibitor 17 [Source:UniProtKB/Swiss-Prot;Acc:O22149]
AT2G45360	2.86113	-1.49799	0.708001	0.0279712		Ankyrin repeat/KH domain protein (DUF1442) [Source:UniProtKB/TrEMBL;Acc:O22136]
AT2G45510	1.65814	-0.135099	0.6672	0.406601	CYP704A2	At2g45510 [Source:UniProtKB/TrEMBL;Acc:O64631]
AT2G45570	4.87133	-1.71146	1.04028	-0.66021	CYP76C2	Cytochrome P450 76C2 [Source:UniProtKB/Swiss-Prot;Acc:O64637]
AT2G45580	3.4106	-0.791489	0.674124	-2.47887	CYP76C3	Cytochrome P450 76C3 [Source:UniProtKB/Swiss-Prot;Acc:O64638]
AT2G45760	3.33976	0.26252	-0.0877732	0.709243	BAP2	BON1-associated protein 2 [Source:UniProtKB/Swiss-Prot;Acc:Q58FX0]
AT2G45800	-1.61174	0.0306249	-0.822334	-0.181547	PLIM2A	LIM domain-containing protein PLIM2a [Source:UniProtKB/Swiss-Prot;Acc:O80839]
AT2G46150	2.30526	0.0483322	1.40578	0.64469		Late embryogenesis abundant (LEA) hydroxyproline-rich glycoprotein family [Source:UniProtKB/TrEMBL;Acc:O82354]
AT2G46400	1.7879	-0.108813	0.603037	0.485156	WRKY46	Probable WRKY transcription factor 46 [Source:UniProtKB/Swiss-Prot;Acc:Q9SKD9]
AT2G46680	2.10471	-0.174902	-0.241344	0.47171	ATHB-7	Homeobox-leucine zipper protein ATHB-7 [Source:UniProtKB/Swiss-Prot;Acc:P46897]
AT2G46750	3.36465	0.16146	1.86841	0.0739483	GULLO2	L-gulonolactone oxidase 2 [Source:UniProtKB/Swiss-Prot;Acc:Q6NQ66]
AT2G47000	2.66301	0.49088	0.43504	0.333681	ABCB4	ABC transporter B family member 4 [Source:UniProtKB/Swiss-Prot;Acc:O80725]
AT2G47130	1.905	-0.246227	0.572541	-0.00940774	SDR3A	Short-chain dehydrogenase reductase 3a [Source:UniProtKB/Swiss-Prot;Acc:O80713]
AT2G47190	2.85199	-0.19124	0.482062	0.274044	ATMYB2	ATMYB2 [Source:UniProtKB/TrEMBL;Acc:Q39028]
AT2G47270	2.16436	0.789768	0.522058	0.523905	UPB1	UPB1 [Source:UniProtKB/TrEMBL;Acc:A0A178VV95]
AT2G47520	3.84172	-0.37986	-0.382108	-1.04898	ERF071	Ethylene-responsive transcription factor ERF071 [Source:UniProtKB/Swiss-Prot;Acc:O22259]
AT2G47550	4.48142	-0.798825	0.920603	1.76598	PME20	Probable pectinesterase/pectinesterase inhibitor 20 [Source:UniProtKB/Swiss-Prot;Acc:O22256]
AT2G47770	2.46145	-2.02864	-1.3734	-0.609789	TSPO	TSPO [Source:UniProtKB/TrEMBL;Acc:A0A178W1Q1]
AT2G47880	-1.75409	-0.145794	-0.191317	-0.152461	GRXC13	Glutaredoxin-C13 [Source:UniProtKB/Swiss-Prot;Acc:O82255]
AT2G47950	2.71398	-0.22917	0.749857	-0.982245		unknown protein; FUNCTIONS IN: molecular_function unknown; INVOLVED IN: biological_process unknown; LOCATED IN: endomembrane system; EXPRESSED IN: root, flower; EXPRESSED DURING: petal differentiation and expansion stage; BEST Arabidopsis thaliana p /.../ match is: unknown protein (TAIR:AT3G62990.1); Ha. [Source:TAIR;Acc:AT2G47950]
AT3G01175	2.46658	0.721502	1.99502	1.83496		Transmembrane protein [Source:UniProtKB/TrEMBL;Acc:F4J4Q8]
AT3G01345	0.0685707	1.23039	2.65154	2.1729		Expressed protein [Source:UniProtKB/TrEMBL;Acc:Q3EBD7]
AT3G01420	4.30099	-5.35136	0.712903	-1.27607	DOX1	Alpha-dioxygenase 1 [Source:UniProtKB/Swiss-Prot;Acc:Q9SGH6]
AT3G01500	-2.1793	-0.118847	-0.347123	-0.152445	BCA1	Beta carbonic anhydrase 1, chloroplastic [Source:UniProtKB/Swiss-Prot;Acc:P27140]
AT3G01830	2.13952	-0.0176883	0.59409	0.148354	CML40	Probable calcium-binding protein CML40 [Source:UniProtKB/Swiss-Prot;Acc:Q9SGI8]
AT3G01970	2.90315	0.0867479	0.769791	0.408085	WRKY45	Probable WRKY transcription factor 45 [Source:UniProtKB/Swiss-Prot;Acc:Q9S763]
AT3G02240	5.19159	-2.75064	3.06829	-0.633426	RGF7	Root meristem growth factor 7 [Source:UniProtKB/Swiss-Prot;Acc:Q6NNL3]
AT3G02310	0.61449	2.75355	-1.16102	0.303866	SEP2	Developmental protein SEPALLATA 2 [Source:UniProtKB/Swiss-Prot;Acc:P29384]
AT3G02480	4.33251	0.109638	0.0372856	0.754925		AT3g02480/F16B3_11 [Source:UniProtKB/TrEMBL;Acc:Q9M892]
AT3G02840	3.35121	0.127409	1.11805	0.073999		ARM repeat superfamily protein [Source:UniProtKB/TrEMBL;Acc:Q9M8S5]
AT3G03310	1.51962	-0.124504	0.119741	0.142797	LCAT3	Phospholipase A(1) LCAT3 [Source:UniProtKB/Swiss-Prot;Acc:Q93V61]
AT3G03341	1.7346	-0.447031	0.126719	-1.60367		Cold-regulated protein [Source:UniProtKB/TrEMBL;Acc:Q1G3B4]
AT3G03640	2.19634	0.648889	0.204473	0.245955	BGLU25	Probable inactive beta-glucosidase 25 [Source:UniProtKB/Swiss-Prot;Acc:O82772]
AT3G03820	-2.10848	0.0813235	-0.237812	-0.350403		Putative auxin-induced protein [Source:UniProtKB/TrEMBL;Acc:Q9SRV9]
AT3G03830	-2.09685	-0.638916	0.330053	-0.925472	SAUR28	Auxin-responsive protein SAUR28 [Source:UniProtKB/Swiss-Prot;Acc:Q9SRW0]
AT3G03840	-1.61162	-0.351664	0.14715	-0.643478		At3g03840 [Source:UniProtKB/TrEMBL;Acc:Q9SRW1]
AT3G04000	1.78686	0.171691	0.460041	-0.0109523	ChlADR2	NADPH-dependent aldehyde reductase 2, chloroplastic [Source:UniProtKB/Swiss-Prot;Acc:Q9SQR2]
AT3G04060	2.57552	0.0643294	0.446812	0.0289737	anac046	NAC domain-containing protein 46 [Source:UniProtKB/Swiss-Prot;Acc:Q9SQQ6]
AT3G04070	3.979	-0.345827	0.904716	0.259876	NAC047	NAC transcription factor 47 [Source:UniProtKB/Swiss-Prot;Acc:Q84TD6]
AT3G04220	2.34407	0.14589	0.924299	0.763208		Disease resistance protein (TIR-NBS-LRR class) family [Source:UniProtKB/TrEMBL;Acc:Q9M8X8]
AT3G04320	8.40041	NA	-2.28979	NA		Kunitz family trypsin and protease inhibitor protein [Source:UniProtKB/TrEMBL;Acc:A0A1I9LR55]
AT3G04640	2.36533	0.21081	0.33534	0.198614		At3g04640 [Source:UniProtKB/TrEMBL;Acc:Q9SR10]
AT3G04717	3.07328	-0.805684	1.00504	-0.103689	NA	NA
AT3G04720	3.56699	0.224657	0.595466	0.456739	HEL	Hevein-like preproprotein [Source:UniProtKB/Swiss-Prot;Acc:P43082]
AT3G05360	1.80293	0.0662617	0.336131	0.140643	RLP30	Receptor-like protein 30 [Source:UniProtKB/Swiss-Prot;Acc:Q9MA83]
AT3G05390	3.12298	-0.0332705	0.624646	0.742275		F22F7.17 protein [Source:UniProtKB/TrEMBL;Acc:Q9MA52]
AT3G05500	1.6048	0.540739	0.209996	-0.0392076		REF/SRPP-like protein At3g05500 [Source:UniProtKB/Swiss-Prot;Acc:Q9MA63]
AT3G05630	1.70791	-0.559764	0.442378	0.0422232	PLPZETA2	Phospholipase D zeta 2 [Source:UniProtKB/Swiss-Prot;Acc:Q9M9W8]
AT3G05950	4.42116	2.61977	1.24576	2.16137		Germin-like protein subfamily 1 member 7 [Source:UniProtKB/Swiss-Prot;Acc:Q9SFF9]
AT3G06070	-1.85346	0.000733017	-0.960393	-0.312996		At3g06070 [Source:UniProtKB/TrEMBL;Acc:Q8LED7]
AT3G06100	-1.9913	0.668712	-0.996192	-0.640607	NIP7-1	NLM8 [Source:UniProtKB/TrEMBL;Acc:A0A178V7E3]
AT3G06420	2.10627	-0.126266	-0.264412	-0.190395	ATG8H	Autophagy-related protein 8h [Source:UniProtKB/Swiss-Prot;Acc:Q8S925]
AT3G06490	3.66069	0.0098819	0.640444	0.0883319	MYB108	Transcription factor MYB108 [Source:UniProtKB/Swiss-Prot;Acc:Q9LDE1]
AT3G06500	1.89757	0.0187354	0.588284	0.169783	INVC	Alkaline/neutral invertase C, mitochondrial [Source:UniProtKB/Swiss-Prot;Acc:B9DFA8]
AT3G06810	1.56063	0.173293	0.301992	0.165487	IBR3	Probable acyl-CoA dehydrogenase IBR3 [Source:UniProtKB/Swiss-Prot;Acc:Q8RWZ3]
AT3G06890	1.58224	0.118066	0.471487	0.797576		At3g06890 [Source:UniProtKB/TrEMBL;Acc:Q9M910]
AT3G07250	2.38509	0.60864	0.936526	0.120489		RNA-binding (RRM-RBD-RNP motif) domain nuclear transport factor 2 family protein [Source:UniProtKB/TrEMBL;Acc:F4JED3]
AT3G07600	2.20714	0.67227	0.681584	0.0510214	HIPP16	Heavy metal-associated isoprenylated plant protein 16 [Source:UniProtKB/Swiss-Prot;Acc:Q9SSF0]
AT3G07970	2.4199	0.622428	1.35397	1.54529	QRT2	Polygalacturonase QRT2 [Source:UniProtKB/Swiss-Prot;Acc:Q9SFB7]
AT3G08940	-1.82554	-0.267354	-0.580659	-0.840624	LHCB4.2	Chlorophyll a-b binding protein CP29.2, chloroplastic [Source:UniProtKB/Swiss-Prot;Acc:Q9XF88]
AT3G08970	1.96101	0.0310692	-0.0336115	-0.0533163	ERDJ3A	TMS1 [Source:UniProtKB/TrEMBL;Acc:A0A178VJB6]
AT3G09010	1.72269	-0.17532	0.0138677	-0.311648		Protein kinase superfamily protein [Source:UniProtKB/TrEMBL;Acc:Q8LF75]
AT3G09020	2.2397	0.109841	0.22305	0.070214		Alpha 1,4-glycosyltransferase family protein [Source:UniProtKB/TrEMBL;Acc:Q9S790]
AT3G09220	4.71843	-2.50285	1.4589	-1.40046	LAC7	Laccase-7 [Source:UniProtKB/Swiss-Prot;Acc:Q9SR40]
AT3G09270	4.42682	1.52305	1.48141	0.992009	GSTU8	Glutathione S-transferase U8 [Source:UniProtKB/Swiss-Prot;Acc:Q9SR36]
AT3G09390	2.19482	-0.0364282	0.461721	0.681272	MT2A	Metallothionein-like protein 2A [Source:UniProtKB/Swiss-Prot;Acc:P25860]
AT3G09960	3.73991	-0.116917	1.73864	0.744301		Calcineurin-like metallo-phosphoesterase superfamily protein [Source:UniProtKB/TrEMBL;Acc:Q8LEC0]
AT3G10185	-2.29502	-0.3801	-1.63266	0.38366		Gibberellin-regulated family protein [Source:TAIR;Acc:AT3G10185]
AT3G10300	1.53862	-0.213742	0.13558	0.0106664		Calcium-binding EF-hand family protein [Source:UniProtKB/TrEMBL;Acc:A0A1I9LRS6]
AT3G10320	3.58393	0.665671	0.0311444	1.53043		F14P13.8 protein [Source:UniProtKB/TrEMBL;Acc:Q9SS43]
AT3G10520	-1.59493	0.269225	-0.255678	0.109016	AHB2	Non-symbiotic hemoglobin 2 [Source:UniProtKB/Swiss-Prot;Acc:O24521]
AT3G10790	5.94913	0.732882	NA	NA		Putative F-box protein At3g10790 [Source:UniProtKB/Swiss-Prot;Acc:Q9SG85]
AT3G10815	2.49651	0.327638	0.361465	0.730275		Putative RING zinc finger protein [Source:UniProtKB/TrEMBL;Acc:Q8L729]
AT3G10930	2.41855	0.150616	1.06919	0.141015		Uncharacterized protein At3g10930 [Source:UniProtKB/TrEMBL;Acc:Q84TK4]
AT3G11020	2.86907	0.0886989	0.277615	0.34066	DREB2B	Dehydration-responsive element-binding protein 2B [Source:UniProtKB/Swiss-Prot;Acc:O82133]
AT3G11080	1.5783	-0.042352	0.324969	0.470769	AtRLP35	Receptor-like protein 35 [Source:UniProtKB/Swiss-Prot;Acc:Q9SRL7]
AT3G11340	3.64358	0.102912	-0.287238	0.0687574	UGT76B1	UDP-glycosyltransferase 76B1 [Source:UniProtKB/Swiss-Prot;Acc:Q9C768]
AT3G11430	3.24488	-5.32456	0.0130707	-0.798591	GPAT5	Glycerol-3-phosphate acyltransferase 5 [Source:UniProtKB/Swiss-Prot;Acc:Q9CAY3]
AT3G11480	1.93254	1.14054	-0.86584	-0.0213116	BSMT1	Salicylate/benzoate carboxyl methyltransferase [Source:UniProtKB/Swiss-Prot;Acc:Q6XMI3]
AT3G11580	2.21308	0.27792	0.250225	0.471639		AP2/B3-like transcriptional factor family protein [Source:UniProtKB/TrEMBL;Acc:A0A1I9LT60]
AT3G11980	2.02944	7.60133	-6.09936	-1.3002	FAR2	Fatty acyl-CoA reductase [Source:UniProtKB/TrEMBL;Acc:A0A178VDD9]
AT3G12230	5.61553	-1.46824	1.94982	-0.602328	SCPL14	Serine carboxypeptidase-like 14 [Source:UniProtKB/Swiss-Prot;Acc:Q9C7D3]
AT3G12500	3.13525	-0.676296	0.650561	0.0275465	CHI-B	Basic endochitinase B [Source:UniProtKB/Swiss-Prot;Acc:P19171]
AT3G12580	0.648264	2.83939	0.792213	1.98382	MED37C	Probable mediator of RNA polymerase II transcription subunit 37c [Source:UniProtKB/Swiss-Prot;Acc:Q9LHA8]
AT3G12830	1.93284	-0.0680131	0.646658	-0.0200363	SAUR72	Auxin-responsive protein SAUR72 [Source:UniProtKB/Swiss-Prot;Acc:Q9LTV3]
AT3G13220	0.548359	4.07931	-3.68395	0.0549391	ABCG26	ABC transporter G family member 26 [Source:UniProtKB/Swiss-Prot;Acc:Q9LK50]
AT3G13380	2.0464	0.11122	0.366523	0.537036	BRL3	Receptor-like protein kinase BRI1-like 3 [Source:UniProtKB/Swiss-Prot;Acc:Q9LJF3]
AT3G13403	-1.72727	-0.108047	-0.80385	-0.377774		Defensin-like protein 302 [Source:UniProtKB/Swiss-Prot;Acc:Q2V3W5]
AT3G13404	-1.81683	-0.261935	-0.901676	-0.314625		unknown protein; FUNCTIONS IN: molecular_function unknown; INVOLVED IN: biological_process unknown; LOCATED IN: cellular_component unknown; Ha. [Source:TAIR;Acc:AT3G13404]
AT3G13432	7.56054	-1.7621	3.51607	-0.975551		Transmembrane protein [Source:UniProtKB/TrEMBL;Acc:Q56YQ1]
AT3G13433	5.01394	0.36404	1.32239	-0.2483		Transmembrane protein [Source:UniProtKB/TrEMBL;Acc:F4JDB5]
AT3G13450	2.09424	0.167183	0.541998	-0.0109765	DIN4	2-oxoisovalerate dehydrogenase subunit beta 2, mitochondrial [Source:UniProtKB/Swiss-Prot;Acc:Q9LDY2]
AT3G13500	5.45133	2.90126	3.4815	1.51875		unknown protein; BEST Arabidopsis thaliana protein match is: unknown protein (TAIR:AT1G55365.1); Ha. [Source:TAIR;Acc:AT3G13500]
AT3G13610	4.11406	-0.0202493	1.0277	-0.0553872	F6'H1	Feruloyl CoA ortho-hydroxylase 1 [Source:UniProtKB/Swiss-Prot;Acc:Q9LHN8]
AT3G13790	1.88566	-0.0826618	0.640774	0.302867	CWINV1	Beta-fructofuranosidase, insoluble isoenzyme CWINV1 [Source:UniProtKB/Swiss-Prot;Acc:Q43866]
AT3G13900	2.30513	-0.253226	0.505823	0.327015	ALA7	Probable phospholipid-transporting ATPase 7 [Source:UniProtKB/Swiss-Prot;Acc:Q9LVK9]
AT3G13910	1.73422	-0.0216435	0.377709	-0.0470082		Protein of unknown function (DUF3511) [Source:TAIR;Acc:AT3G13910]
AT3G13950	3.81171	0.114025	1.00445	0.605221		AT3G13950 protein [Source:UniProtKB/TrEMBL;Acc:B9DG91]
AT3G14050	1.81685	-0.164735	-0.276136	0.0344313	RSH2	Probable GTP diphosphokinase RSH2, chloroplastic [Source:UniProtKB/Swiss-Prot;Acc:Q9LVJ3]
AT3G14060	1.7696	-0.321292	0.969493	0.387226		At3g14060 [Source:UniProtKB/TrEMBL;Acc:Q9LVJ2]
AT3G14210	-2.27345	-0.0518374	-0.650269	0.17262	ESM1	GDSL esterase/lipase ESM1 [Source:UniProtKB/Swiss-Prot;Acc:Q9LJG3]
AT3G14280	1.74318	-0.286959	-0.0786488	-0.00120477		At3g14280 [Source:UniProtKB/TrEMBL;Acc:Q9LUL9]
AT3G14395	-0.95983	0.502479	-0.855301	-1.57654		At3g14395 [Source:UniProtKB/TrEMBL;Acc:Q8L923]
AT3G14680	2.49148	-0.632349	0.340276	0.555343	CYP72A14	Cytochrome P450 72A14 [Source:UniProtKB/Swiss-Prot;Acc:Q9LUC6]
AT3G14700	1.684	-0.245102	-0.178532	-0.0464107		At3g14700 [Source:UniProtKB/TrEMBL;Acc:Q84VW3]
AT3G14760	-1.55891	-0.0712696	-0.522718	-0.718028		Transmembrane protein [Source:UniProtKB/TrEMBL;Acc:Q9LH80]
AT3G14990	1.95653	-0.0754513	0.556733	0.329564	DJ1A	Protein DJ-1 homolog A [Source:UniProtKB/Swiss-Prot;Acc:Q9FPF0]
AT3G15310	-1.53276	0.123942	1.25911	0.413108	NA	NA
AT3G15450	2.53319	0.114022	0.744995	-0.421389		AT3g15450/MJK13_11 [Source:UniProtKB/TrEMBL;Acc:Q9LE80]
AT3G15500	4.59544	-0.176717	0.94243	0.160182	NAC055	NAC3 [Source:UniProtKB/TrEMBL;Acc:A0A178VLD3]
AT3G15518	1.85422	-0.428161	0.622373	0.466827		Putative uncharacterized protein [Source:UniProtKB/TrEMBL;Acc:Q8GYA5]
AT3G15534	2.13476	0.255076	-1.43772	1.08402		unknown protein; FUNCTIONS IN: molecular_function unknown; INVOLVED IN: biological_process unknown; LOCATED IN: cellular_component unknown; BEST Arabidopsis thaliana protein match is: unknown protein (TAIR:AT1G52855.1); Ha. [Source:TAIR;Acc:AT3G15534]
AT3G15570	-1.93189	0.223152	-0.896967	0.0430197		Non-phototropic hypocotyl-like protein [Source:UniProtKB/TrEMBL;Acc:Q9LRP8]
AT3G16240	-1.58984	-0.0799094	-0.00730131	-0.353018	TIP2-1	Aquaporin TIP2-1 [Source:UniProtKB/Swiss-Prot;Acc:Q41951]
AT3G16370	-1.63874	-0.138184	-0.56674	-0.317591	APG	GDSL esterase/lipase APG [Source:UniProtKB/Swiss-Prot;Acc:Q9LU14]
AT3G16450	1.69552	-0.619306	1.47661	1.09271	JAL33	Jacalin-related lectin 33 [Source:UniProtKB/Swiss-Prot;Acc:O04311]
AT3G16510	1.54311	-0.176735	0.233767	0.106966		At3g16510 [Source:UniProtKB/TrEMBL;Acc:Q9LK74]
AT3G16565	1.60799	-0.0833481	0.24137	0.159154		Threonyl and alanyl tRNA synthetase second additional domain-containing protein [Source:UniProtKB/TrEMBL;Acc:A0A1I9LMV6]
AT3G16860	1.51244	0.330259	0.412664	0.576777	COBL8	COBRA-like protein 8 [Source:UniProtKB/Swiss-Prot;Acc:Q9LIB6]
AT3G17110	3.06876	-0.364667	0.05184	0.0725434	NA	NA
AT3G17180	4.35199	-0.346357	-0.53889	-2.48127	SCPL33	Serine carboxypeptidase-like 33 [Source:UniProtKB/Swiss-Prot;Acc:Q9LSM9]
AT3G17185	-1.61269	0.368695	-0.243943	-0.0307618	TASIR-ARF	TAS3/TASIR-ARF (TRANS-ACTING SIRNA3); other RNA [Source:TAIR;Acc:AT3G17185]
AT3G17640	-1.80428	-0.052315	-0.866672	0.0864826		Leucine-rich repeat (LRR) family protein [Source:UniProtKB/TrEMBL;Acc:Q9LUN3]
AT3G18010	-1.58733	-0.138362	0.406254	-0.28125	WOX1	WUSCHEL-related homeobox 1 [Source:UniProtKB/Swiss-Prot;Acc:Q6X7K0]
AT3G18250	3.78708	0.314874	1.32615	0.816565		Putative membrane lipoprotein [Source:UniProtKB/TrEMBL;Acc:Q6E248]
AT3G18450	5.54968	NA	1.00971	NA	PCR5	Protein PLANT CADMIUM RESISTANCE 5 [Source:UniProtKB/Swiss-Prot;Acc:Q9LS45]
AT3G18777	-0.244938	-0.709718	-1.76067	-0.530563	NA	NA
AT3G19010	1.51662	-0.0346427	0.243447	0.153354		2-oxoglutarate (2OG) and Fe(II)-dependent oxygenase superfamily protein [Source:UniProtKB/TrEMBL;Acc:Q9LJ65]
AT3G19270	1.87224	0.472683	-0.70044	0.160578	CYP707A4	CYP707A4 [Source:UniProtKB/TrEMBL;Acc:A0A178VA28]
AT3G19310	-4.57467	-0.34913	-0.889455	-0.42101		MAP3K protein kinase-like protein [Source:UniProtKB/TrEMBL;Acc:Q9LT86]
AT3G19390	4.46013	1.22594	2.48395	2.23297	RD21C	Probable cysteine protease RD21C [Source:UniProtKB/Swiss-Prot;Acc:Q9LT78]
AT3G19480	-1.50045	0.115623	-0.259512	-0.144705	PGDH3	D-3-phosphoglycerate dehydrogenase 3, chloroplastic [Source:UniProtKB/Swiss-Prot;Acc:Q9LT69]
AT3G19615	6.02839	-3.65002	2.11158	-1.47158		Beta-1,4-xylosidase [Source:UniProtKB/TrEMBL;Acc:A8MR54]
AT3G20110	5.83557	-0.767964	2.89974	1.40828	CYP705A20	CYP705A20 [Source:UniProtKB/TrEMBL;Acc:A0A178V8F4]
AT3G20440	0.935309	1.60767	0.775202	1.19264	SBE3	1,4-alpha-glucan-branching enzyme 3, chloroplastic/amyloplastic [Source:UniProtKB/Swiss-Prot;Acc:D2WL32]
AT3G20660	2.4237	-0.0358142	1.2963	0.0129704	OCT4	Organic cation/carnitine transporter 4 [Source:UniProtKB/Swiss-Prot;Acc:Q9LHQ6]
AT3G20865	-1.90524	0.25601	-0.659145	-0.320657	AGP40	AGP40 [Source:UniProtKB/TrEMBL;Acc:A0A178VAR1]
AT3G21050	-1.69649	-0.338144	-0.262513	-0.555613	NA	NA
AT3G21420	1.57353	0.49355	0.637106	0.374577		2-oxoglutarate (2OG) and Fe(II)-dependent oxygenase superfamily protein [Source:UniProtKB/TrEMBL;Acc:Q9LIF4]
AT3G21460	-1.51134	0.34955	-1.31069	-0.0545093	GRXS10	Monothiol glutaredoxin-S10 [Source:UniProtKB/Swiss-Prot;Acc:Q9LIF1]
AT3G21500	1.9339	-0.893601	0.467946	0.0141667	DXPS1	1-deoxy-D-xylulose 5-phosphate synthase 1 [Source:UniProtKB/TrEMBL;Acc:A0A1I9LTC7]
AT3G21520	2.72606	-0.396549	1.47172	-0.410801	DMP1	Protein DMP1 [Source:UniProtKB/Swiss-Prot;Acc:Q9LVF4]
AT3G21780	2.1329	0.106423	0.888236	0.614018	UGT71B6	UDP-glycosyltransferase 71B6 [Source:UniProtKB/Swiss-Prot;Acc:Q9LSY6]
AT3G22160	1.73053	-0.122975	0.867715	0.482622	VQ22	VQ motif-containing protein 22 [Source:UniProtKB/Swiss-Prot;Acc:Q9LIE6]
AT3G22200	1.51797	0.00937543	0.142602	0.00503757	POP2	Pyridoxal phosphate (PLP)-dependent transferases superfamily protein [Source:TAIR;Acc:AT3G22200]
AT3G22240	2.81072	-0.78632	-0.0991612	-0.141981		Cysteine-rich/transmembrane domain PCC1-like protein [Source:UniProtKB/TrEMBL;Acc:Q9LHJ3]
AT3G22370	1.66972	0.272889	0.0559566	-0.00424699	AOX1A	Ubiquinol oxidase 1a, mitochondrial [Source:UniProtKB/Swiss-Prot;Acc:Q39219]
AT3G22460	1.65057	0.00695678	0.818022	0.446356	OASA2	O-acetylserine (thiol) lyase (OAS-TL) isoform A2 [Source:TAIR;Acc:AT3G22460]
AT3G22540	-1.82238	-0.558176	0.401914	-0.252423		At3g22540 [Source:UniProtKB/TrEMBL;Acc:Q9LJ92]
AT3G22560	1.75641	-1.25403	0.280069	-0.940571		Acyl-CoA N-acyltransferases (NAT) superfamily protein [Source:UniProtKB/TrEMBL;Acc:Q9LJ90]
AT3G22600	4.34753	0.29249	0.40662	0.289465		AT3g22600/F16J14_17 [Source:UniProtKB/TrEMBL;Acc:Q9LJ86]
AT3G22620	2.93708	-0.300908	-0.00200135	0.751398		Bifunctional inhibitor/lipid-transfer protein/seed storage 2S albumin superfamily protein [Source:UniProtKB/TrEMBL;Acc:Q9LJ85]
AT3G22640	3.08219	1.58667	1.37261	NA	PAP85	Vicilin-like seed storage protein At3g22640 [Source:UniProtKB/Swiss-Prot;Acc:Q9LUJ7]
AT3G22820	-0.227038	-0.742033	1.66344	0.35419	EPFL5	EPFL5 [Source:UniProtKB/TrEMBL;Acc:A0A178VHB6]
AT3G22860	1.4943	2.03197	3.43437	3.42552	TIF3C2	Eukaryotic translation initiation factor 3 subunit C [Source:UniProtKB/TrEMBL;Acc:F4J1N5]
AT3G22910	3.19447	0.855889	0.368752	0.358786	ACA13	Putative calcium-transporting ATPase 13, plasma membrane-type [Source:UniProtKB/Swiss-Prot;Acc:Q9LIK7]
AT3G23240	2.3534	-0.0595915	1.48978	0.706618	ERF1B	Ethylene-responsive transcription factor 1B [Source:UniProtKB/Swiss-Prot;Acc:Q8LDC8]
AT3G23250	3.82858	-0.133078	1.41879	1.10744	MYB15	Transcription factor MYB15 [Source:UniProtKB/Swiss-Prot;Acc:Q9LTC4]
AT3G23800	1.48273	-3.0547	5.95155	2.02116	SBP3	SBP3 [Source:UniProtKB/TrEMBL;Acc:A0A178VEQ9]
AT3G24400	-1.5765	-0.0146149	-0.158187	0.0903571	NA	NA
AT3G24420	-1.67297	-0.0937711	-0.709717	-0.476452		Alpha/beta-Hydrolases superfamily protein [Source:UniProtKB/TrEMBL;Acc:Q9LK01]
AT3G24460	-2.18638	-0.0835341	-0.830018	-0.682494		AT3g24470/MXP5_4 [Source:UniProtKB/TrEMBL;Acc:Q8VZI4]
AT3G24750	0.219125	1.41023	1.8372	-1.12037		unknown protein; Ha. [Source:TAIR;Acc:AT3G24750]
AT3G24982	2.82988	0.164602	0.456885	0.467561	ATRLP40
AT3G25180	4.93074	0.728121	-0.025316	0.235008	CYP82G1	Cytochrome P450 82G1 [Source:UniProtKB/Swiss-Prot;Acc:Q9LSF8]
AT3G25250	4.57027	1.09449	0.870247	0.402643	OXI1	Serine/threonine-protein kinase OXI1 [Source:UniProtKB/Swiss-Prot;Acc:Q9LSF1]
AT3G25490	5.0316	2.25345	1.31078	-1.3002	WAKL16	Putative wall-associated receptor kinase-like 16 [Source:UniProtKB/Swiss-Prot;Acc:Q9LSV3]
AT3G25597	1.71487	-0.198773	0.320199	0.0602126		Transmembrane protein [Source:UniProtKB/TrEMBL;Acc:Q9LI85]
AT3G25610	2.08073	-0.139931	0.374561	0.301165	ALA10	Phospholipid-transporting ATPase 10 [Source:UniProtKB/Swiss-Prot;Acc:Q9LI83]
AT3G25655	5.91081	NA	2.4564	NA	IDL1	Protein IDA-LIKE 1 [Source:UniProtKB/Swiss-Prot;Acc:Q29PV4]
AT3G25670	-1.92315	-0.0695755	-1.75528	-0.468012		Leucine-rich repeat (LRR) family protein [Source:UniProtKB/TrEMBL;Acc:F4JA38]
AT3G25780	1.83415	-0.693932	0.135271	0.229407	AOC3	Allene oxide cyclase 3, chloroplastic [Source:UniProtKB/Swiss-Prot;Acc:Q9LS01]
AT3G25882	2.29185	-0.301271	0.845579	-0.0367134	NIMIN-2	NIMIN-2 [Source:UniProtKB/TrEMBL;Acc:A0A178VAB1]
AT3G26170	2.16877	0.202159	0.490243	0.325948	CYP71B19	Putative cytochrome P450 [Source:UniProtKB/TrEMBL;Acc:Q541W8]
AT3G26190	5.87294	NA	NA	3.41561	CYP71B21	Cytochrome P450 71B21 [Source:UniProtKB/Swiss-Prot;Acc:Q9LTM2]
AT3G26210	2.08392	-0.0650955	0.666463	0.197679	CYP71B23	Cytochrome P450 71B23 [Source:UniProtKB/Swiss-Prot;Acc:Q9LTM0]
AT3G26220	1.51861	-0.154059	0.504637	0.370645	CYP71B3	Cytochrome P450 71B3 [Source:UniProtKB/Swiss-Prot;Acc:O65785]
AT3G26440	3.79097	0.0610985	1.32107	0.593052		Transmembrane protein, putative (DUF707) [Source:UniProtKB/TrEMBL;Acc:A0A1I9LLN8]
AT3G26500	1.99904	-0.0239509	1.02868	0.274278	PIRL2	Plant intracellular Ras-group-related LRR protein 2 [Source:UniProtKB/Swiss-Prot;Acc:Q9LRV8]
AT3G26790	-1.00441	-0.646846	-2.70715	-2.08661	FUS3	B3 domain-containing transcription factor FUS3 [Source:UniProtKB/Swiss-Prot;Acc:Q9LW31]
AT3G26818	-2.23971	-0.171733	-0.622886	0.143736	MIR169M	MIR169M; miRNA [Source:TAIR;Acc:AT3G26818]
AT3G26830	3.74827	-0.0276903	1.47497	0.601204	CYP71B15	Bifunctional dihydrocamalexate synthase/camalexin synthase [Source:UniProtKB/Swiss-Prot;Acc:Q9LW27]
AT3G26840	1.93301	-0.274262	0.292342	0.369034		Acyltransferase-like protein At3g26840, chloroplastic [Source:UniProtKB/Swiss-Prot;Acc:Q9LW26]
AT3G27473	0.258059	0.102151	3.11734	2.1474		CHP-rich zinc finger protein-like [Source:UniProtKB/TrEMBL;Acc:Q9LTY3]
AT3G27690	-2.84821	-0.714832	-0.706113	-1.78744	LHCB2.4	Chlorophyll a-b binding protein, chloroplastic [Source:UniProtKB/TrEMBL;Acc:A0A1I9LMB4]
AT3G27880	1.55908	-0.380235	0.300554	0.0905856		At3g27880 [Source:UniProtKB/TrEMBL;Acc:Q9LK89]
AT3G27900	-0.800946	0.147665	-2.26285	-3.67881		Protein of unknown function (DUF1184) [Source:TAIR;Acc:AT3G27900]
AT3G28210	4.6524	1.75432	0.194837	0.650292	SAP12	Zinc finger AN1 domain-containing stress-associated protein 12 [Source:UniProtKB/Swiss-Prot;Acc:Q67YE6]
AT3G28340	2.18516	0.0428868	0.156312	-0.0901501	GATL10	Hexosyltransferase (Fragment) [Source:UniProtKB/TrEMBL;Acc:W8QNM3]
AT3G28510	4.8879	0.265533	1.25134	0.404605		AAA-ATPase At3g28510 [Source:UniProtKB/Swiss-Prot;Acc:Q9LH84]
AT3G28540	1.91583	-0.0249875	0.155851	-0.0675439		AAA-ATPase At3g28540 [Source:UniProtKB/Swiss-Prot;Acc:Q9LH82]
AT3G28580	2.60442	-0.0634955	1.06297	0.70424		AAA-ATPase At3g28580 [Source:UniProtKB/Swiss-Prot;Acc:Q9LJJ7]
AT3G28600	2.81037	-0.689791	0.384545	0.407594		AAA-ATPase At3g28600 [Source:UniProtKB/Swiss-Prot;Acc:F4J0C0]
AT3G28740	2.06939	0.775546	-0.172212	0.0220592	CYP81D11	Cytochrome P450 81D11 [Source:UniProtKB/Swiss-Prot;Acc:Q9LHA1]
AT3G28915	-2.39855	-2.48501	-0.266124	-0.0176147	NA	NA
AT3G28960	-1.84732	-0.0594336	-1.37114	-0.583567	AVT1I	Amino acid transporter AVT1I [Source:UniProtKB/Swiss-Prot;Acc:F4J1Q9]
AT3G29030	-1.77499	-0.210283	-0.417498	-0.46867	EXPA5	Expansin [Source:UniProtKB/TrEMBL;Acc:Q1ECM3]
AT3G29250	3.72871	0.54711	0.746309	0.393002	SDR4	Short-chain dehydrogenase reductase 4 [Source:UniProtKB/Swiss-Prot;Acc:F4J2Z7]
AT3G29575	1.86467	-0.28124	0.0460102	-0.201816	AFP3	Ninja-family protein AFP3 [Source:UniProtKB/Swiss-Prot;Acc:Q94F39]
AT3G29644	0.506623	-0.75945	2.55859	1.77966		other RNA [Source:TAIR;Acc:AT3G29644]
AT3G30120	2.31875	-0.111796	1.49806	0.867912	NA	NA
AT3G30775	1.80929	-0.0359373	0.722876	-0.153616	POX1	Proline dehydrogenase 1, mitochondrial [Source:UniProtKB/Swiss-Prot;Acc:P92983]
AT3G30842	3.22311	5.83857	0.587308	1.43651	ABCG38	ABC transporter G family member 38 [Source:UniProtKB/Swiss-Prot;Acc:Q7PC85]
AT3G41762	2.09559	1.83098	3.94577	1.18246		unknown protein. [Source:TAIR;Acc:AT3G41762]
AT3G42658	1.34138	0.0734863	1.91085	-1.75939	NA	NA
AT3G42960	-0.197646	7.33399	-3.05775	NA	TA1	Short-chain dehydrogenase reductase ATA1 [Source:UniProtKB/Swiss-Prot;Acc:Q9M1K9]
AT3G43250	3.15432	0.716975	1.45366	-0.93249		Coiled-coil protein (DUF572) [Source:UniProtKB/TrEMBL;Acc:Q9LXK9]
AT3G43850	0.430309	0.732882	2.97485	NA		Uncharacterized protein T28A8_140 [Source:UniProtKB/TrEMBL;Acc:Q9LZG3]
AT3G44006	0.0559014	1.05242	-1.66152	-0.621575		unknown protein; Ha. [Source:TAIR;Acc:AT3G44006]
AT3G44300	5.60541	-1.32914	1.68427	-0.386608	NIT2	NIT2 [Source:UniProtKB/TrEMBL;Acc:A0A384LD03]
AT3G44326	3.72971	-0.185922	0.891048	0.194619		F-box protein At3g44326 [Source:UniProtKB/Swiss-Prot;Acc:Q2V3R1]
AT3G44550	2.39149	1.07902	0.356335	0.879254	FAR5	Probable fatty acyl-CoA reductase 5 [Source:UniProtKB/Swiss-Prot;Acc:Q0WRB0]
AT3G45060	3.5756	0.129058	2.00889	0.79546	NRT2.6	High affinity nitrate transporter 2.6 [Source:UniProtKB/Swiss-Prot;Acc:Q9LXH0]
AT3G45130	3.25911	-0.784179	-0.129066	-0.0701122	LAS1	Terpene cyclase/mutase family member [Source:UniProtKB/TrEMBL;Acc:A0A1I9LTE4]
AT3G45300	1.97792	0.105767	0.73306	0.0214162	IVD	Isovaleryl-CoA dehydrogenase, mitochondrial [Source:UniProtKB/Swiss-Prot;Acc:Q9SWG0]
AT3G45330	2.26368	0.606245	0.992209	0.719955	LECRK11	Putative L-type lectin-domain containing receptor kinase I.1 [Source:UniProtKB/Swiss-Prot;Acc:Q9M3E5]
AT3G45410	1.51665	-0.0412473	0.136568	0.322877	LECRK13	L-type lectin-domain containing receptor kinase I.3 [Source:UniProtKB/Swiss-Prot;Acc:Q9M3D8]
AT3G45620	1.7264	-0.0983386	0.229253	-0.0491013		Transducin/WD40 repeat-like superfamily protein [Source:UniProtKB/TrEMBL;Acc:F4J6P6]
AT3G45940	-3.05846	-0.0149751	-0.995512	-0.790567	XYL2	Putative alpha-xylosidase 2 [Source:UniProtKB/Swiss-Prot;Acc:F4J6T7]
AT3G46080	4.2991	1.69649	0.437919	0.446865	ZAT8	Zinc finger protein ZAT8 [Source:UniProtKB/Swiss-Prot;Acc:Q9LX85]
AT3G46090	1.69144	0.0205091	-0.0819985	0.0153964	ZAT7	ZAT7 [Source:UniProtKB/TrEMBL;Acc:A0A178VI57]
AT3G46230	3.77731	2.05435	1.28356	0.592565	HSP17.4A	17.4 kDa class I heat shock protein [Source:UniProtKB/Swiss-Prot;Acc:P19036]
AT3G46280	4.74853	-0.341933	1.1009	0.342955		Kinase-like protein [Source:UniProtKB/TrEMBL;Acc:Q8GYH9]
AT3G46490	-2.13671	-0.596783	-0.335688	0.070943		2-oxoglutarate (2OG) and Fe(II)-dependent oxygenase superfamily protein [Source:UniProtKB/TrEMBL;Acc:F4J938]
AT3G46520	3.50334	-0.230595	-0.571987	1.25715	ACT12	Actin-12 [Source:UniProtKB/Swiss-Prot;Acc:P53497]
AT3G46680	2.41093	-3.15782	-0.937912	0.613753	UGT76E6	UDP-glycosyltransferase 76E6 [Source:UniProtKB/Swiss-Prot;Acc:Q9SNB0]
AT3G46690	4.49315	-0.989714	1.83155	0.762615	UGT76E4	Glycosyltransferase (Fragment) [Source:UniProtKB/TrEMBL;Acc:W8Q337]
AT3G46700	3.29513	0.194545	0.771302	0.376479	UGT76E3	Glycosyltransferase (Fragment) [Source:UniProtKB/TrEMBL;Acc:W8Q6Q0]
AT3G46780	-1.60156	-0.154802	-0.293987	-0.476263	PTAC16	Protein PLASTID TRANSCRIPTIONALLY ACTIVE 16, chloroplastic [Source:UniProtKB/Swiss-Prot;Acc:Q9STF2]
AT3G47040	5.41189	1.65481	-1.54754	1.46049		Glycosyl hydrolase family protein [Source:UniProtKB/TrEMBL;Acc:F4JAB7]
AT3G47050	4.23982	-0.413096	2.00291	-0.328157		Beta-D-glucan exohydrolase-like protein [Source:UniProtKB/TrEMBL;Acc:Q9SD68]
AT3G47160	1.68646	0.0537285	0.630017	0.341441		RING/U-box superfamily protein [Source:UniProtKB/TrEMBL;Acc:F4JAD0]
AT3G47220	1.30956	-0.0806477	2.36982	1.69684	PLC9	Phosphoinositide phospholipase C 9 [Source:UniProtKB/Swiss-Prot;Acc:Q6NMA7]
AT3G47340	4.53213	-1.04001	2.46175	-0.0895299	ASN1	DIN6 [Source:UniProtKB/TrEMBL;Acc:A0A178VBT4]
AT3G47400	-1.52746	-0.319253	-0.509931	-0.665803	PME33	Probable pectinesterase/pectinesterase inhibitor 33 [Source:UniProtKB/Swiss-Prot;Acc:Q9STY3]
AT3G47470	-1.71058	-0.179436	-0.525669	-0.941211	LHCA4	Chlorophyll a-b binding protein, chloroplastic [Source:UniProtKB/TrEMBL;Acc:A0A178VEE6]
AT3G47480	2.01112	0.044577	0.248321	0.29619	CML47	Probable calcium-binding protein CML47 [Source:UniProtKB/Swiss-Prot;Acc:Q9SN89]
AT3G47540	1.65021	0.00116456	0.340773	0.501291		Chitinase family protein [Source:UniProtKB/TrEMBL;Acc:F4JBK4]
AT3G47780	2.41058	0.151769	0.474887	0.557717	ABCA7	ABC transporter A family member 7 [Source:UniProtKB/Swiss-Prot;Acc:Q9STT5]
AT3G47800	1.65858	-0.000555279	1.00411	0.519327		Aldose 1-epimerase [Source:UniProtKB/TrEMBL;Acc:Q9STT3]
AT3G48020	2.83928	-0.0806405	0.145987	-0.113342		At3g48020 [Source:UniProtKB/TrEMBL;Acc:Q9SU65]
AT3G48080	1.63057	-0.293265	-0.137586	-0.493174	EDS1B	Protein EDS1B [Source:UniProtKB/Swiss-Prot;Acc:Q9SU71]
AT3G48180	1.53872	-0.0281425	0.798069	-0.0429388		At3g48180 [Source:UniProtKB/TrEMBL;Acc:Q9STS0]
AT3G48520	3.92182	0.179518	1.57409	0.252097	CYP94B3	CYP94B3 [Source:UniProtKB/TrEMBL;Acc:A0A178V8H3]
AT3G48580	4.11312	-0.245809	0.351345	-0.172755	XTH11	Probable xyloglucan endotransglucosylase/hydrolase protein 11 [Source:UniProtKB/Swiss-Prot;Acc:Q9SMP1]
AT3G48630	2.44749	-0.673074	1.11428	0.205202		unknown protein; BEST Arabidopsis thaliana protein match is: unknown protein (TAIR:AT3G44150.1); Ha. [Source:TAIR;Acc:AT3G48630]
AT3G48640	1.70032	0.203171	0.0160261	0.105785		Transmembrane protein [Source:UniProtKB/TrEMBL;Acc:Q9SMN5]
AT3G48650	1.59633	-0.554606	0.83209	0.155541	NA	NA
AT3G48700	0.281383	-0.18643	1.55714	0.140711	CXE13	Probable carboxylesterase 13 [Source:UniProtKB/Swiss-Prot;Acc:Q9SMM9]
AT3G48720	-1.51633	-0.104075	-0.495924	-0.470543		HXXXD-type acyl-transferase family protein [Source:UniProtKB/TrEMBL;Acc:Q9SMM7]
AT3G48790	-1.89812	-0.228374	-1.08308	-1.53257		Pyridoxal phosphate (PLP)-dependent transferases superfamily protein [Source:UniProtKB/TrEMBL;Acc:F4JF53]
AT3G48850	3.64818	-0.0269409	1.03891	0.22183	MPT2	Mitochondrial phosphate carrier protein 2, mitochondrial [Source:UniProtKB/Swiss-Prot;Acc:Q9M2Z8]
AT3G49070	-1.0507	-0.241151	-1.75855	-0.621603		UPF0496 protein At3g49070 [Source:UniProtKB/Swiss-Prot;Acc:Q9SMU4]
AT3G49120	3.69893	-0.263014	0.385121	0.111276	PER34	Peroxidase 34 [Source:UniProtKB/Swiss-Prot;Acc:Q9SMU8]
AT3G49130	3.50704	0.330921	0.627749	-0.0356695		SWAP (Suppressor-of-White-APricot)/surp RNA-binding domain-containing protein [Source:UniProtKB/TrEMBL;Acc:Q9SMU9]
AT3G49320	1.7506	0.755076	0.472674	0.480573		Metal-dependent protein hydrolase [Source:UniProtKB/TrEMBL;Acc:Q9SG17]
AT3G49540	4.51802	0.315829	-0.701441	0.486662		At3g49540 [Source:UniProtKB/TrEMBL;Acc:Q9SCK5]
AT3G49560	-0.175932	0.149836	-2.3381	-2.40745	HP30-1	Chloroplastic import inner membrane translocase subunit HP30-1 [Source:UniProtKB/Swiss-Prot;Acc:Q9SCK3]
AT3G49620	5.38852	-0.324941	0.653279	0.644099	DIN11	Probable 2-oxoglutarate-dependent dioxygenase DIN11 [Source:UniProtKB/Swiss-Prot;Acc:Q8H113]
AT3G49780	2.34866	-0.116307	0.824802	0.512352	PSK3	Phytosulfokines 3 [Source:UniProtKB/Swiss-Prot;Acc:Q9M2Y0]
AT3G50030	5.15324	0.25161	0.58782	-2.26884		ARM-repeat/Tetratricopeptide repeat (TPR)-like protein [Source:UniProtKB/TrEMBL;Acc:Q9SN15]
AT3G50260	3.66656	0.157889	0.304687	0.361406	ERF011	Ethylene-responsive transcription factor ERF011 [Source:UniProtKB/Swiss-Prot;Acc:Q9SNE1]
AT3G50280	2.16637	-0.251012	0.335903	0.651588		Uncharacterized acetyltransferase At3g50280 [Source:UniProtKB/Swiss-Prot;Acc:Q9SND9]
AT3G50390	1.36464	0.727944	1.64592	1.76966		At3g50390 [Source:UniProtKB/TrEMBL;Acc:A2RVN9]
AT3G50480	1.75908	-0.311083	0.687831	-0.0205288	HR4	RPW8-like protein 4 [Source:UniProtKB/Swiss-Prot;Acc:Q9SCS6]
AT3G50560	-1.53752	-0.178964	-0.242509	-0.732172		AT3g50560/T20E23_160 [Source:UniProtKB/TrEMBL;Acc:Q943Z4]
AT3G50900	1.53433	-0.299007	0.489472	-0.120091		At3g50900 [Source:UniProtKB/TrEMBL;Acc:Q9SVK9]
AT3G51240	-1.66866	0.0834758	-1.04734	-0.296778	F3H	Naringenin,2-oxoglutarate 3-dioxygenase [Source:UniProtKB/Swiss-Prot;Acc:Q9S818]
AT3G51330	2.39495	-0.155144	0.268809	-0.0424706		Eukaryotic aspartyl protease family protein [Source:UniProtKB/TrEMBL;Acc:Q84WU7]
AT3G51430	2.26364	-0.00819329	0.413511	0.191712	SSL5	Protein STRICTOSIDINE SYNTHASE-LIKE 5 [Source:UniProtKB/Swiss-Prot;Acc:Q9CAZ7]
AT3G51440	3.34613	0.254491	0.728456	0.295793	SSL6	Protein STRICTOSIDINE SYNTHASE-LIKE 6 [Source:UniProtKB/Swiss-Prot;Acc:Q9SD05]
AT3G51450	1.94733	-0.169787	0.301405	0.605689	SSL7	Protein STRICTOSIDINE SYNTHASE-LIKE 7 [Source:UniProtKB/Swiss-Prot;Acc:Q9SD04]
AT3G51540	2.81073	0.11798	0.340224	0.0549323		Mucin-5AC-like protein [Source:UniProtKB/TrEMBL;Acc:Q9SCZ5]
AT3G51660	3.55444	0.602432	0.865837	0.245445		LS1-like protein [Source:UniProtKB/TrEMBL;Acc:Q8LG92]
AT3G51680	5.19368	1.72948	NA	NA	SDR2A	Short-chain dehydrogenase reductase 2a [Source:UniProtKB/Swiss-Prot;Acc:Q9SCU0]
AT3G51860	1.54706	-0.906863	-0.528289	-0.35488	CAX3	Vacuolar cation/proton exchanger [Source:UniProtKB/TrEMBL;Acc:A0A1I9LSS9]
AT3G52130	0.55326	3.06746	-1.01024	-0.646811		Bifunctional inhibitor/lipid-transfer protein/seed storage 2S albumin superfamily protein [Source:UniProtKB/TrEMBL;Acc:F4J5R8]
AT3G52290	-1.75535	-0.271179	-0.676311	-0.394577	IQD3	IQD3 [Source:UniProtKB/TrEMBL;Acc:A0A384LAZ6]
AT3G52360	-1.59125	-0.0608481	-0.885632	-0.0364532		Transmembrane protein [Source:UniProtKB/TrEMBL;Acc:Q9FT46]
AT3G52370	-1.57512	-0.44511	-0.792691	-0.378052	FLA15	FASCICLIN-like arabinogalactan protein 15 [Source:UniProtKB/TrEMBL;Acc:A0A1I9LLN6]
AT3G52400	2.02452	0.0473923	0.380464	0.342683	SYP122	Syntaxin-122 [Source:UniProtKB/Swiss-Prot;Acc:Q9SVC2]
AT3G52720	-1.81631	-0.0548238	-0.835874	-0.654625	ACA1	Alpha carbonic anhydrase 1, chloroplastic [Source:UniProtKB/Swiss-Prot;Acc:O04846]
AT3G52748	2.74091	0.795433	0.839776	0.502676		other RNA [Source:TAIR;Acc:AT3G52748]
AT3G52770	1.76516	0.197564	0.416661	0.206555	ZPR3	ZPR3 [Source:UniProtKB/TrEMBL;Acc:A0A178VBM1]
AT3G53040	5.89716	1.39508	1.56539	0.795875		Late embryogenesis abundant protein At3g53040 [Source:UniProtKB/Swiss-Prot;Acc:Q9LF88]
AT3G53065	4.28812	-2.10728	0.995217	-0.867884		D-galactoside/L-rhamnose binding SUEL lectin protein [Source:UniProtKB/TrEMBL;Acc:B3H4Y0]
AT3G53150	5.04605	0.541566	1.07439	0.600448	UGT73D1	UDP-glucosyl transferase 73D1 [Source:TAIR;Acc:AT3G53150]
AT3G53160	2.15302	0.155442	0.203546	-0.373047	UGT73C7	Glycosyltransferase (Fragment) [Source:UniProtKB/TrEMBL;Acc:W8Q326]
AT3G53230	2.21792	1.70509	-0.0876329	0.912897	CDC48D	Cell division control protein 48 homolog D [Source:UniProtKB/Swiss-Prot;Acc:Q9SCN8]
AT3G53232	2.33727	-0.564838	0.130041	0.262777	RTFL1	At3g53232 [Source:UniProtKB/TrEMBL;Acc:Q8LBB5]
AT3G53480	1.50307	-0.138233	0.465007	0.0362726	ABCG37	ABC transporter G family member 37 [Source:UniProtKB/Swiss-Prot;Acc:Q9LFH0]
AT3G53600	3.77955	-0.242663	1.6136	0.878954		At3g53600 [Source:UniProtKB/TrEMBL;Acc:Q9LFG0]
AT3G53980	2.00716	-1.37665	-1.20727	0.344936		At3g53980 [Source:UniProtKB/TrEMBL;Acc:Q9M329]
AT3G54150	4.49992	-0.0901231	2.01547	0.325574		Embryonic abundant protein-like [Source:UniProtKB/TrEMBL;Acc:Q9M389]
AT3G54340	1.16847	3.42758	-0.129181	0.701993	AP3	Floral homeotic protein APETALA 3 [Source:UniProtKB/Swiss-Prot;Acc:P35632]
AT3G54420	1.76262	-0.180646	0.402565	-0.170324	EP3	EP3 [Source:UniProtKB/TrEMBL;Acc:A0A178VE44]
AT3G54830	-1.61086	0.108254	0.0618393	0.251046
AT3G54890	-1.66035	-0.0521541	-0.380442	-1.07481	LHCA1	Chlorophyll a-b binding protein, chloroplastic [Source:UniProtKB/TrEMBL;Acc:A0A178VBT7]
AT3G55150	2.1099	-0.828817	1.43128	-0.420873	ATEXO70H1	Exocyst complex component EXO70H1 [Source:UniProtKB/Swiss-Prot;Acc:Q8VY27]
AT3G55710	-1.73129	-0.224269	-0.327271	-0.58236	UGT76F2	UDP-glycosyltransferase 76F2 [Source:UniProtKB/Swiss-Prot;Acc:Q9M051]
AT3G55840	2.08506	0.35903	-0.293794	-0.625935	HSPRO1	Nematode resistance protein-like HSPRO1 [Source:UniProtKB/Swiss-Prot;Acc:Q9LY61]
AT3G55890	2.42573	-0.245609	-0.00187171	0.215623		Protein yippee-like [Source:UniProtKB/TrEMBL;Acc:Q0WPD7]
AT3G55970	4.4674	-0.673549	1.35612	0.940869	JRG21	JRG21 [Source:UniProtKB/TrEMBL;Acc:A0A178V764]
AT3G56710	1.6071	-0.189031	0.337011	-0.0537349	SIB1	SIB1 [Source:UniProtKB/TrEMBL;Acc:A0A178VMX5]
AT3G56860	0.0661847	0.0418304	-0.98769	-1.61755	UBA2A	UBP1-associated protein 2A [Source:UniProtKB/Swiss-Prot;Acc:Q9LES2]
AT3G56891	8.17127	3.06364	4.21604	1.94991	HIPP45	Heavy metal-associated isoprenylated plant protein 45 [Source:UniProtKB/Swiss-Prot;Acc:B3H6D0]
AT3G57380	3.03985	-0.256391	0.957808	0.472814		Glycosyltransferase [Source:UniProtKB/TrEMBL;Acc:F4J287]
AT3G57460	1.73929	-0.483311	0.951748	0.266646		Catalytic/ metal ion binding / metalloendopeptidase/ zinc ion binding protein [Source:UniProtKB/TrEMBL;Acc:F4J3D6]
AT3G57510	7.61648	-1.89969	4.66043	-4.4142	ADPG1	Polygalacturonase ADPG1 [Source:UniProtKB/Swiss-Prot;Acc:O23147]
AT3G57520	2.04671	0.0988865	0.448873	0.190893	RFS2	Probable galactinol--sucrose galactosyltransferase 2 [Source:UniProtKB/Swiss-Prot;Acc:Q94A08]
AT3G57670	-0.593349	0.0338715	1.47469	1.66331	WIP2	WIP2 [Source:UniProtKB/TrEMBL;Acc:A0A178VLW5]
AT3G57950	1.68987	0.689496	0.296769	1.65342		At3g57950 [Source:UniProtKB/TrEMBL;Acc:Q9M2Q3]
AT3G58070	-1.76015	-0.0537146	-0.151039	-0.708836	GIS	GIS [Source:UniProtKB/TrEMBL;Acc:A0A178V7D1]
AT3G58150	1.7894	0.849201	-0.0218827	-0.073578		Optic atrophy 3 protein (OPA3) [Source:UniProtKB/TrEMBL;Acc:F4J4P1]
AT3G58750	1.83983	0.0612426	0.271402	-0.00142335	CSY2	Citrate synthase 2, peroxisomal [Source:UniProtKB/Swiss-Prot;Acc:Q9LXS6]
AT3G58850	-1.8172	-0.307751	-0.0663468	-0.854297	PAR2	Transcription factor PAR2 [Source:UniProtKB/Swiss-Prot;Acc:Q9LXR7]
AT3G59200	2.01626	0.479752	1.05445	0.090676		F-box/LRR-repeat protein At3g59200 [Source:UniProtKB/Swiss-Prot;Acc:Q9LX51]
AT3G59220	2.70331	2.00012	-0.0393861	1.60449	PRN1	Pirin-1 [Source:UniProtKB/Swiss-Prot;Acc:Q9LX49]
AT3G59370	-2.62032	-2.06335	-3.97114	-6.35748		At3g59370 [Source:UniProtKB/TrEMBL;Acc:Q9LX34]
AT3G59700	1.9122	0.141262	0.41657	-0.112526	LECRK55	L-type lectin-domain containing receptor kinase V.5 [Source:UniProtKB/Swiss-Prot;Acc:Q96285]
AT3G59930	7.29727	0.567246	0.44093	0.506013		Defensin-like protein 206 [Source:UniProtKB/Swiss-Prot;Acc:Q94JR6]
AT3G60120	3.06875	-0.253941	0.456317	0.903544	BGLU27	Beta-glucosidase 27 [Source:UniProtKB/Swiss-Prot;Acc:Q9M1D1]
AT3G60130	1.51342	-0.248895	-0.0698309	-0.180374	BGLU16	Beta-glucosidase 16 [Source:UniProtKB/Swiss-Prot;Acc:Q9M1D0]
AT3G60140	7.09352	-6.49124	2.94276	-2.85636	BGLU30	Beta-glucosidase 30 [Source:UniProtKB/Swiss-Prot;Acc:Q9M1C9]
AT3G60420	1.50229	-0.536547	0.114332	-0.0133245		Phosphoglycerate mutase family protein [Source:UniProtKB/TrEMBL;Acc:F4JBT8]
AT3G60540	1.86105	-0.450951	-0.364969	-0.568375		Protein transport protein Sec61 subunit beta [Source:UniProtKB/TrEMBL;Acc:Q9M206]
AT3G60961	4.78173	-0.577257	0.047936	0.682875		P-loop containing nucleoside triphosphate hydrolases superfamily protein [Source:UniProtKB/TrEMBL;Acc:B3H4S0]
AT3G60966	2.24648	0.293585	-0.532862	0.775315		RING/U-box superfamily protein [Source:UniProtKB/TrEMBL;Acc:Q1G3N1]
AT3G61111	7.39341	3.38813	NA	1.43651		40S ribosomal protein S27 [Source:UniProtKB/TrEMBL;Acc:B3H5X2]
AT3G61185	7.38104	NA	1.00971	NA	NA	NA
AT3G61190	2.22652	0.1846	-0.0900776	0.42723	BAP1	BON1-associated protein 1 [Source:UniProtKB/Swiss-Prot;Acc:Q941L2]
AT3G61198	2.2579	-0.31265	0.524557	0.0653326		other RNA [Source:TAIR;Acc:AT3G61198]
AT3G61280	1.66348	-0.381783	0.22741	0.194356		Glycosyltransferase [Source:UniProtKB/TrEMBL;Acc:Q5Q0C1]
AT3G61300	4.45066	0.33212	3.73117	0.399888		Anthranilate phosphoribosyltransferase-like protein [Source:UniProtKB/TrEMBL;Acc:Q9M2D4]
AT3G61390	8.01277	3.06132	3.93261	1.74333	PUB36	U-box domain-containing protein 36 [Source:UniProtKB/Swiss-Prot;Acc:Q8GZ84]
AT3G61910	-5.5048	3.16516	-0.861892	NA	NAC066	NAC domain-containing protein 66 [Source:UniProtKB/Swiss-Prot;Acc:Q9M274]
AT3G61930	5.47737	-1.57021	1.55661	-1.02948		Uncharacterized protein At3g61930 [Source:UniProtKB/TrEMBL;Acc:Q9M272]
AT3G61950	-1.56907	-0.0536733	-0.563259	-0.285459	BHLH67	Transcription factor bHLH67 [Source:UniProtKB/Swiss-Prot;Acc:Q700E4]
AT3G62590	1.55897	-0.237294	0.017794	-0.336864	PLIP3	Phospholipase A1 PLIP3, chloroplastic [Source:UniProtKB/Swiss-Prot;Acc:Q940L4]
AT3G62950	-1.94765	0.259569	-2.03403	-0.626532	GRXC11	Glutaredoxin-C11 [Source:UniProtKB/Swiss-Prot;Acc:Q9LYC6]
AT3G63010	1.60843	0.114115	0.750089	0.675264	GID1B	Gibberellin receptor GID1B [Source:UniProtKB/Swiss-Prot;Acc:Q9LYC1]
AT3G63060	1.90583	0.746211	0.91767	0.250771	EDL3	EID1-like F-box protein 3 [Source:UniProtKB/Swiss-Prot;Acc:Q93ZT5]
AT3G63095	0.816687	3.19828	-1.28395	-0.521168		Tetratricopeptide repeat (TPR)-like superfamily protein [Source:UniProtKB/TrEMBL;Acc:A8MRN4]
AT3G63380	3.28813	-0.0197324	0.521954	0.85131	ACA12	Calcium-transporting ATPase [Source:UniProtKB/TrEMBL;Acc:A0A178VEV7]
AT4G00700	1.66556	-0.361843	0.173093	0.208888		C2 calcium/lipid-binding plant phosphoribosyltransferase family protein [Source:UniProtKB/TrEMBL;Acc:Q8RXU9]
AT4G01010	1.59608	-0.100777	0.434274	0.207776	CNGC13	Putative cyclic nucleotide-gated ion channel 13 [Source:UniProtKB/Swiss-Prot;Acc:Q9LD40]
AT4G01160	-4.67261	-1.96892	-2.6259	0.321189		LRB3 [Source:UniProtKB/TrEMBL;Acc:A0A178UYH5]
AT4G01180	6.06647	NA	2.5067	NA		XH/XS domain-containing protein [Source:UniProtKB/TrEMBL;Acc:Q9M150]
AT4G01250	1.569	-0.0495237	0.442864	-0.0444562	WRKY22	WRKY transcription factor 22 [Source:UniProtKB/Swiss-Prot;Acc:O04609]
AT4G01360	2.96732	0.121188	-0.0955708	-0.283909		BPS1-like protein [Source:UniProtKB/TrEMBL;Acc:F4JI15]
AT4G01390	2.40476	0.350075	0.996975	0.978309		TRAF-like family protein [Source:UniProtKB/TrEMBL;Acc:F4JI18]
AT4G01430	1.66275	-0.757632	-0.223033	-0.758961		WAT1-related protein At4g01430 [Source:UniProtKB/Swiss-Prot;Acc:Q9M131]
AT4G01460	-2.20334	-0.0235596	-0.677032	-0.0465515	BHLH57	Transcription factor bHLH57 [Source:UniProtKB/Swiss-Prot;Acc:Q9M128]
AT4G01540	2.06411	-0.0460926	0.294076	-0.0955708	NAC68	NAC domain-containing protein 68 [Source:UniProtKB/Swiss-Prot;Acc:A8MQY1]
AT4G01610	1.64661	-0.00827438	0.336611	0.167983	CATHB3	Cathepsin B-like protease 3 [Source:UniProtKB/Swiss-Prot;Acc:Q94K85]
AT4G01700	1.6922	-0.323615	0.573593	0.00202112		At4g01700 [Source:UniProtKB/TrEMBL;Acc:Q9ZSI6]
AT4G01870	3.65999	0.0762103	1.03331	0.670429		tolB protein-related [Source:TAIR;Acc:AT4G01870]
AT4G01895	3.06444	0.553273	0.67503	1.15672		At4g01895 [Source:UniProtKB/TrEMBL;Acc:Q9FNY8]
AT4G02280	2.33107	-0.337298	-0.461214	-0.827913	SUS3	Sucrose synthase (Fragment) [Source:UniProtKB/TrEMBL;Acc:W8Q6L8]
AT4G02360	1.95165	-0.247219	0.601017	0.82498		T14P8.17 [Source:UniProtKB/TrEMBL;Acc:O81297]
AT4G02380	2.04884	-0.22388	0.764692	-0.114541	SAG21	senescence-associated gene 21 [Source:TAIR;Acc:AT4G02380]
AT4G02520	2.63239	-0.0593626	1.11791	0.136025	GSTF2	Glutathione S-transferase F2 [Source:UniProtKB/Swiss-Prot;Acc:P46422]
AT4G02780	-1.62958	-0.53303	0.533732	-1.70135	GA1	Ent-copalyl diphosphate synthase, chloroplastic [Source:UniProtKB/Swiss-Prot;Acc:Q38802]
AT4G02850	-1.50574	-0.278025	0.114374	-0.185815		At4g02850 [Source:UniProtKB/TrEMBL;Acc:Q66GM9]
AT4G03038	5.20934	NA	3.27315	NA		other RNA [Source:TAIR;Acc:AT4G03038]
AT4G03320	2.74577	0.681638	0.371275	0.45672	TIC20-IV	Protein TIC 20-IV, chloroplastic [Source:UniProtKB/Swiss-Prot;Acc:Q9ZQZ9]
AT4G03330	-1.70283	-0.410819	-0.834068	-1.18228	SYP123	At4g03330 [Source:UniProtKB/TrEMBL;Acc:Q0WPM4]
AT4G03450	1.53057	-0.16156	0.544109	0.112789		Ankyrin repeat family protein [Source:UniProtKB/TrEMBL;Acc:Q9ZT73]
AT4G03460	2.59507	1.53231	1.83512	0.706607		Ankyrin repeat family protein [Source:TAIR;Acc:AT4G03460]
AT4G04490	1.73452	-0.241367	0.261565	0.204579	CRK36	Cysteine-rich receptor-like protein kinase 36 [Source:UniProtKB/Swiss-Prot;Acc:Q9XEC6]
AT4G04540	2.14604	-0.274831	0.875342	0.31853	CRK39	Putative cysteine-rich receptor-like protein kinase 39 [Source:UniProtKB/Swiss-Prot;Acc:Q9SYS7]
AT4G04760	-1.25366	0.15012	1.3098	2.2808		Sugar transporter ERD6-like 15 [Source:UniProtKB/Swiss-Prot;Acc:Q9M0Z9]
AT4G04900	-1.52122	-0.262692	-0.192921	0.417914	RIC10	CRIB domain-containing protein RIC10 [Source:UniProtKB/Swiss-Prot;Acc:Q9M0Y9]
AT4G05030	3.93522	0.318813	1.47044	0.224171		AT4g05030 protein [Source:UniProtKB/TrEMBL;Acc:Q9S9T4]
AT4G05100	2.19846	-0.382559	0.677703	-0.169217	AtMYB74	Transcription factor MYB74 [Source:UniProtKB/Swiss-Prot;Acc:Q9M0Y5]
AT4G05170	-5.16157	-0.263702	-0.888598	-0.891565		basic helix-loop-helix (bHLH) DNA-binding superfamily protein [Source:TAIR;Acc:AT4G05170]
AT4G05180	-1.60392	-0.341364	-0.417599	-0.571362	PSBQ2	Oxygen-evolving enhancer protein 3-2, chloroplastic [Source:UniProtKB/Swiss-Prot;Acc:Q41932]
AT4G05540	2.76795	0.68205	0.650382	0.212844		P-loop containing nucleoside triphosphate hydrolases superfamily protein [Source:UniProtKB/TrEMBL;Acc:F4JGH5]
AT4G08093	0.5859	-0.584672	4.02594	2.5473	NA	NA
AT4G08145	-0.775116	-1.10038	1.78646	0.564674	NA	NA
AT4G08555	3.42811	0.585851	0.877294	0.315437		At4g08555 [Source:UniProtKB/TrEMBL;Acc:Q8GWL6]
AT4G08770	3.74635	-0.623623	2.51457	1.14211	PER37	Peroxidase 37 [Source:UniProtKB/Swiss-Prot;Acc:Q9LDN9]
AT4G08780	2.97211	-0.846296	1.63575	0.319788	PER38	Peroxidase 38 [Source:UniProtKB/Swiss-Prot;Acc:Q9LDA4]
AT4G09030	1.53852	0.126729	0.499087	0.104645	AGP10	Classical arabinogalactan protein 10 [Source:UniProtKB/Swiss-Prot;Acc:Q9M0S4]
AT4G09300	4.55669	0.776966	2.71282	0.818306		LisH and RanBPM domains containing protein [Source:TAIR;Acc:AT4G09300]
AT4G09750	1.64849	0.394632	0.691464	0.236372		NAD(P)-binding Rossmann-fold superfamily protein [Source:UniProtKB/TrEMBL;Acc:Q9SZ91]
AT4G09770	1.51396	-0.730633	0.51698	-0.673521		TRAF-like family protein [Source:TAIR;Acc:AT4G09770]
AT4G10310	-1.56412	-0.713825	-0.878282	-0.917219	HKT1	Sodium transporter HKT1 [Source:UniProtKB/Swiss-Prot;Acc:Q84TI7]
AT4G10340	-1.70537	-0.189703	-0.526565	-0.71146	LHCB5	Chlorophyll a-b binding protein, chloroplastic [Source:UniProtKB/TrEMBL;Acc:A0A178UW55]
AT4G10720	6.63293	0.181683	4.89517	0.100587		Ankyrin repeat family protein [Source:UniProtKB/TrEMBL;Acc:Q4V397]
AT4G10860	6.78574	2.81992	3.26068	2.14741		F8M12.2 protein [Source:UniProtKB/TrEMBL;Acc:O81627]
AT4G11070	2.20886	0.0159463	0.647319	-0.0748959	WRKY41	Probable WRKY transcription factor 41 [Source:UniProtKB/Swiss-Prot;Acc:Q8H0Y8]
AT4G11170	3.69898	0.0384465	1.01033	0.581167		Putative disease resistance protein At4g11170 [Source:UniProtKB/Swiss-Prot;Acc:O82500]
AT4G11210	2.02916	0.018043	-4.7218	-2.84078	DIR14	Dirigent protein [Source:UniProtKB/TrEMBL;Acc:A0A178V5P7]
AT4G11340	6.95112	1.77374	3.90281	1.57394		Disease resistance protein (TIR-NBS-LRR class) family [Source:UniProtKB/TrEMBL;Acc:Q9SUS7]
AT4G11350	1.83869	0.0756882	0.656956	0.0437388		At4g11350 [Source:UniProtKB/TrEMBL;Acc:B6IDH2]
AT4G11370	1.82108	0.334104	0.770563	0.173045	RHA1A	Probable E3 ubiquitin-protein ligase RHA1A [Source:UniProtKB/Swiss-Prot;Acc:Q9SUS4]
AT4G11470	0.614243	-0.213683	1.74529	1.01185	CRK31	cysteine-rich RLK (RECEPTOR-like protein kinase) 31 [Source:TAIR;Acc:AT4G11470]
AT4G11480	3.31324	0.297836	2.2951	1.32485	CRK32	Putative cysteine-rich receptor-like protein kinase 32 [Source:UniProtKB/Swiss-Prot;Acc:Q9LDS6]
AT4G11650	4.84439	-2.99758	1.35565	0.0508178	OSM34	OSM34 [Source:UniProtKB/TrEMBL;Acc:A0A178V0T2]
AT4G11655	5.12097	0.694084	2.01218	1.30989		CASP-like protein [Source:UniProtKB/TrEMBL;Acc:A0A178USV5]
AT4G11890	1.69364	-0.031807	0.319939	-0.0567372		Protein kinase superfamily protein [Source:UniProtKB/TrEMBL;Acc:F4JPT7]
AT4G11910	1.97677	-0.494711	0.452195	0.43845	SGR2	Protein STAY-GREEN 2, chloroplastic [Source:UniProtKB/Swiss-Prot;Acc:Q66WT5]
AT4G12120	1.86904	0.152103	0.276036	0.0775127	SEC1B	Protein transport Sec1b [Source:UniProtKB/Swiss-Prot;Acc:Q9SZ77]
AT4G12290	1.51975	0.0414956	0.240911	0.497558		Amine oxidase [Source:UniProtKB/TrEMBL;Acc:Q8L742]
AT4G12440	-1.83959	-0.2671	-1.46936	-0.624384	APT4	APT4 [Source:UniProtKB/TrEMBL;Acc:A0A178URQ7]
AT4G12470	2.96294	0.851218	1.31239	0.689357	AZI1	pEARLI1-like lipid transfer protein 1 [Source:UniProtKB/Swiss-Prot;Acc:Q9SU35]
AT4G12480	4.16848	0.144048	0.443431	0.459394	EARLI1	PEARLI 1 [Source:UniProtKB/TrEMBL;Acc:A0A178V1J0]
AT4G12490	3.9237	0.194723	0.964467	1.06783		pEARLI1-like lipid transfer protein 2 [Source:UniProtKB/Swiss-Prot;Acc:Q9SU34]
AT4G12500	2.37408	-0.0956786	1.08885	0.931669		pEARLI1-like lipid transfer protein 3 [Source:UniProtKB/Swiss-Prot;Acc:Q9SU33]
AT4G12735	3.89928	0.0713501	0.952342	-0.31251		At4g12735 [Source:UniProtKB/TrEMBL;Acc:Q8LCC1]
AT4G12980	-1.9915	0.0586305	-0.631769	-0.32932		Cytochrome b561 and DOMON domain-containing protein At4g12980 [Source:UniProtKB/Swiss-Prot;Acc:Q9SV71]
AT4G13395	2.75358	-0.634438	0.458016	0.502811	DVL10	DVL10 [Source:UniProtKB/TrEMBL;Acc:Q6IM91]
AT4G13493	-1.71917	-0.612968	-0.623695	-0.708936	MIR850A	MIR850a; miRNA [Source:TAIR;Acc:AT4G13493]
AT4G13560	-2.47017	-0.71357	-2.72148	-2.6496	UNE15	UNE15 [Source:UniProtKB/TrEMBL;Acc:A0A384KL48]
AT4G13570	-1.96076	-0.868322	-2.54346	-2.52024	HTA4	Histone H2A [Source:UniProtKB/TrEMBL;Acc:F4JT33]
AT4G13572	-2.44937	-0.839467	-1.87624	-2.05147		unknown protein; FUNCTIONS IN: molecular_function unknown; INVOLVED IN: biological_process unknown; LOCATED IN: cellular_component unknown; Ha. [Source:TAIR;Acc:AT4G13572]
AT4G13575	-2.05731	-1.05482	-1.4271	-2.06382		unknown protein; FUNCTIONS IN: molecular_function unknown; INVOLVED IN: biological_process unknown; LOCATED IN: cellular_component unknown; Ha. [Source:TAIR;Acc:AT4G13575]
AT4G13660	2.06858	-1.01254	1.13298	0.11789	PRR2	Pinoresinol reductase 2 [Source:UniProtKB/Swiss-Prot;Acc:Q9SVP6]
AT4G13680	-2.23107	2.06653	-3.19658	1.0612		Uncharacterized protein AT4g13680 [Source:UniProtKB/TrEMBL;Acc:Q9SVP4]
AT4G13710	-1.68985	-0.0127796	-0.57656	-0.144552		Probable pectate lyase 15 [Source:UniProtKB/Swiss-Prot;Acc:Q944R1]
AT4G13800	-1.41199	-0.184569	-2.04952	-1.2109		Probable magnesium transporter NIPA2 [Source:UniProtKB/Swiss-Prot;Acc:B3LFA3]
AT4G14020	1.74539	-0.429268	-0.0257012	-0.570811		At4g14020 [Source:UniProtKB/TrEMBL;Acc:O23263]
AT4G14368	3.02873	2.4217	-0.741348	2.0575		Regulator of chromosome condensation (RCC1) family protein [Source:UniProtKB/TrEMBL;Acc:F4JVE8]
AT4G14370	1.83599	-0.308625	0.432259	0.383628		Disease resistance protein (TIR-NBS-LRR class) family [Source:TAIR;Acc:AT4G14370]
AT4G14390	1.5422	-0.317466	-0.2453	-0.792057		Ankyrin repeat family protein [Source:UniProtKB/TrEMBL;Acc:F4JVF4]
AT4G14450	1.8642	0.471473	1.16509	0.553189		Uncharacterized protein At4g14450, chloroplastic [Source:UniProtKB/Swiss-Prot;Acc:Q6NN02]
AT4G14630	4.99496	1.57596	2.14406	2.2096	GLP9	At4g14630 [Source:UniProtKB/TrEMBL;Acc:Q56XY5]
AT4G14690	0.462601	0.560231	1.62194	-0.409545	ELIP2	Early light-induced protein 2, chloroplastic [Source:UniProtKB/Swiss-Prot;Acc:Q94K66]
AT4G14940	-1.56366	-0.0931055	-0.994277	-0.226628	AO1	Primary amine oxidase 1 [Source:UniProtKB/Swiss-Prot;Acc:O23349]
AT4G15120	1.58686	-0.204961	0.398315	-0.758948		VQ motif-containing protein [Source:UniProtKB/TrEMBL;Acc:O23366]
AT4G15230	1.65777	0.36886	0.784492	0.670665	ABCG30	ABC transporter G family member 30 [Source:UniProtKB/Swiss-Prot;Acc:Q8GZ52]
AT4G15270	2.47448	0.266108	0.189516	0.599096		Glucosyltransferase-like protein (Fragment) [Source:UniProtKB/TrEMBL;Acc:W8PV66]
AT4G15280	2.96505	-0.879515	1.06344	0.0717432	UGT71B5	UDP-glucosyl transferase 71B5 [Source:TAIR;Acc:AT4G15280]
AT4G15417	2.97487	0.275056	1.13093	0.548265	ATRTL1	RNAse II-like 1 [Source:TAIR;Acc:AT4G15417]
AT4G15610	5.36483	-0.156322	1.34257	0.51214		CASP-like protein 1D1 [Source:UniProtKB/Swiss-Prot;Acc:Q9FE29]
AT4G16146	1.73269	-0.19206	0.353747	0.695798		cAMP-regulated phosphoprotein 19-related protein [Source:UniProtKB/TrEMBL;Acc:F4JLP3]
AT4G16260	5.20094	-0.0344091	0.862621	1.0027		Probable glucan endo-1,3-beta-glucosidase At4g16260 [Source:UniProtKB/Swiss-Prot;Acc:Q8VZJ2]
AT4G16270	0.441784	3.12779	-1.24027	-0.710489	PER40	Peroxidase 40 [Source:UniProtKB/Swiss-Prot;Acc:O23474]
AT4G16590	0.0205926	1.62177	-4.03404	-0.442076	ATCSLA01	cellulose synthase-like A01 [Source:TAIR;Acc:AT4G16590]
AT4G17470	1.57214	0.0492668	-0.46076	1.26277		Alpha/beta-Hydrolases superfamily protein [Source:UniProtKB/TrEMBL;Acc:Q501G7]
AT4G17500	2.90307	-0.411232	0.441022	0.406623	ERF1A	Ethylene-responsive transcription factor 1A [Source:UniProtKB/Swiss-Prot;Acc:O80337]
AT4G17660	1.9856	-0.685096	0.52042	0.10738	PBL20	Probable serine/threonine-protein kinase PBL20 [Source:UniProtKB/Swiss-Prot;Acc:F4JPX3]
AT4G18010	1.54344	0.219622	0.865607	0.45315	IP5P2	Type I inositol polyphosphate 5-phosphatase 2 [Source:UniProtKB/Swiss-Prot;Acc:Q9FUR2]
AT4G18050	1.52427	-0.122646	-0.690308	-0.591759	PGP9	P-glycoprotein 9 [Source:TAIR;Acc:AT4G18050]
AT4G18170	2.9746	0.794422	1.98213	1.22969	WRKY28	WRKY transcription factor [Source:UniProtKB/TrEMBL;Acc:A0A178V3M3]
AT4G18360	2.27034	-0.133673	0.0992503	-0.0727732	GLO5	Peroxisomal (S)-2-hydroxy-acid oxidase GLO5 [Source:UniProtKB/Swiss-Prot;Acc:O49506]
AT4G18422	5.6088	3.61172	3.19828	NA		unknown protein; FUNCTIONS IN: molecular_function unknown; INVOLVED IN: biological_process unknown; LOCATED IN: cellular_component unknown; Ha. [Source:TAIR;Acc:AT4G18422]
AT4G18430	4.16874	0.372864	1.40501	0.842194	RABA1E	Ras-related protein RABA1e [Source:UniProtKB/Swiss-Prot;Acc:O49513]
AT4G18630	1.62741	-0.187451	0.13016	0.254621		Uncharacterized protein At4g18630/F28A21_40 [Source:UniProtKB/TrEMBL;Acc:Q8GYP4]
AT4G18880	1.59166	0.0411311	0.56848	0.246771	HSFA4A	HSF A4A [Source:UniProtKB/TrEMBL;Acc:A0A178UUP9]
AT4G18960	-1.16741	0.83352	-1.69083	-0.0475257	AG	K-box region and MADS-box transcription factor family protein [Source:TAIR;Acc:AT4G18960]
AT4G18970	-1.58477	0.0522764	-0.740284	-0.550715		GDSL-like Lipase/Acylhydrolase superfamily protein [Source:UniProtKB/TrEMBL;Acc:F4JSC9]
AT4G18980	3.7708	-1.35779	-0.15713	-0.416988	AtS40-3	AtS40-3 [Source:UniProtKB/TrEMBL;Acc:A0A178UY13]
AT4G18990	3.8978	0.327746	1.7339	0.338391	XTH29	Probable xyloglucan endotransglucosylase/hydrolase protein 29 [Source:UniProtKB/Swiss-Prot;Acc:Q8L7H3]
AT4G19030	-0.529758	-0.395959	1.9657	2.61028	NIP1-1	NLM1 [Source:UniProtKB/TrEMBL;Acc:A0A384L612]
AT4G19810	2.01957	-0.328116	0.718103	0.307897	ChiC	Class V chitinase [Source:UniProtKB/Swiss-Prot;Acc:O81862]
AT4G19970	2.70923	-0.587705	0.903085	0.0296654		CONTAINS InterPro DOMAIN/s: Nucleotide-diphospho-sugar transferase, predicted (InterPro:IPR005069); BEST Arabidopsis thaliana protein match is: Nucleotide-diphospho-sugar transferase family protein (TAIR:AT5G44820.1); Ha. [Source:TAIR;Acc:AT4G19970]
AT4G20000	2.83775	0.0338797	2.55874	1.57719		At4g20000 [Source:UniProtKB/TrEMBL;Acc:O49427]
AT4G20110	2.72593	-0.110868	0.141222	0.0196209	VSR7	VACUOLAR SORTING RECEPTOR 7 [Source:UniProtKB/TrEMBL;Acc:F4JUS0]
AT4G20230	-2.41467	-0.500219	-0.698699	-1.03172		Terpenoid cyclases/Protein prenyltransferases superfamily protein [Source:TAIR;Acc:AT4G20230]
AT4G20830	1.58686	-0.0649248	0.564133	0.0120835		Berberine bridge enzyme-like 19 [Source:UniProtKB/Swiss-Prot;Acc:Q9SVG4]
AT4G20860	2.6195	0.422034	1.07918	1.20463	FAD-OXR	Berberine bridge enzyme-like 22 [Source:UniProtKB/Swiss-Prot;Acc:Q9SUC6]
AT4G21120	4.23724	-0.131879	1.5492	0.861146	CAT1	CAT1 [Source:UniProtKB/TrEMBL;Acc:A0A178UYU0]
AT4G21280	-1.55174	-0.195644	-0.531923	-0.441963	PSBQ1	Oxygen-evolving enhancer protein 3-1, chloroplastic [Source:UniProtKB/Swiss-Prot;Acc:Q9XFT3]
AT4G21380	1.53449	0.0124443	-0.107098	-0.0856161	SD18	Receptor-like serine/threonine-protein kinase SD1-8 [Source:UniProtKB/Swiss-Prot;Acc:O81905]
AT4G21580	1.51873	-0.00559613	0.065702	0.0255889		AT4g21580/F18E5_200 [Source:UniProtKB/TrEMBL;Acc:O65423]
AT4G21680	4.39984	-0.209318	0.795554	-0.238295	NPF7.2	Protein NRT1/ PTR FAMILY 7.2 [Source:UniProtKB/Swiss-Prot;Acc:Q8GXN2]
AT4G21760	-1.52537	-0.160474	-0.900374	-0.402633	BGLU47	beta-glucosidase 47 [Source:TAIR;Acc:AT4G21760]
AT4G21870	-1.57523	-0.068313	0.49665	-0.0844597	HSP15.4	15.4 kDa class V heat shock protein [Source:UniProtKB/Swiss-Prot;Acc:O49710]
AT4G21903	1.60879	-0.13953	0.905538	0.555511		Protein DETOXIFICATION [Source:UniProtKB/TrEMBL;Acc:F4JKB8]
AT4G22070	6.66768	0.64112	1.37699	0.487602	WRKY31	Probable WRKY transcription factor 31 [Source:UniProtKB/Swiss-Prot;Acc:Q93WT0]
AT4G22470	3.54214	0.274528	0.89695	-0.655641		Protease inhibitor/seed storage/lipid transfer protein (LTP) family protein [Source:UniProtKB/TrEMBL;Acc:F4JLV4]
AT4G22530	1.50519	-0.184087	0.116827	-0.102702		S-adenosyl-L-methionine-dependent methyltransferases superfamily protein [Source:UniProtKB/TrEMBL;Acc:Q9SUW6]
AT4G22560	-1.513	-0.532118	0.211015	-0.531321		Sulfated surface-like glycoprotein [Source:UniProtKB/TrEMBL;Acc:Q9SUW3]
AT4G22680	4.44483	0.286364	1.86198	-0.042193	MYB85	MYB transcription factor [Source:UniProtKB/TrEMBL;Acc:Q94GA6]
AT4G22950	1.46233	0.408312	2.2354	1.00232	AGL19	Agamous-like MADS-box protein AGL19 [Source:UniProtKB/Swiss-Prot;Acc:O82743]
AT4G22960	2.40279	0.350591	1.76984	0.00977515		Protein of unknown function (DUF544) [Source:TAIR;Acc:AT4G22960]
AT4G23160	2.09731	-0.573718	0.596428	0.122588	CRK8	cysteine-rich RLK (RECEPTOR-like protein kinase) 8 [Source:TAIR;Acc:AT4G23160]
AT4G23190	1.98681	0.238303	1.07472	0.578396	CRK11	Cysteine-rich receptor-like protein kinase 11 [Source:UniProtKB/Swiss-Prot;Acc:Q9ZP16]
AT4G23210	2.80674	0.522493	0.33003	0.637651	CRK13	Cysteine-rich receptor-like protein kinase 13 [Source:UniProtKB/Swiss-Prot;Acc:Q0PW40]
AT4G23215	3.17306	0.0859727	1.02226	0.774994	NA	NA
AT4G23280	2.2613	-0.0931074	0.991936	0.59691	CRK20	Putative cysteine-rich receptor-like protein kinase 20 [Source:UniProtKB/Swiss-Prot;Acc:O65479]
AT4G23610	2.44317	-0.178306	0.827351	0.0305241		AT4g23610/F9D16_80 [Source:UniProtKB/TrEMBL;Acc:Q9SUR5]
AT4G23680	2.34395	1.43023	-0.192805	0.0252735		AT4g23680/F9D16_150 [Source:UniProtKB/TrEMBL;Acc:Q9SUQ9]
AT4G23700	3.46763	0.178175	1.11907	1.33409	CHX17	Cation/H(+) antiporter 17 [Source:UniProtKB/Swiss-Prot;Acc:Q9SUQ7]
AT4G23810	1.60408	-0.217036	1.03254	0.517917	WRKY53	Probable WRKY transcription factor 53 [Source:UniProtKB/Swiss-Prot;Acc:Q9SUP6]
AT4G23885	1.51854	-0.165944	0.350566	-0.114627		At4g23885 [Source:UniProtKB/TrEMBL;Acc:Q2HIQ5]
AT4G24000	2.71176	-0.566503	0.28328	-0.115994	CSLG2	Glycosyltransferase (Fragment) [Source:UniProtKB/TrEMBL;Acc:W8Q6J0]
AT4G24275	0.123328	-0.690759	2.10069	0.806961		At4g24275 [Source:UniProtKB/TrEMBL;Acc:Q84R17]
AT4G24340	2.86953	-0.739985	-0.519038	0.376228		At4g24340 [Source:UniProtKB/TrEMBL;Acc:Q8GW53]
AT4G24670	-1.55597	0.292743	-0.102285	-0.0342257	TAR2	Tryptophan aminotransferase-related protein 2 [Source:UniProtKB/Swiss-Prot;Acc:Q94A02]
AT4G25000	2.95457	-0.431252	-0.314735	-0.679002	AMY1	Alpha-amylase 1 [Source:UniProtKB/Swiss-Prot;Acc:Q8VZ56]
AT4G25070	2.4852	0.0133006	0.905142	-0.0755199		Caldesmon-like protein [Source:UniProtKB/TrEMBL;Acc:A0MFT2]
AT4G25200	2.09195	5.84658	-0.97993	5.32887	HSP23.6	HSP23.6-MITO [Source:UniProtKB/TrEMBL;Acc:A0A178USN5]
AT4G25380	5.65753	2.47098	2.10537	-0.0802054	SAP10	Zinc finger A20 and AN1 domain-containing stress-associated protein 10 [Source:UniProtKB/Swiss-Prot;Acc:Q9STJ9]
AT4G25810	4.30412	-0.0161925	0.46284	-0.141251	XTH23	Probable xyloglucan endotransglucosylase/hydrolase protein 23 [Source:UniProtKB/Swiss-Prot;Acc:Q38910]
AT4G25830	-1.67178	-0.101575	-0.303177	-0.440027		CASP-like protein [Source:UniProtKB/TrEMBL;Acc:A0A178UTE2]
AT4G25850	-0.583557	2.78154	-0.603498	1.51312	ORP4B	OSBP(Oxysterol binding protein)-related protein 4B [Source:UniProtKB/TrEMBL;Acc:F4JTE8]
AT4G25900	1.64856	-0.294773	0.341276	0.0411124		Glucose-6-phosphate 1-epimerase [Source:UniProtKB/TrEMBL;Acc:Q940G5]
AT4G26050	3.14627	0.185021	0.605832	-1.21278	PIRL8	Plant intracellular Ras-group-related LRR protein 8 [Source:UniProtKB/Swiss-Prot;Acc:Q8RWE5]
AT4G26060	1.95749	-0.217318	0.375158	-0.0284122		At4g26060 [Source:UniProtKB/TrEMBL;Acc:Q9SZI0]
AT4G26120	2.22748	-0.330331	1.24579	0.348795		Ankyrin repeat family protein / BTB/POZ domain-containing protein [Source:TAIR;Acc:AT4G26120]
AT4G26200	2.51456	-0.145996	1.7671	1.51091	ACS7	1-aminocyclopropane-1-carboxylate synthase 7 [Source:UniProtKB/Swiss-Prot;Acc:Q9STR4]
AT4G26260	5.56611	-0.257192	1.05713	-2.43197	MIOX4	MIOX4 [Source:UniProtKB/TrEMBL;Acc:A0A178V1J3]
AT4G26270	2.16854	-0.248996	0.00632631	-0.0101094	PFK3	ATP-dependent 6-phosphofructokinase 3 [Source:UniProtKB/Swiss-Prot;Acc:Q94AA4]
AT4G26470	2.94288	0.251554	0.366103	-0.460198		Calcium-binding EF-hand family protein [Source:TAIR;Acc:AT4G26470]
AT4G26530	-2.47518	0.142477	-0.583732	-0.0117251	FBA5	Fructose-bisphosphate aldolase [Source:UniProtKB/TrEMBL;Acc:A0A178V385]
AT4G26790	-1.96561	0.183029	-2.11499	-0.631564		GDSL esterase/lipase At4g26790 [Source:UniProtKB/Swiss-Prot;Acc:Q8VY93]
AT4G26990	1.60682	-0.065325	-0.0238956	0.0209969		AT4g26990/F10M23_330 [Source:UniProtKB/TrEMBL;Acc:Q8RY61]
AT4G27290	1.69511	0.0314196	1.78949	0.336397		Serine/threonine-protein kinase [Source:UniProtKB/TrEMBL;Acc:A0A178V0J5]
AT4G27410	2.30713	-0.0333881	0.517445	0.217299	RD26	NAC (No Apical Meristem) domain transcriptional regulator superfamily protein [Source:UniProtKB/TrEMBL;Acc:F4JIU9]
AT4G27450	2.23274	0.0727332	0.835799	-0.197246		AT4g27450/F27G19_50 [Source:UniProtKB/TrEMBL;Acc:Q93V62]
AT4G27654	2.85179	0.358586	1.37285	-0.439928		At4g27654 [Source:UniProtKB/TrEMBL;Acc:Q3E9V5]
AT4G27860	1.54615	-0.317102	0.242941	0.755948		vacuolar iron transporter (VIT) family protein [Source:TAIR;Acc:AT4G27860]
AT4G28040	4.64404	-1.31637	1.06052	-0.660062		WAT1-related protein At4g28040 [Source:UniProtKB/Swiss-Prot;Acc:Q9SUD5]
AT4G28340	6.53158	0.58088	4.08429	0.459751		Pyrroline-5-carboxylate reductase [Source:UniProtKB/TrEMBL;Acc:O49443]
AT4G28395	1.96699	6.51338	-5.14068	NA	ATA7	Bifunctional inhibitor/lipid-transfer protein/seed storage 2S albumin superfamily protein [Source:TAIR;Acc:AT4G28395]
AT4G28460	4.16911	-0.178614	2.12653	-0.179273	PIP1	PAMP-induced secreted peptide 1 [Source:UniProtKB/Swiss-Prot;Acc:Q1PE40]
AT4G28700	-1.82973	0.03181	-0.0162253	0.220403	AMT1-4	Ammonium transporter 1 member 4 [Source:UniProtKB/Swiss-Prot;Acc:Q9SVT8]
AT4G28703	1.0286	0.201508	2.60563	2.8005		RmlC-like cupins superfamily protein [Source:UniProtKB/TrEMBL;Acc:Q8LAH4]
AT4G29230	1.54227	-0.347372	-0.29432	-0.311381	anac075	NAC domain-containing protein 75 [Source:UniProtKB/Swiss-Prot;Acc:Q9M0F8]
AT4G29990	-0.415427	-0.209123	-1.80548	-2.34244		Leucine-rich repeat transmembrane protein kinase protein [Source:UniProtKB/TrEMBL;Acc:Q9SZV2]
AT4G30460	1.88026	0.331003	-0.475834	-0.175275		Glycine-rich protein [Source:UniProtKB/TrEMBL;Acc:Q9M0B4]
AT4G30610	-2.41212	-0.063071	-0.869498	-0.448662	SCPL24	Serine carboxypeptidase 24 [Source:UniProtKB/Swiss-Prot;Acc:Q9M099]
AT4G30975	-1.77602	-0.239875	-0.814485	-0.54124		other RNA [Source:TAIR;Acc:AT4G30975]
AT4G31950	0.924957	-4.05434	2.56958	-1.74084	CYP82C3	CYP82C3 [Source:UniProtKB/TrEMBL;Acc:A0A178UT04]
AT4G31960	3.16886	-3.10501	1.46275	-1.35629		Putative uncharacterized protein [Source:UniProtKB/TrEMBL;Acc:Q5Q0B2]
AT4G31970	1.2195	-3.86098	0.511525	1.26997	CYP82C2	Cytochrome P450 82C2 [Source:UniProtKB/Swiss-Prot;Acc:O49394]
AT4G32280	-2.32482	-0.636699	0.17209	-2.42293	IAA29	Auxin-responsive protein [Source:UniProtKB/TrEMBL;Acc:Q2VWA0]
AT4G32480	1.80601	0.0722394	-0.0790966	-0.0346788		AT4g32480/F8B4_180 [Source:UniProtKB/TrEMBL;Acc:Q9SUU4]
AT4G33020	4.32047	0.596528	1.0094	-3.16277	ZIP9	ZIP9 [Source:UniProtKB/TrEMBL;Acc:A0A384L3U2]
AT4G33150	3.17118	-0.269767	0.307307	-0.1059		Lysine-ketoglutarate reductase/saccharopine dehydrogenase bifunctional enzyme [Source:UniProtKB/TrEMBL;Acc:F4JVY8]
AT4G33420	2.0111	-0.0149199	-0.0407558	-0.30653		Peroxidase superfamily protein [Source:TAIR;Acc:AT4G33420]
AT4G33467	6.88343	-1.00647	3.78156	-4.96717		Putative uncharacterized protein [Source:UniProtKB/TrEMBL;Acc:Q570U1]
AT4G33540	1.83692	0.0333832	0.589348	0.583766		Metallo-beta-lactamase family protein [Source:UniProtKB/TrEMBL;Acc:Q8RWE1]
AT4G33550	1.68495	0.220662	0.342213	0.558197		At4g33550 [Source:UniProtKB/TrEMBL;Acc:Q6NLG8]
AT4G33790	-2.20185	0.421838	-3.56973	-1.92966	FAR3	Fatty acyl-CoA reductase 3 [Source:UniProtKB/Swiss-Prot;Acc:Q93ZB9]
AT4G33980	3.35175	-0.392958	-0.884392	0.164795		BEST Arabidopsis thaliana protein match is: cold regulated gene 27 (TAIR:AT5G42900.2); Ha. [Source:TAIR;Acc:AT4G33980]
AT4G34131	3.18086	-0.419444	0.821417	-0.129571	UGT73B3	UDP-glycosyltransferase 73B3 [Source:UniProtKB/Swiss-Prot;Acc:Q8W491]
AT4G34180	1.93465	-0.142905	0.470962	0.174077	CYCLASE1	Cyclase-like protein 1 [Source:UniProtKB/Swiss-Prot;Acc:Q93V74]
AT4G34230	2.42133	0.0871063	0.535052	0.541924	CAD5	Cinnamyl alcohol dehydrogenase 5 [Source:UniProtKB/Swiss-Prot;Acc:O49482]
AT4G34380	2.32447	-0.630431	1.2143	-0.492583		At4g34380 [Source:UniProtKB/TrEMBL;Acc:Q9SZ03]
AT4G34650	-1.68729	-0.442877	-0.429366	-0.491914	SQS2	Inactive squalene synthase 2 [Source:UniProtKB/Swiss-Prot;Acc:O65688]
AT4G34770	-1.54885	-0.362865	0.523423	0.191454		SAUR-like auxin-responsive protein family [Source:UniProtKB/TrEMBL;Acc:Q9SW57]
AT4G34970	0.644092	-0.453155	1.76511	0.801863	ADF9	Actin-depolymerizing factor 9 [Source:UniProtKB/Swiss-Prot;Acc:O49606]
AT4G35170	1.99401	-0.747671	0.478946	0.656881		Late embryogenesis abundant (LEA) hydroxyproline-rich glycoprotein family [Source:UniProtKB/TrEMBL;Acc:Q5BPJ9]
AT4G35180	2.28458	-0.368189	0.294088	0.076636	LHT7	Lysine histidine transporter-like 7 [Source:UniProtKB/Swiss-Prot;Acc:Q84WE9]
AT4G35190	1.44693	2.74332	0.469313	1.08059	LOG5	Cytokinin riboside 5'-monophosphate phosphoribohydrolase [Source:UniProtKB/TrEMBL;Acc:A0A178UWQ5]
AT4G35770	3.1658	-0.535911	1.84864	-0.466575	STR15	SEN1 [Source:UniProtKB/TrEMBL;Acc:A0A178UYD5]
AT4G36010	1.54032	0.327158	-0.0724009	0.788006		Pathogenesis-related thaumatin superfamily protein [Source:UniProtKB/TrEMBL;Acc:O65638]
AT4G36040	2.05018	0.274371	0.207446	0.112183	ATJ11	At4g36040 [Source:UniProtKB/TrEMBL;Acc:Q1H544]
AT4G36105	-2.00435	-0.246432	-0.33046	-0.661533		unknown protein; FUNCTIONS IN: molecular_function unknown; INVOLVED IN: biological_process unknown; LOCATED IN: nucleus; EXPRESSED IN: 6 plant structures; EXPRESSED DURING: LP.04 four leaves visible, 4 anthesis, petal differentiation and expansion s /.../BEST Arabidopsis thaliana protein match is: unknown protein (TAIR:AT2G17990.1); Ha. [Source:TAIR;Acc:AT4G36105]
AT4G36230	-1.34768	-0.185862	-1.5403	-1.12104		Putative glycine-rich cell wall protein [Source:UniProtKB/TrEMBL;Acc:O65514]
AT4G36430	1.24764	0.583777	1.13294	2.09266	PER49	Peroxidase 49 [Source:UniProtKB/Swiss-Prot;Acc:O23237]
AT4G36540	-1.51717	0.0340591	-0.32098	-0.0707638	BEE2	Transcription factor BEE 2 [Source:UniProtKB/Swiss-Prot;Acc:Q93VJ4]
AT4G36570	-1.56283	-0.1637	-0.552964	-0.27629	ATRL3	RAD-like 3 [Source:TAIR;Acc:AT4G36570]
AT4G36950	2.1632	-0.39213	-0.511923	0.505909	MAPKKK21	Mitogen-activated protein kinase kinase kinase 21 [Source:UniProtKB/TrEMBL;Acc:Q6K1M3]
AT4G37010	4.90622	-0.346171	1.94007	-0.103996	CEN2	Centrin 2 [Source:UniProtKB/TrEMBL;Acc:B6EUB9]
AT4G37030	2.38183	0.331659	0.408982	-0.254114		Membrane protein [Source:UniProtKB/TrEMBL;Acc:Q58FU6]
AT4G37150	2.91312	-0.48545	0.642953	0.282654	MES9	MES9 [Source:UniProtKB/TrEMBL;Acc:A0A178V387]
AT4G37180	2.01072	0.0174122	0.287283	-0.0666605	HHO5	Transcription factor HHO5 [Source:UniProtKB/Swiss-Prot;Acc:F4JRB0]
AT4G37290	3.41187	0.310812	0.779039	-1.13268	PIP2	unknown protein; FUNCTIONS IN: molecular_function unknown; INVOLVED IN: response to karrikin; LOCATED IN: endomembrane system; EXPRESSED IN: cotyledon, hypocotyl, leaf; EXPRESSED DURING: LP.04 four leaves visible; BEST Arabidopsis thaliana protein m /.../s: unknown protein (TAIR:AT2G23270.1); Ha. [Source:TAIR;Acc:AT4G37290]
AT4G37370	2.71015	-0.0865697	0.512837	-0.18397	CYP81D8	Cytochrome P450, family 81, subfamily D, polypeptide 8 [Source:UniProtKB/TrEMBL;Acc:Q9SZT7]
AT4G37390	1.92367	0.171828	0.26671	0.270786	YDK1	Auxin-responsive GH3 family protein [Source:TAIR;Acc:AT4G37390]
AT4G37410	2.38217	-0.312373	0.469882	1.14349	CYP81F4	Cytochrome P450 81F4 [Source:UniProtKB/Swiss-Prot;Acc:Q9SZU1]
AT4G37520	4.07276	0.00873815	0.85628	0.486078	PER50	Peroxidase 50 [Source:UniProtKB/Swiss-Prot;Acc:Q43731]
AT4G37530	2.83405	-0.0977298	0.10653	-0.0478057	PER51	Peroxidase 51 [Source:UniProtKB/Swiss-Prot;Acc:Q9SZE7]
AT4G37685	-1.64071	-0.175211	-0.0406056	-0.319218		unknown protein; Ha. [Source:TAIR;Acc:AT4G37685]
AT4G37710	4.98274	1.06143	-0.313738	1.18473	VQ29	VQ motif-containing protein 29 [Source:UniProtKB/Swiss-Prot;Acc:Q9SZG3]
AT4G37720	5.38116	NA	1.94982	NA	PSK4	PSK6 [Source:UniProtKB/TrEMBL;Acc:A0A178V2E3]
AT4G37770	2.04129	-0.306603	-0.37071	-0.988641	ACS8	1-aminocyclopropane-1-carboxylate synthase-like protein [Source:UniProtKB/TrEMBL;Acc:Q56Y32]
AT4G37900	1.68386	0.703696	0.0823608	0.35995	GRDP2	Glycine-rich domain-containing protein 2 [Source:UniProtKB/Swiss-Prot;Acc:Q9SZJ2]
AT4G37990	5.06205	-0.720781	0.47915	-0.942487	CAD8	Cinnamyl alcohol dehydrogenase 8 [Source:UniProtKB/Swiss-Prot;Acc:Q02972]
AT4G38000	3.12087	1.18852	-0.625911	-0.289033	DOF4.7	DOF4.7 [Source:UniProtKB/TrEMBL;Acc:A0A384KID3]
AT4G38540	2.03322	0.192957	0.640671	0.483431	MO2	Monooxygenase 2 [Source:UniProtKB/Swiss-Prot;Acc:O81816]
AT4G38770	-1.52427	-0.196788	-1.10523	-0.273517	PRP4	Proline-rich protein 4 [Source:UniProtKB/Swiss-Prot;Acc:Q9T0I5]
AT4G38830	2.65253	0.261366	0.914431	0.75828	CRK26	Cysteine-rich receptor-like protein kinase 26 [Source:UniProtKB/Swiss-Prot;Acc:Q9T0J1]
AT4G38950	-1.50256	-0.194382	-0.16272	0.0502238	KIN7F	Kinesin-like protein KIN-7F [Source:UniProtKB/Swiss-Prot;Acc:F4JUI9]
AT4G39020	5.00203	-0.194764	1.84621	0.729112		SH3 domain-containing protein [Source:UniProtKB/TrEMBL;Acc:Q9SVJ1]
AT4G39030	2.37593	-0.393733	0.625237	0.402957	DTX47	Protein DETOXIFICATION 47, chloroplastic [Source:UniProtKB/Swiss-Prot;Acc:Q945F0]
AT4G39340	-2.73634	-0.529182	-0.120114	-0.824905	EC1.4	Egg cell-secreted protein 1.4 [Source:UniProtKB/Swiss-Prot;Acc:Q9T039]
AT4G39360	3.95043	-0.437885	0.976659	-0.87216		At4g39360 [Source:UniProtKB/TrEMBL;Acc:Q5Q0B1]
AT4G39404	5.27108	2.65256	1.92134	NA		other RNA [Source:TAIR;Acc:AT4G39404]
AT4G39580	2.08808	-0.0260001	1.8722	0.537917		F-box/kelch-repeat protein At4g39580 [Source:UniProtKB/Swiss-Prot;Acc:Q9SVA0]
AT4G39590	5.09323	4.34099	NA	NA		F-box/kelch-repeat protein At4g39590 [Source:UniProtKB/Swiss-Prot;Acc:Q1PE10]
AT4G39610	6.78195	-1.50467	3.89017	-1.01248		At4g39610 [Source:UniProtKB/TrEMBL;Acc:Q9SV97]
AT4G39670	3.47865	0.013566	0.651619	0.238638		ACD11 homolog protein [Source:UniProtKB/Swiss-Prot;Acc:Q8L7U7]
AT4G39830	1.8861	0.00816645	0.751048	0.597481		At4g39830 [Source:UniProtKB/TrEMBL;Acc:O65670]
AT4G39955	1.81859	-0.137859	0.296609	0.248982		Alpha/beta-Hydrolases superfamily protein [Source:UniProtKB/TrEMBL;Acc:Q058J1]
AT4G40020	2.84819	-0.00130753	1.38589	1.27632		Myosin heavy chain-related protein [Source:UniProtKB/TrEMBL;Acc:Q9SMQ3]
AT5G01015	-2.07637	-0.445909	-0.809875	-0.441285		At5g01015 [Source:UniProtKB/TrEMBL;Acc:Q8LBK1]
AT5G01100	1.86767	-0.18741	0.110184	-0.160115	FRB1	FRB1 [Source:UniProtKB/TrEMBL;Acc:A0A178U817]
AT5G01380	5.52486	2.71885	1.02799	1.96301	GT-3A	Trihelix transcription factor GT-3a [Source:UniProtKB/Swiss-Prot;Acc:Q9SDW0]
AT5G01490	5.73721	0.64958	1.84621	0.641204	CAX4	cation exchanger 4 [Source:TAIR;Acc:AT5G01490]
AT5G01550	3.37822	0.868682	1.06952	1.18693	LECRKA4.2	lectin receptor kinase a4.1 [Source:TAIR;Acc:AT5G01550]
AT5G01640	1.79429	0.509084	-0.207338	0.0779477	PRA1B5	PRA1 family protein [Source:UniProtKB/TrEMBL;Acc:A0A178UH31]
AT5G01715	2.21318	-0.108623	0.700607	-0.0698595	NA	NA
AT5G01720	2.18305	-0.0274566	0.882254	-0.0246399	FBL3	F-box/LRR-repeat protein 3 [Source:UniProtKB/Swiss-Prot;Acc:Q8RWU5]
AT5G01732	3.64325	-1.08172	1.30369	0.434928		other RNA [Source:TAIR;Acc:AT5G01732]
AT5G01740	0.480494	-0.741195	1.57003	0.600314		AT5g01740/T20L15_10 [Source:UniProtKB/TrEMBL;Acc:Q9LZX2]
AT5G01900	1.80165	-0.879757	-0.136053	0.489498	WRKY62	Uncharacterized protein At5g01900 (Fragment) [Source:UniProtKB/TrEMBL;Acc:C0SVM7]
AT5G02440	-0.825313	0.0668825	1.61467	1.58189		60S ribosomal protein L36 [Source:UniProtKB/TrEMBL;Acc:Q9LZ58]
AT5G02780	3.67427	0.432753	1.65302	1.24834	GSTL1	Glutathione S-transferase L1 [Source:UniProtKB/Swiss-Prot;Acc:Q6NLB0]
AT5G02890	-1.82198	-0.363643	-0.228944	-0.287909		At5g02890 [Source:UniProtKB/TrEMBL;Acc:Q9LYZ6]
AT5G03130	-2.32605	0.247793	0.0634376	-0.0312649		Uncharacterized protein F15A17_160 [Source:UniProtKB/TrEMBL;Acc:Q9LYX2]
AT5G03210	2.66413	-1.28712	1.08002	0.417764		Arabidopsis thaliana genomic DNA, chromosome 5, P1 clone:MOK16 [Source:UniProtKB/TrEMBL;Acc:Q9FYM8]
AT5G03350	1.71532	-0.561106	-0.085947	-0.247729	LLP	Lectin-like protein [Source:UniProtKB/Swiss-Prot;Acc:Q9LZF5]
AT5G03610	1.85006	-0.209878	0.0299514	-0.088076		GDSL esterase/lipase At5g03610 [Source:UniProtKB/Swiss-Prot;Acc:Q9LZS7]
AT5G03760	-1.62115	-0.341453	-0.769599	-0.628664	CSLA9	Glucomannan 4-beta-mannosyltransferase 9 [Source:UniProtKB/Swiss-Prot;Acc:Q9LZR3]
AT5G03890	2.16559	0.872086	1.10652	2.4599		Emb [Source:UniProtKB/TrEMBL;Acc:Q9LZC0]
AT5G04250	1.89723	0.142526	-0.494702	0.265203		At5g04250 [Source:UniProtKB/TrEMBL;Acc:Q8LBW2]
AT5G05270	-1.85508	-0.129741	-0.610594	-0.575119	CHI3	Probable chalcone--flavonone isomerase 3 [Source:UniProtKB/Swiss-Prot;Acc:Q8VZW3]
AT5G05340	3.5446	-0.381502	0.916862	0.125297	PER52	Peroxidase 52 [Source:UniProtKB/Swiss-Prot;Acc:Q9FLC0]
AT5G05390	0.120746	-3.41591	-1.71259	-2.00792	LAC12	Laccase-12 [Source:UniProtKB/Swiss-Prot;Acc:Q9FLB5]
AT5G05410	2.35747	0.296465	0.612892	0.502242	DREB2A	Dehydration-responsive element-binding protein 2A [Source:UniProtKB/Swiss-Prot;Acc:O82132]
AT5G05600	2.84179	0.138152	0.628626	0.914387		Probable 2-oxoglutarate-dependent dioxygenase At5g05600 [Source:UniProtKB/Swiss-Prot;Acc:Q9FFF6]
AT5G06230	1.99644	-0.328402	0.794198	-0.152873	TBL9	Protein trichome birefringence-like 9 [Source:UniProtKB/Swiss-Prot;Acc:Q9FFZ4]
AT5G06330	-1.62194	-0.0530111	-0.388938	-0.115703		At5g06330 [Source:UniProtKB/TrEMBL;Acc:Q9FNH5]
AT5G06730	4.39954	-0.341162	1.19482	1.27992	PER54	Peroxidase 54 [Source:UniProtKB/Swiss-Prot;Acc:Q9FG34]
AT5G06740	4.05203	-0.159571	0.897644	2.17707		Concanavalin A-like lectin protein kinase family protein [Source:TAIR;Acc:AT5G06740]
AT5G06760	2.59161	-1.51056	-1.8306	-2.34882	LEA46	LEA4-5 [Source:UniProtKB/TrEMBL;Acc:A0A178UIZ0]
AT5G06790	-1.548	-0.0174779	0.0984525	0.00180423		At5g06790 [Source:UniProtKB/TrEMBL;Acc:Q9FG28]
AT5G06860	6.39725	2.0751	3.21955	0.754209	PGIP1	PGIP1 [Source:UniProtKB/TrEMBL;Acc:A0A178UBN4]
AT5G06870	1.96166	0.0560953	0.376032	0.403162	PGIP2	PGIP2 [Source:UniProtKB/TrEMBL;Acc:A0A178UDM1]
AT5G07010	4.62288	0.052676	1.18191	0.227281	SOT15	Sulfotransferase [Source:UniProtKB/TrEMBL;Acc:A0A178UG65]
AT5G07100	1.83121	0.153721	0.950741	0.380714	WRKY26	Probable WRKY transcription factor 26 [Source:UniProtKB/Swiss-Prot;Acc:Q9C5T3]
AT5G07310	6.0832	2.57796	NA	0.623353	ERF115	Ethylene-responsive transcription factor ERF115 [Source:UniProtKB/Swiss-Prot;Acc:Q9LY29]
AT5G07440	3.33779	-0.269218	0.401641	-0.163351	GDH2	Glutamate dehydrogenase [Source:UniProtKB/TrEMBL;Acc:A0A178UEW8]
AT5G08240	2.94425	-0.298415	0.920686	0.432511		At5g08240 [Source:UniProtKB/TrEMBL;Acc:Q9LEY3]
AT5G08380	1.83552	-0.156274	-0.0264638	0.13918	AGAL1	Alpha-galactosidase 1 [Source:UniProtKB/Swiss-Prot;Acc:Q9FT97]
AT5G08640	-1.6938	-0.0921759	-0.53858	-0.442141	FLS1	Flavonol synthase/flavanone 3-hydroxylase [Source:UniProtKB/Swiss-Prot;Acc:Q96330]
AT5G08790	2.10764	0.10295	0.562008	0.307909	NAC081	Protein ATAF2 [Source:UniProtKB/Swiss-Prot;Acc:Q9C598]
AT5G09290	3.51408	0.165849	1.08495	0.479594	SAL4	3'(2'),5'-bisphosphate nucleotidase-like protein [Source:UniProtKB/TrEMBL;Acc:Q0WTK9]
AT5G09420	1.77363	0.458688	0.106815	0.0736446	OM64	Outer envelope protein 64, mitochondrial [Source:UniProtKB/Swiss-Prot;Acc:F4KCL7]
AT5G09440	1.62434	0.0482871	1.01285	0.954684	EXL4	EXL4 [Source:UniProtKB/TrEMBL;Acc:A0A178UJ96]
AT5G09570	3.09351	2.12195	-0.455476	0.696844		At5g09570 [Source:UniProtKB/TrEMBL;Acc:Q9LXC2]
AT5G09730	-1.69523	-0.0476028	-0.777467	-0.772049	BXL3	Beta-D-xylosidase 3 [Source:UniProtKB/Swiss-Prot;Acc:Q9LXD6]
AT5G09876	2.14282	0.664162	0.812422	0.84631		unknown protein; FUNCTIONS IN: molecular_function unknown; INVOLVED IN: biological_process unknown; LOCATED IN: cellular_component unknown; Ha. [Source:TAIR;Acc:AT5G09876]
AT5G10250	-2.10114	0.195956	-0.61885	-0.859194	DOT3	Phototropic-responsive NPH3 family protein [Source:TAIR;Acc:AT5G10250]
AT5G10300	2.33707	-0.444858	0.709065	0.394049	HNL	Alpha-hydroxynitrile lyase [Source:UniProtKB/Swiss-Prot;Acc:Q9LFT6]
AT5G10625	6.32473	-0.190828	1.60407	0.72927	FLP2	Flowering-promoting factor 1-like protein 2 [Source:UniProtKB/Swiss-Prot;Acc:Q9LXB5]
AT5G10695	2.7393	0.211337	0.541363	0.30544		Methionyl-tRNA synthetase [Source:UniProtKB/TrEMBL;Acc:Q8RXY3]
AT5G10990	-2.75852	0.527853	-0.493551	-0.044877		At5g10990 [Source:UniProtKB/TrEMBL;Acc:Q9LEU2]
AT5G11210	4.28423	0.0992705	0.0211494	0.0507129	GLR2.5	Glutamate receptor 2.5 [Source:UniProtKB/Swiss-Prot;Acc:Q9LFN5]
AT5G11520	2.24471	0.0290941	0.00484545	-0.200626	ASP3	Aspartate aminotransferase 3, chloroplastic [Source:UniProtKB/Swiss-Prot;Acc:P46644]
AT5G11920	2.14405	-0.381171	0.493477	0.322963	CWINV6	Beta-fructofuranosidase, insoluble isoenzyme CWINV6 [Source:UniProtKB/Swiss-Prot;Acc:Q8W4S6]
AT5G12020	1.77142	3.23371	1.73779	1.61621	HSP17.6	17.6 kDa class II heat shock protein [Source:UniProtKB/Swiss-Prot;Acc:P29830]
AT5G12030	3.22016	2.65468	2.71904	1.39397	HSP17.7	17.7 kDa class II heat shock protein [Source:UniProtKB/Swiss-Prot;Acc:O81822]
AT5G12340	3.57061	-0.601746	-1.65838	-0.0632156		DUF4228 domain protein [Source:UniProtKB/TrEMBL;Acc:Q1PDX4]
AT5G12880	2.62633	0.444143	0.380906	1.57131		At5g12880 [Source:UniProtKB/TrEMBL;Acc:Q9LXV1]
AT5G12930	2.77832	-0.406839	1.13823	0.070128		At5g12930 [Source:UniProtKB/TrEMBL;Acc:Q9LXU6]
AT5G13080	4.61097	-0.205369	1.31575	0.165647	WRKY75	WRKY75 [Source:UniProtKB/TrEMBL;Acc:A0A178UJF4]
AT5G13150	4.14219	0.732882	0.806654	1.43651	ATEXO70C1	Exocyst subunit Exo70 family protein [Source:UniProtKB/TrEMBL;Acc:Q9FY95]
AT5G13200	2.26446	0.191127	0.180654	-0.118927		GEM-like protein 5 [Source:UniProtKB/Swiss-Prot;Acc:Q9LYV6]
AT5G13210	2.00221	-0.0153291	0.0871299	-0.198352		AT5g13210/T31B5_30 [Source:UniProtKB/TrEMBL;Acc:Q9LYV5]
AT5G13220	1.55754	-0.208488	-0.0423775	0.524466	JAZ10	jasmonate-zim-domain protein 10 [Source:TAIR;Acc:AT5G13220]
AT5G13320	2.13682	-0.268268	0.0418389	0.357397	PBS3	Auxin-responsive GH3 family protein [Source:TAIR;Acc:AT5G13320]
AT5G13330	4.41364	-0.293991	1.20466	0.227467	ERF113	Rap2.6L [Source:UniProtKB/TrEMBL;Acc:A0A178UKL8]
AT5G13490	2.42301	0.171269	-0.0286611	0.0468272	AAC2	ADP,ATP carrier protein 2, mitochondrial [Source:UniProtKB/Swiss-Prot;Acc:P40941]
AT5G13820	1.91645	0.0784724	0.135107	0.262063	TRP4	Telomere repeat-binding protein 4 [Source:UniProtKB/Swiss-Prot;Acc:Q9FFY9]
AT5G14180	3.70625	1.76492	1.15659	1.61966	LIP2	Triacylglycerol lipase 2 [Source:UniProtKB/Swiss-Prot;Acc:Q67ZU1]
AT5G14470	3.7062	-0.113806	1.54702	0.29911	GLCAK2	Probable glucuronokinase 2 [Source:UniProtKB/Swiss-Prot;Acc:Q9LY82]
AT5G14730	1.80215	-0.150226	0.470966	0.282466		At5g14730 [Source:UniProtKB/TrEMBL;Acc:Q9LER3]
AT5G14780	1.9749	-0.133517	0.188708	-0.123332	FDH1	Formate dehydrogenase, mitochondrial [Source:UniProtKB/TrEMBL;Acc:A0A178UHK7]
AT5G14930	1.76055	-0.144435	0.44136	0.161554	SAG101	Senescence-associated carboxylesterase 101 [Source:UniProtKB/Swiss-Prot;Acc:Q4F883]
AT5G15130	4.25077	2.96094	1.80677	5.5826	WRKY72	Probable WRKY transcription factor 72 [Source:UniProtKB/Swiss-Prot;Acc:Q9LXG8]
AT5G15430	-1.86573	0.51907	-0.550011	-0.703104		At5g15430 [Source:UniProtKB/TrEMBL;Acc:Q9LF39]
AT5G15600	-1.65287	-0.378899	-0.0537012	-0.783507	SP1L4	Protein SPIRAL1-like 4 [Source:UniProtKB/Swiss-Prot;Acc:Q9LF22]
AT5G15800	-0.272051	2.33861	-1.71528	0.482354	SEP1	K-box region and MADS-box transcription factor family protein [Source:UniProtKB/TrEMBL;Acc:F4KB90]
AT5G15870	1.92211	0.441865	0.401371	0.127224		Glycosyl hydrolase family 81 protein [Source:UniProtKB/TrEMBL;Acc:Q9LFT3]
AT5G15940	2.3273	-0.262318	0.312681	-1.5037		NAD(P)-binding Rossmann-fold superfamily protein [Source:TAIR;Acc:AT5G15940]
AT5G16080	2.22076	0.273752	0.235446	0.104107	CXE17	Probable carboxylesterase 17 [Source:UniProtKB/Swiss-Prot;Acc:Q9LFR7]
AT5G16360	1.80967	-0.364778	-0.0896612	-0.4698		Gb [Source:UniProtKB/TrEMBL;Acc:Q9FFE7]
AT5G16900	3.87719	0.431449	1.37428	1.07009		Probable LRR receptor-like serine/threonine-protein kinase At5g16900 [Source:UniProtKB/Swiss-Prot;Acc:C0LGT5]
AT5G16920	2.95758	6.92907	-4.20571	NA		At5g16920 [Source:UniProtKB/TrEMBL;Acc:Q1PDW1]
AT5G16960	3.64081	1.96722	1.27429	0.66945		Quinone oxidoreductase-like protein [Source:UniProtKB/TrEMBL;Acc:Q9LFK5]
AT5G16970	2.39844	0.74486	0.438538	0.548229	AER	NADPH-dependent oxidoreductase 2-alkenal reductase [Source:UniProtKB/Swiss-Prot;Acc:Q39172]
AT5G16980	2.78504	1.30489	0.668595	1.26523		Zinc-binding dehydrogenase family protein [Source:UniProtKB/TrEMBL;Acc:F4KFK3]
AT5G17040	-1.99138	-0.326273	-0.158333	0.0125168	UGT78D4	UDP-glycosyltransferase 78D4 [Source:UniProtKB/Swiss-Prot;Acc:Q9LFJ9]
AT5G17330	2.28435	0.0803528	0.714283	0.54177	GAD1	Glutamate decarboxylase 1 [Source:UniProtKB/Swiss-Prot;Acc:Q42521]
AT5G17380	1.62155	0.086102	0.189804	0.00626504	HACL	2-hydroxyacyl-CoA lyase [Source:UniProtKB/Swiss-Prot;Acc:Q9LF46]
AT5G17390	3.59192	1.18972	0.688675	0.309379		Adenine nucleotide alpha hydrolases-like superfamily protein [Source:UniProtKB/TrEMBL;Acc:Q9LF45]
AT5G17500	-5.28731	-0.672475	-0.813691	0.187204		Glycosyl hydrolase superfamily protein [Source:UniProtKB/TrEMBL;Acc:Q9LF52]
AT5G17760	1.68125	0.0532167	0.526987	0.507395		AAA-ATPase At5g17760 [Source:UniProtKB/Swiss-Prot;Acc:Q9FN75]
AT5G17860	1.74517	0.356059	0.505139	0.512611	CCX1	Cation/calcium exchanger 1 [Source:UniProtKB/Swiss-Prot;Acc:Q9FKP1]
AT5G18030	-1.70134	-0.00166427	0.0866732	-0.537563	SAUR21	Auxin-responsive protein SAUR21 [Source:UniProtKB/Swiss-Prot;Acc:Q9FJF9]
AT5G18050	-3.32825	-0.826235	-0.31496	-1.53872	SAUR22	Auxin-responsive protein SAUR22 [Source:UniProtKB/Swiss-Prot;Acc:Q9FJF7]
AT5G18060	-1.56999	-0.312115	-0.158933	-0.59545	SAUR23	SAUR23 [Source:UniProtKB/TrEMBL;Acc:A0A178UM65]
AT5G18080	-1.57801	-0.0853131	0.237676	-0.620567	SAUR24	Auxin-responsive protein SAUR24 [Source:UniProtKB/Swiss-Prot;Acc:Q9FK62]
AT5G18270	3.34044	1.05658	0.508866	0.270897	ANAC087	NAC domain-containing protein 87 [Source:UniProtKB/Swiss-Prot;Acc:Q9FK44]
AT5G18300	-1.68979	-0.0292006	-0.113773	0.191261	anac088	At5g18300 [Source:UniProtKB/TrEMBL;Acc:Q9FK42]
AT5G18350	3.00098	-0.384421	1.09168	0.325484		Disease resistance protein (TIR-NBS-LRR class) family [Source:UniProtKB/TrEMBL;Acc:F4JWL7]
AT5G18407	-1.78346	0.985281	-0.645608	0.15926		Defensin-like (DEFL) family protein [Source:TAIR;Acc:AT5G18407]
AT5G18430	-1.90369	-0.081328	-0.262347	-0.483145		GDSL esterase/lipase At5g18430 [Source:UniProtKB/Swiss-Prot;Acc:Q5PNZ0]
AT5G18470	2.02677	-0.250747	0.711858	0.273156		Curculin-like (Mannose-binding) lectin family protein [Source:UniProtKB/TrEMBL;Acc:Q94K76]
AT5G18780	1.67778	-0.250042	-0.190181	0.0362224		FBD-associated F-box protein At5g18780 [Source:UniProtKB/Swiss-Prot;Acc:Q56YH2]
AT5G19110	1.86339	-0.526712	0.861857	1.02035		Eukaryotic aspartyl protease family protein [Source:TAIR;Acc:AT5G19110]
AT5G19190	-1.5037	0.0584211	-0.80771	-0.557859		Uncharacterized protein At5g19190/T24G5_90 [Source:UniProtKB/TrEMBL;Acc:Q8GYS0]
AT5G19230	2.33703	0.0413376	1.39708	0.746211		Uncharacterized GPI-anchored protein At5g19230 [Source:UniProtKB/Swiss-Prot;Acc:Q8GUL8]
AT5G19730	-1.63399	0.00290711	-0.0616762	0.0411885	PME53	Probable pectinesterase 53 [Source:UniProtKB/Swiss-Prot;Acc:Q8VYZ3]
AT5G19880	5.2653	0.508281	1.61321	0.659882	PER58	Peroxidase 58 [Source:UniProtKB/Swiss-Prot;Acc:P59120]
AT5G19890	7.91377	-3.0644	NA	-3.17443	PER59	Peroxidase 59 [Source:UniProtKB/Swiss-Prot;Acc:Q39034]
AT5G20230	3.72006	0.131638	1.7302	0.278418	BCB	SAG14 [Source:UniProtKB/TrEMBL;Acc:A0A178UM84]
AT5G20240	0.915785	2.48207	-0.753649	0.670145	PI	Floral homeotic protein PISTILLATA [Source:UniProtKB/Swiss-Prot;Acc:P48007]
AT5G20480	2.16772	0.314976	0.34542	0.3455	EFR	LRR receptor-like serine/threonine-protein kinase EFR [Source:UniProtKB/Swiss-Prot;Acc:C0LGT6]
AT5G20830	1.6462	-0.0882749	-0.459019	-0.299974	SUS1	Sucrose synthase 1 [Source:UniProtKB/Swiss-Prot;Acc:P49040]
AT5G20940	3.16659	0.200786	0.160334	0.337795		Beta-glucosidase-like protein [Source:UniProtKB/TrEMBL;Acc:Q8RWM4]
AT5G20960	3.01109	-0.144513	1.11117	0.685015	AAO1	Indole-3-acetaldehyde oxidase [Source:UniProtKB/Swiss-Prot;Acc:Q7G193]
AT5G21150	0.440931	1.66998	-0.0638814	0.35682	AGO9	Protein argonaute 9 [Source:UniProtKB/Swiss-Prot;Acc:Q84VQ0]
AT5G21960	2.52011	0.407638	0.42498	2.22242	ERF016	Ethylene-responsive transcription factor ERF016 [Source:UniProtKB/Swiss-Prot;Acc:Q9C591]
AT5G22250	1.60083	-0.0853379	0.397443	0.0825874	CAF1-11	Probable CCR4-associated factor 1 homolog 11 [Source:UniProtKB/Swiss-Prot;Acc:Q9FMS6]
AT5G22300	1.66337	0.833923	0.770087	0.756082	NIT4	Bifunctional nitrilase/nitrile hydratase NIT4 [Source:UniProtKB/Swiss-Prot;Acc:P46011]
AT5G22540	2.1285	0.329016	0.24567	0.594621		At5g22540 [Source:UniProtKB/TrEMBL;Acc:Q9FK85]
AT5G22545	2.74009	-1.22159	1.01704	0.0982413		Uncharacterized protein At5g22545 [Source:UniProtKB/TrEMBL;Acc:Q8GWC9]
AT5G22570	1.97671	-0.849146	0.102878	-0.0541216	WRKY38	Probable WRKY transcription factor 38 [Source:UniProtKB/Swiss-Prot;Acc:Q8GWF1]
AT5G22860	1.68699	-0.407899	0.00388754	0.0359257		Prolylcarboxypeptidase-like protein [Source:UniProtKB/TrEMBL;Acc:Q9FFC2]
AT5G23000	1.70305	-0.601381	1.04076	0.373324	RAX1	Transcription factor RAX1 [Source:UniProtKB/Swiss-Prot;Acc:Q9FG68]
AT5G23160	2.67913	-0.427867	1.61665	-0.0869578		Uncharacterized protein At5g23160 [Source:UniProtKB/Swiss-Prot;Acc:Q9FMY4]
AT5G23750	-1.68966	-0.241647	-1.59212	-1.10248		Remorin family protein [Source:TAIR;Acc:AT5G23750]
AT5G24080	1.83938	-3.87391	0.0706633	-0.309271		G-type lectin S-receptor-like serine/threonine-protein kinase At5g24080 [Source:UniProtKB/Swiss-Prot;Acc:Q9FLV4]
AT5G24090	3.81699	0.340114	0.938014	0.513135	CHIB1	Acidic endochitinase [Source:UniProtKB/Swiss-Prot;Acc:P19172]
AT5G24105	-2.08386	0.112515	-0.504692	-0.400275	AGP41	Arabinogalactan protein 41 [Source:UniProtKB/Swiss-Prot;Acc:Q8L9T8]
AT5G24160	1.65867	-0.0651575	0.892144	0.928583	SQE6	Squalene epoxidase 6 [Source:UniProtKB/Swiss-Prot;Acc:O65402]
AT5G24200	3.94617	0.0765535	1.28541	1.04849		alpha/beta-Hydrolases superfamily protein [Source:TAIR;Acc:AT5G24200]
AT5G24205	2.94971	0.244115	0.212532	-0.0899984		other RNA [Source:TAIR;Acc:AT5G24205]
AT5G24206	2.37627	0.0950886	0.334821	0.0895836		other RNA [Source:TAIR;Acc:AT5G24206]
AT5G24240	1.8145	-0.921444	1.76519	0.864946	PI4KG3	Phosphatidylinositol 4-kinase gamma 3 [Source:UniProtKB/Swiss-Prot;Acc:Q9FNF8]
AT5G24470	2.44375	0.33626	0.059897	0.584942	APRR5	Two-component response regulator-like APRR5 [Source:UniProtKB/Swiss-Prot;Acc:Q6LA42]
AT5G24600	2.47565	-0.181483	0.62283	-0.0777345		At5g24600 [Source:UniProtKB/TrEMBL;Acc:Q9FLU4]
AT5G24640	3.38899	1.94359	0.641813	1.20442		Gb [Source:UniProtKB/TrEMBL;Acc:Q9FLU0]
AT5G24770	2.08763	0.0717563	-0.658166	0.288689	VSP2	Vegetative storage protein 2 [Source:UniProtKB/Swiss-Prot;Acc:O82122]
AT5G24780	2.57673	0.8143	-0.810051	0.244578	VSP1	Vegetative storage protein 1 [Source:UniProtKB/Swiss-Prot;Acc:O49195]
AT5G24910	2.93707	0.401568	1.3612	0.257329	CYP714A1	Cytochrome P450 714A1 [Source:UniProtKB/Swiss-Prot;Acc:Q93Z79]
AT5G25250	2.03529	-0.261543	0.443053	-0.18234	FLOT1	Flotillin-like protein 1 [Source:UniProtKB/Swiss-Prot;Acc:Q501E6]
AT5G25260	2.36079	-0.0885085	-0.0271797	-0.0805996	FLOT2	Flotillin-like protein 2 [Source:UniProtKB/Swiss-Prot;Acc:Q4V3D6]
AT5G25460	-1.54972	-0.262042	0.368003	-0.45531		At5g25460 [Source:UniProtKB/TrEMBL;Acc:Q94F20]
AT5G25770	1.57872	-0.137767	0.353456	0.154119		Alpha/beta-Hydrolases superfamily protein [Source:UniProtKB/TrEMBL;Acc:A8MQE3]
AT5G25910	2.87866	0.15399	1.6923	0.761493	AtRLP52	Receptor-like protein 52 [Source:UniProtKB/Swiss-Prot;Acc:Q7FZR1]
AT5G25920	3.66176	0.0250848	-0.141279	-1.38169		BEST Arabidopsis thaliana protein match is: Eukaryotic aspartyl protease family protein (TAIR:AT3G29750.1); Ha. [Source:TAIR;Acc:AT5G25920]
AT5G25930	2.01479	-0.122733	0.543317	0.155943		Kinase family with leucine-rich repeat domain-containing protein [Source:UniProtKB/TrEMBL;Acc:Q9XGZ2]
AT5G26010	-1.81448	-0.168095	-0.378063	-0.364904		Probable protein phosphatase 2C 72 [Source:UniProtKB/Swiss-Prot;Acc:Q9XGZ9]
AT5G26170	1.57379	0.0819649	0.585547	0.1683	WRKY50	Probable WRKY transcription factor 50 [Source:UniProtKB/Swiss-Prot;Acc:Q8VWQ5]
AT5G26270	1.40075	1.59642	1.70058	2.88512		unknown protein; Ha. [Source:TAIR;Acc:AT5G26270]
AT5G26340	3.83297	0.180385	0.842265	0.69941	STP13	STP13 [Source:UniProtKB/TrEMBL;Acc:A0A178UHA7]
AT5G26690	2.48354	-0.160324	-0.0343574	-0.218139	HIPP02	Heavy metal-associated isoprenylated plant protein 2 [Source:UniProtKB/Swiss-Prot;Acc:Q8GWS3]
AT5G26730	0.650915	2.58004	-1.67428	-2.84152		Fasciclin-like arabinogalactan family protein [Source:UniProtKB/TrEMBL;Acc:F4K185]
AT5G26920	1.85655	-0.384336	0.333032	0.35036	CBP60G	Calmodulin-binding protein 60 G [Source:UniProtKB/Swiss-Prot;Acc:F4K2R6]
AT5G27060	3.6151	-0.301525	0.296721	-0.0262847	AtRLP53	receptor like protein 53 [Source:TAIR;Acc:AT5G27060]
AT5G27360	-1.50097	0.168831	-0.922589	-0.312491	SFP2	Major facilitator superfamily protein [Source:TAIR;Acc:AT5G27360]
AT5G27420	2.40257	-0.152087	0.745219	0.20216	ATL31	E3 ubiquitin-protein ligase ATL31 [Source:UniProtKB/Swiss-Prot;Acc:Q8LGA5]
AT5G27520	1.82163	-0.0872341	0.255739	0.184971	PNC2	PNC2 [Source:UniProtKB/TrEMBL;Acc:A0A178UG08]
AT5G28335	-1.13197	-0.60982	2.78065	2.96313	NA	NA
AT5G32621	-2.71145	-0.540922	1.16624	0.297566	NA	NA
AT5G35480	-1.92991	-0.569328	0.27448	0.153345		At5g35480 [Source:UniProtKB/TrEMBL;Acc:Q9FJB1]
AT5G35495	-1.97038	-0.720482	-0.190545	-1.18593	NA	NA
AT5G35510	-2.3688	-0.866633	-0.0334901	-0.590622		unknown protein; Ha. [Source:TAIR;Acc:AT5G35510]
AT5G35525	-3.29349	-0.326582	-0.270859	-1.02935	PCR3	Protein PLANT CADMIUM RESISTANCE 3 [Source:UniProtKB/Swiss-Prot;Acc:P0CW97]
AT5G35580	2.96124	-0.295089	0.58527	-0.268769		Protein kinase superfamily protein [Source:TAIR;Acc:AT5G35580]
AT5G35735	2.70364	-0.00327782	0.385616	0.32997		Cytochrome b561 and DOMON domain-containing protein At5g35735 [Source:UniProtKB/Swiss-Prot;Acc:Q9FKH6]
AT5G35740	-1.60489	0.258229	0.54217	0.422099		At5g35740 [Source:UniProtKB/TrEMBL;Acc:Q9FKH4]
AT5G35777	-2.50103	-0.311661	-1.74306	-0.821663	NA	NA
AT5G35935	-1.26365	-6.21139	-0.14231	-6.31991	NA	NA
AT5G36790	2.04139	-1.45021	-4.08551	6.5718	PGLP1A	Phosphoglycolate phosphatase 1B, chloroplastic [Source:UniProtKB/Swiss-Prot;Acc:P0DKC4]
AT5G36925	2.46771	0.19012	0.974338	0.728335		Putative uncharacterized protein [Source:UniProtKB/TrEMBL;Acc:Q9FIW0]
AT5G36970	4.32275	-0.295612	0.340897	1.11423	NHL25	NHL25 [Source:UniProtKB/TrEMBL;Acc:A0A178UFH9]
AT5G37300	-2.27733	0.271228	-1.71271	-1.13883	WSD1	O-acyltransferase (WSD1-like) family protein [Source:TAIR;Acc:AT5G37300]
AT5G37490	3.45968	0.617797	2.17417	0.721608	PUB21	U-box domain-containing protein 21 [Source:UniProtKB/Swiss-Prot;Acc:Q5PNY6]
AT5G37600	1.79942	0.0582818	0.799256	0.638022	GLN1-1	Glutamine synthetase cytosolic isozyme 1-1 [Source:UniProtKB/Swiss-Prot;Acc:Q56WN1]
AT5G37740	1.74497	-0.135696	0.479282	0.187695		Calcium-dependent lipid-binding (CaLB domain) family protein [Source:UniProtKB/TrEMBL;Acc:F4K8L6]
AT5G38020	2.72666	-2.58272	1.34421	1.14372		At5g38020 [Source:UniProtKB/TrEMBL;Acc:Q84MB1]
AT5G38030	2.81228	0.799572	1.10858	1.86476	DTX30	Protein DETOXIFICATION 30 [Source:UniProtKB/Swiss-Prot;Acc:Q9LS19]
AT5G38096	-3.24717	-1.44659	-3.4273	-1.54918	NA	NA
AT5G38250	1.95632	-0.306268	0.821791	0.304566	LRK10L-2.3	LEAF RUST 10 DISEASE-RESISTANCE LOCUS RECEPTOR-LIKE PROTEIN KINASE-like 2.3 [Source:UniProtKB/Swiss-Prot;Acc:F4KA51]
AT5G38310	2.85726	0.099087	1.73544	0.458245		Putative uncharacterized protein [Source:UniProtKB/TrEMBL;Acc:Q9FKN2]
AT5G38350	1.65143	0.0272899	0.510562	1.05131		Disease resistance protein (NBS-LRR class) family [Source:UniProtKB/TrEMBL;Acc:Q9FF28]
AT5G38410	-1.5927	-0.18063	-0.193502	-0.302256		Ribulose bisphosphate carboxylase small chain [Source:UniProtKB/TrEMBL;Acc:B3H5S2]
AT5G38420	-2.14899	-1.21246	-0.594757	-0.534853	RBCS-2B	Ribulose bisphosphate carboxylase small chain 2B, chloroplastic [Source:UniProtKB/Swiss-Prot;Acc:P10797]
AT5G38710	2.17975	0.0914028	-0.179087	0.0138535	POX2	Proline dehydrogenase 2, mitochondrial [Source:UniProtKB/Swiss-Prot;Acc:Q6NKX1]
AT5G38900	4.26665	0.356574	1.45738	0.46156		Thioredoxin superfamily protein [Source:TAIR;Acc:AT5G38900]
AT5G38910	3.49424	0.85987	0.132934	1.91249		Putative germin-like protein subfamily 1 member 9 [Source:UniProtKB/Swiss-Prot;Acc:Q9FMB0]
AT5G38940	0.881429	0.0717752	0.0547515	-1.68649		RmlC-like cupins superfamily protein [Source:TAIR;Acc:AT5G38940]
AT5G39050	2.39068	0.392069	0.337179	0.446107	PMAT1	Phenolic glucoside malonyltransferase 1 [Source:UniProtKB/Swiss-Prot;Acc:Q940Z5]
AT5G39190	1.6783	-0.073168	-1.1741	-1.69993	GLP5A	Germin-like protein subfamily 1 member 20 [Source:UniProtKB/Swiss-Prot;Acc:P92996]
AT5G39520	3.03998	-0.836511	0.391657	0.420172		Uncharacterized protein At5g39520 [Source:UniProtKB/TrEMBL;Acc:Q0WW43]
AT5G39580	5.78085	0.0258807	3.11881	2.27854	PER62	Peroxidase 62 [Source:UniProtKB/Swiss-Prot;Acc:Q9FKA4]
AT5G39610	3.09376	-0.262926	0.535903	0.173687	NAC92	NAC domain-containing protein 92 [Source:UniProtKB/Swiss-Prot;Acc:Q9FKA0]
AT5G39630	5.50125	NA	NA	NA		Vesicle transport v-SNARE family protein [Source:UniProtKB/TrEMBL;Acc:Q1PDQ2]
AT5G40000	6.07295	-0.791338	3.4989	2.31608		AAA-ATPase At5g40000 [Source:UniProtKB/Swiss-Prot;Acc:F4KFX5]
AT5G40010	6.74248	3.79941	2.6289	2.02734	AATP1	AAA-ATPase ASD, mitochondrial [Source:UniProtKB/Swiss-Prot;Acc:Q9FLD5]
AT5G40230	1.68659	-0.464827	0.861799	0.15976		WAT1-related protein At5g40230 [Source:UniProtKB/Swiss-Prot;Acc:F4KHA8]
AT5G40690	1.96966	-0.172725	-0.231062	-0.0846805		At5g40690 [Source:UniProtKB/TrEMBL;Acc:Q9FM29]
AT5G40730	1.87958	-0.827918	-0.268301	-1.01682	AGP24	Arabinogalactan peptide 24 [Source:UniProtKB/Swiss-Prot;Acc:Q5PP12]
AT5G40780	2.11857	-0.230563	0.91007	0.522996	LHT1	Lysine histidine transporter 1 [Source:UniProtKB/Swiss-Prot;Acc:Q9FKS8]
AT5G40990	4.77004	1.21088	3.28185	2.76509	GLIP1	GDSL esterase/lipase 1 [Source:UniProtKB/Swiss-Prot;Acc:Q9FLN0]
AT5G41050	-1.60487	0.0430971	-0.421852	0.163141		At5g41050 [Source:UniProtKB/TrEMBL;Acc:Q9FLM4]
AT5G41080	1.90743	0.189789	0.596368	-0.181432	GDPD2	Glycerophosphodiester phosphodiesterase GDPD2 [Source:UniProtKB/Swiss-Prot;Acc:Q9FLM1]
AT5G41610	1.54823	-0.053638	0.778218	0.000185029	CHX18	Cation/H(+) antiporter 18 [Source:UniProtKB/Swiss-Prot;Acc:Q9FFR9]
AT5G41780	-1.71858	0.723542	-0.200304	0.0949484		Myosin heavy chain-like [Source:UniProtKB/TrEMBL;Acc:Q9FJ36]
AT5G42010	2.41947	0.0774954	0.809719	-0.117638		Similarity to unknown protein [Source:UniProtKB/TrEMBL;Acc:Q9FHY2]
AT5G42380	2.76533	0.633281	0.339634	0.58288	CML37	Calcium-binding protein CML37 [Source:UniProtKB/Swiss-Prot;Acc:Q9FIH9]
AT5G42440	1.52863	-0.143716	0.819833	0.299796		At5g42440 [Source:UniProtKB/TrEMBL;Acc:Q9FIH3]
AT5G42900	3.67652	0.0783303	0.534363	0.862469	COR27	Cold regulated protein 27 [Source:UniProtKB/TrEMBL;Acc:Q8L8T7]
AT5G43240	-2.04758	-0.539176	-0.130822	0.346356		Protein of unknown function (DUF674) [Source:TAIR;Acc:AT5G43240]
AT5G43410	7.0864	NA	1.84621	1.60372	ERF096	Ethylene-responsive transcription factor ERF096 [Source:UniProtKB/Swiss-Prot;Acc:Q9LSX0]
AT5G43420	1.63718	-0.384293	1.03041	0.583052	ATL16	RING-H2 finger protein ATL16 [Source:UniProtKB/Swiss-Prot;Acc:Q9LSW9]
AT5G43570	5.58934	0.365577	0.969057	-2.75928		Serine protease inhibitor, potato inhibitor I-type family protein [Source:TAIR;Acc:AT5G43570]
AT5G43580	5.7731	-0.638033	1.25097	-0.0640124		Serine protease inhibitor, potato inhibitor I-type family protein [Source:UniProtKB/TrEMBL;Acc:F4K627]
AT5G43650	2.43217	-0.748644	-0.60071	1.01154	BHLH92	Transcription factor bHLH92 [Source:UniProtKB/Swiss-Prot;Acc:Q9FIX5]
AT5G43980	1.5772	-0.060671	-0.200557	-0.214963	CRRSP56	Cysteine-rich repeat secretory protein 56 [Source:UniProtKB/Swiss-Prot;Acc:Q8GXV7]
AT5G44260	2.34893	-0.752183	0.13955	-2.08662	TZF5	Zinc finger CCCH domain-containing protein 61 [Source:UniProtKB/Swiss-Prot;Acc:Q9FKW2]
AT5G44380	1.83496	-0.391203	1.77988	0.779191		FAD-binding Berberine family protein [Source:TAIR;Acc:AT5G44380]
AT5G44460	2.57631	-1.18135	0.522324	0.143369	CML43	Probable calcium-binding protein CML43 [Source:UniProtKB/Swiss-Prot;Acc:Q9FI19]
AT5G44480	2.55249	-0.662432	0.418717	-0.371386	DUR	Putative UDP-arabinose 4-epimerase 4 [Source:UniProtKB/Swiss-Prot;Acc:Q9FI17]
AT5G44540	1.04442	3.02709	-3.83282	-0.700451		Similarity to tapetum-specific protein [Source:UniProtKB/TrEMBL;Acc:Q9FI11]
AT5G44572	2.1871	-0.00810598	1.85746	1.30179		Transmembrane protein [Source:UniProtKB/TrEMBL;Acc:Q0WML3]
AT5G44575	1.83388	0.70763	1.53726	1.26699		At5g44575 [Source:UniProtKB/TrEMBL;Acc:Q8GWN6]
AT5G44582	-1.62836	-0.213803	-0.0812376	0.183623		unknown protein; FUNCTIONS IN: molecular_function unknown; INVOLVED IN: biological_process unknown; LOCATED IN: endomembrane system; BEST Arabidopsis thaliana protein match is: unknown protein (TAIR:AT5G44580.1); Ha. [Source:TAIR;Acc:AT5G44582]
AT5G44585	1.47133	-0.616947	2.59551	0.332323		unknown protein; FUNCTIONS IN: molecular_function unknown; INVOLVED IN: biological_process unknown; LOCATED IN: endomembrane system; Ha. [Source:TAIR;Acc:AT5G44585]
AT5G44610	2.26224	-0.727709	1.07479	2.52265	PCAP2	Plasma membrane-associated cation-binding protein 2 [Source:UniProtKB/Swiss-Prot;Acc:Q9LU05]
AT5G44680	-1.5506	-0.0261189	-0.905447	-0.341023		DNA glycosylase superfamily protein [Source:UniProtKB/TrEMBL;Acc:Q9FIZ5]
AT5G44990	5.12619	0.737452	1.83819	1.38672		Glutathione S-transferase family protein [Source:UniProtKB/TrEMBL;Acc:Q9FL98]
AT5G45000	2.30812	-0.183556	-0.149584	-0.346329		Disease resistance protein (TIR-NBS-LRR class) family [Source:UniProtKB/TrEMBL;Acc:Q56XU3]
AT5G45080	-1.4562	0.49162	-1.63937	-1.6675	PP2A6	Protein PHLOEM PROTEIN 2-LIKE A6 [Source:UniProtKB/Swiss-Prot;Acc:Q9FHE8]
AT5G45090	3.05567	-0.879805	0.590172	-0.512626	PP2A7	Uncharacterized protein PHLOEM PROTEIN 2-LIKE A7 [Source:UniProtKB/Swiss-Prot;Acc:Q9FHE5]
AT5G45095	2.02773	-0.234743	3.01058	1.30298		Putative uncharacterized protein [Source:UniProtKB/TrEMBL;Acc:Q8GZ89]
AT5G45605	4.55366	3.16516	1.97907	3.78126	NA	NA
AT5G45630	1.57281	0.992942	0.00733234	0.733004		Putative uncharacterized protein [Source:UniProtKB/TrEMBL;Acc:Q9FK78]
AT5G45810	3.23998	1.13001	1.41501	1.24594	CIPK19	Non-specific serine/threonine protein kinase [Source:UniProtKB/TrEMBL;Acc:A0A178UQC9]
AT5G46050	2.71822	0.422347	1.582	1.68044	NPF5.2	Protein NRT1/ PTR FAMILY 5.2 [Source:UniProtKB/Swiss-Prot;Acc:Q9FNL7]
AT5G46180	1.60486	0.0713636	0.165022	0.126814	DELTA-OAT	Ornithine aminotransferase, mitochondrial [Source:UniProtKB/Swiss-Prot;Acc:Q9FNK4]
AT5G46220	-1.96228	0.0438624	-0.873238	-0.667541		At5g46220 [Source:UniProtKB/TrEMBL;Acc:Q6DBD7]
AT5G46295	1.73539	-0.359164	1.05556	-0.28686		Transmembrane protein [Source:UniProtKB/TrEMBL;Acc:Q3E8F8]
AT5G46350	3.36317	0.263181	0.751701	0.3714	WRKY8	WRKY transcription factor 8 [Source:UniProtKB/Swiss-Prot;Acc:Q9FL26]
AT5G46960	5.89445	0.888628	1.53924	1.41727	PMEI12	Pectinesterase inhibitor 12 [Source:UniProtKB/Swiss-Prot;Acc:Q9FJR5]
AT5G47070	1.51702	-0.155447	0.0632875	-0.0881768	PBL19	Probable serine/threonine-protein kinase PBL19 [Source:UniProtKB/Swiss-Prot;Acc:Q9LTC0]
AT5G47120	1.69635	0.0184684	0.0161689	-0.037111	BI-1	Bax inhibitor 1 [Source:UniProtKB/Swiss-Prot;Acc:Q9LD45]
AT5G47130	2.03574	-0.42557	0.390402	0.323078		Bax inhibitor-1 family protein [Source:TAIR;Acc:AT5G47130]
AT5G47220	2.65022	-0.0142116	0.95141	0.637431	ERF2	ERF2 [Source:UniProtKB/TrEMBL;Acc:A0A178UCP3]
AT5G47230	1.69096	-0.299522	1.08698	0.165428	ERF5	ERF5 [Source:UniProtKB/TrEMBL;Acc:A0A178UKK9]
AT5G47440	-2.67086	0.246357	-0.33115	-0.015207		At5g47440 [Source:UniProtKB/TrEMBL;Acc:Q9FGL4]
AT5G47590	0.375184	0.41564	2.23304	1.50674		Heat shock protein HSP20/alpha crystallin family [Source:UniProtKB/TrEMBL;Acc:Q9FGJ8]
AT5G47740	3.24158	1.02995	1.16967	-0.307828		Adenine nucleotide alpha hydrolases-like superfamily protein [Source:UniProtKB/TrEMBL;Acc:F4JYN2]
AT5G47850	2.22744	-0.526357	0.70275	0.611482	CCR4	Serine/threonine-protein kinase-like protein CCR4 [Source:UniProtKB/Swiss-Prot;Acc:Q9FIJ6]
AT5G48180	1.76749	-0.0477518	0.0426159	-0.0815881	NSP5	Nitrile-specifier protein 5 [Source:UniProtKB/Swiss-Prot;Acc:Q93XW5]
AT5G48290	1.88643	-0.100153	0.741836	-0.034447		Heavy metal transport/detoxification superfamily protein [Source:TAIR;Acc:AT5G48290]
AT5G48400	3.8874	0.469626	0.765639	1.02711	GLR1.2	Glutamate receptor 1.2 [Source:UniProtKB/Swiss-Prot;Acc:Q9LV72]
AT5G48410	4.47994	1.42369	0.972055	1.57765	GLR1.3	Glutamate receptor 1.3 [Source:UniProtKB/Swiss-Prot;Acc:Q9FH75]
AT5G48657	2.28844	-0.252029	0.695082	-0.0578456		defense protein-related [Source:TAIR;Acc:AT5G48657]
AT5G48880	-1.65923	-0.116983	-0.932421	-0.399492	KAT5	PKT2 [Source:UniProtKB/TrEMBL;Acc:A0A178UEC0]
AT5G48900	-1.57557	-0.429963	-0.108095	-0.108242		Probable pectate lyase 20 [Source:UniProtKB/Swiss-Prot;Acc:Q93WF1]
AT5G49080	2.72794	0.752796	1.69539	0.624288	NA	NA
AT5G49330	-1.81041	-0.187244	-0.0897005	-0.265776	MYB111	Transcription factor MYB111 [Source:UniProtKB/Swiss-Prot;Acc:Q9FJ07]
AT5G49380	-1.93259	0.303134	-0.561305	0.698337	NA	NA
AT5G49520	1.83828	0.086477	0.575374	0.652934	WRKY48	Probable WRKY transcription factor 48 [Source:UniProtKB/Swiss-Prot;Acc:Q9FGZ4]
AT5G49690	4.56228	0.180625	1.36222	1.23143	UGT91C1	UDP-glycosyltransferase 91C1 [Source:UniProtKB/Swiss-Prot;Acc:Q9LTA3]
AT5G50200	1.63308	-0.31903	0.759127	0.148938	NRT3.1	High-affinity nitrate transporter 3.1 [Source:UniProtKB/Swiss-Prot;Acc:Q9FGS5]
AT5G50335	0.610331	-0.318955	2.76644	1.15531		At5g50335 [Source:UniProtKB/TrEMBL;Acc:Q8LEB7]
AT5G50360	3.5198	-0.171964	0.820322	-1.70154		von willebrand factor A domain protein [Source:UniProtKB/TrEMBL;Acc:Q9FK36]
AT5G50760	4.74183	0.261172	1.20003	-0.541599		At5g50760 [Source:UniProtKB/TrEMBL;Acc:Q9LUE5]
AT5G50790	-0.215768	0.511574	-2.29009	-0.767997	SWEET10	Bidirectional sugar transporter SWEET10 [Source:UniProtKB/Swiss-Prot;Acc:Q9LUE3]
AT5G50950	-0.0855466	-0.606023	-1.571	-0.728967	FUM2	AT5G50950 protein [Source:UniProtKB/TrEMBL;Acc:B9DFR5]
AT5G51160	2.5062	4.08078	-0.765744	2.07844		Ankyrin repeat family protein [Source:UniProtKB/TrEMBL;Acc:Q9LU58]
AT5G51440	0.986423	2.79626	0.743358	1.98025	HSP23.5	23.5 kDa heat shock protein, mitochondrial [Source:UniProtKB/Swiss-Prot;Acc:Q9FGM9]
AT5G51470	-1.67974	0.229687	-2.25009	-1.17547		Auxin-responsive GH3 family protein [Source:UniProtKB/TrEMBL;Acc:Q9FHN7]
AT5G51720	-1.65278	0.309207	-0.170193	-0.180464	NEET	NEET [Source:UniProtKB/TrEMBL;Acc:A0A178UGQ5]
AT5G51760	3.70407	-3.0644	-2.79189	-3.17443	AHG1	Probable protein phosphatase 2C 75 [Source:UniProtKB/Swiss-Prot;Acc:Q9FLI3]
AT5G52300	1.95032	-0.855071	0.342521	-0.0772945	LTI65	Low-temperature-induced 65 kDa protein [Source:UniProtKB/Swiss-Prot;Acc:Q04980]
AT5G52390	1.76259	0.096689	-0.398842	-0.062095		PAR1 protein [Source:UniProtKB/TrEMBL;Acc:Q9FHC1]
AT5G52570	-1.69415	-0.210081	-0.169471	-0.94649	BETA-OHASE 2	Beta-carotene 3-hydroxylase 2, chloroplastic [Source:UniProtKB/Swiss-Prot;Acc:Q9LTG0]
AT5G52640	0.472346	1.77039	0.0521102	1.04435	HSP90-1	Heat shock protein 90-1 [Source:UniProtKB/Swiss-Prot;Acc:P27323]
AT5G52720	1.56507	0.225407	0.650663	0.605155		Copper transport protein family [Source:TAIR;Acc:AT5G52720]
AT5G52770	3.44466	0.841298	0.180292	-0.0737863		Copper transport protein family [Source:UniProtKB/TrEMBL;Acc:Q9LTE0]
AT5G53110	1.65465	0.0273777	0.786334	0.691772		RING/U-box superfamily protein [Source:UniProtKB/TrEMBL;Acc:F4KJ04]
AT5G53120	1.55224	0.172601	-0.488528	-0.0198704	SPDS3	Spermidine synthase 3 [Source:UniProtKB/TrEMBL;Acc:F4KJ05]
AT5G53200	-2.0675	0.211059	-1.02503	-0.683828	TRY	TRY [Source:UniProtKB/TrEMBL;Acc:A0A178UFU9]
AT5G53592	-2.14361	0.0279112	-0.355885	-0.582331		FBD-like domain family protein [Source:UniProtKB/TrEMBL;Acc:Q0WVH8]
AT5G53820	3.85932	-0.448678	0.518407	0.82093		ABA-inducible protein-like [Source:UniProtKB/TrEMBL;Acc:Q9FHZ4]
AT5G54000	5.03522	NA	1.92134	NA		2-oxoglutarate (2OG) and Fe(II)-dependent oxygenase superfamily protein [Source:UniProtKB/TrEMBL;Acc:Q9FN27]
AT5G54165	2.80069	1.50436	0.405902	0.548779		Avr9/Cf-9 rapidly elicited protein [Source:UniProtKB/TrEMBL;Acc:Q570N6]
AT5G54190	-0.306918	0.716905	-2.86285	-3.44183	PORA	NADPH-protochlorophyllide oxidoreductase [Source:UniProtKB/TrEMBL;Acc:A0A178UR02]
AT5G54270	-1.81385	-0.310044	-0.581397	-1.1484	LHCB3	Chlorophyll a-b binding protein 3, chloroplastic [Source:UniProtKB/Swiss-Prot;Acc:Q9S7M0]
AT5G54490	1.7763	-0.092059	0.642978	0.295807	PBP1	PBP1 [Source:UniProtKB/TrEMBL;Acc:A0A178URF6]
AT5G54500	1.95672	0.143933	0.568758	0.284056	FQR1	Flavodoxin-like quinone reductase 1 [Source:UniProtKB/TrEMBL;Acc:F4K0D0]
AT5G54510	2.78767	-0.056974	0.214373	0.257052	GH3.6	GH3.6 [Source:UniProtKB/TrEMBL;Acc:A0A384LDF8]
AT5G54585	-2.21701	0.0463219	-0.778971	-0.988387		Uncharacterized protein At5g54585 [Source:UniProtKB/TrEMBL;Acc:Q8VZU6]
AT5G55050	1.53031	0.133658	0.0480697	0.171397		GDSL esterase/lipase At5g55050 [Source:UniProtKB/Swiss-Prot;Acc:Q9FIA1]
AT5G55420	4.41845	0.552543	3.62535	1.40702	NA	NA
AT5G55560	1.91829	-0.186888	0.823866	0.218983	WNK11	Probable serine/threonine-protein kinase WNK11 [Source:UniProtKB/Swiss-Prot;Acc:Q6ICW6]
AT5G55950	-1.73804	0.127149	-1.5717	-0.571611		Nucleotide-sugar uncharacterized transporter 2 [Source:UniProtKB/Swiss-Prot;Acc:Q9FG70]
AT5G56050	1.85095	0.499246	0.143324	-0.0544154		Late embryogenesis abundant (LEA) hydroxyproline-rich glycoprotein family protein [Source:UniProtKB/TrEMBL;Acc:Q9FKU2]
AT5G56230	1.58488	0.125994	-0.136886	-0.0942282	PRA1G2	PRA1 family protein G2 [Source:UniProtKB/Swiss-Prot;Acc:Q9FH16]
AT5G56840	-1.59403	-0.448117	0.0531069	0.223995		At5g56840 [Source:UniProtKB/TrEMBL;Acc:Q9FJS9]
AT5G56870	2.46909	0.0265755	0.910975	0.0957612	BGAL4	Beta-galactosidase 4 [Source:UniProtKB/Swiss-Prot;Acc:Q9SCV8]
AT5G56960	1.81852	-0.205965	1.6973	-0.268123		basic helix-loop-helix (bHLH) DNA-binding family protein [Source:TAIR;Acc:AT5G56960]
AT5G57010	2.27073	-0.329959	0.906263	0.232864	IQM5	IQ domain-containing protein IQM5 [Source:UniProtKB/Swiss-Prot;Acc:Q058N0]
AT5G57480	3.08323	-0.0227075	0.650574	0.391167		AAA-ATPase At5g57480 [Source:UniProtKB/Swiss-Prot;Acc:Q9FKM3]
AT5G57510	5.56575	2.17242	0.26393	1.68693		Cotton fiber protein [Source:UniProtKB/TrEMBL;Acc:Q9FKM0]
AT5G57550	3.38585	-0.452232	-0.528464	-0.954896	XTH25	Probable xyloglucan endotransglucosylase/hydrolase protein 25 [Source:UniProtKB/Swiss-Prot;Acc:Q38907]
AT5G57655	2.40014	0.243126	0.967227	0.115389	XYLA	Xylose isomerase [Source:UniProtKB/TrEMBL;Acc:A0A178UDJ9]
AT5G57785	1.16149	0.145828	1.79751	1.39682		At5g57785 [Source:UniProtKB/TrEMBL;Acc:Q8GY06]
AT5G58780	0.0254467	-0.424603	1.54083	0.932826		Dehydrodolichyl diphosphate synthase 3 [Source:UniProtKB/Swiss-Prot;Acc:Q8RX73]
AT5G58840	4.59218	0.0961342	0.637983	0.236861	SBT4.9	Subtilisin-like protease SBT4.9 [Source:UniProtKB/Swiss-Prot;Acc:Q9FIM5]
AT5G58860	1.11617	-0.894148	1.51734	1.13874	CYP86A1	Cytochrome P450 86A1 [Source:UniProtKB/Swiss-Prot;Acc:P48422]
AT5G59220	3.50762	-0.036648	0.26886	-0.324733	SAG113	Probable protein phosphatase 2C 78 [Source:UniProtKB/Swiss-Prot;Acc:Q9FIF5]
AT5G59390	2.49744	1.1576	0.85594	0.709131		Transcription regulator-like [Source:UniProtKB/TrEMBL;Acc:Q9LTJ0]
AT5G59490	5.35664	1.58803	0.36068	0.607965		At5g59490 [Source:UniProtKB/TrEMBL;Acc:Q7XJ55]
AT5G59510	1.08963	1.60503	2.88219	2.14139	RTFL5	At5g59510 [Source:UniProtKB/TrEMBL;Acc:Q8LE84]
AT5G59530	4.27325	0.0298165	2.38662	0.724831		1-aminocyclopropane-1-carboxylate oxidase homolog 11 [Source:UniProtKB/Swiss-Prot;Acc:Q9LTH8]
AT5G59580	2.02238	0.0232509	0.442405	-0.0346893	UGT76E1	UDP-glycosyltransferase 76E1 [Source:UniProtKB/Swiss-Prot;Acc:Q9LTH3]
AT5G59590	3.55805	2.61977	1.12962	3.10579	UGT76E2	Glycosyltransferase (Fragment) [Source:UniProtKB/TrEMBL;Acc:W8PUA4]
AT5G59810	5.37309	3.15276	1.94982	NA	SBT5.4	Subtilisin-like protease SBT5.4 [Source:UniProtKB/Swiss-Prot;Acc:F4JXC5]
AT5G59820	3.92151	0.43384	0.651955	0.159526	ZAT12	Zinc finger protein ZAT12 [Source:UniProtKB/Swiss-Prot;Acc:Q42410]
AT5G60260	2.94873	3.92205	3.81443	3.7445		unknown protein; Ha. [Source:TAIR;Acc:AT5G60260]
AT5G60280	1.52978	-0.237551	0.492441	0.131436	LECRK18	L-type lectin-domain containing receptor kinase I.8 [Source:UniProtKB/Swiss-Prot;Acc:Q9LSR9]
AT5G60490	-1.81416	-0.407271	-0.875642	-0.537588	FLA12	Fasciclin-like arabinogalactan protein 12 [Source:UniProtKB/Swiss-Prot;Acc:Q8LEE9]
AT5G61250	1.64893	-0.383926	-0.241789	-0.0588196	AtGUS1	GUS1 [Source:UniProtKB/TrEMBL;Acc:A0A384LHC0]
AT5G61350	-1.53933	0.893017	-1.06016	0.00268286		Probable receptor-like protein kinase At5g61350 [Source:UniProtKB/Swiss-Prot;Acc:Q9FLJ8]
AT5G61490	2.01963	2.72992	-0.158478	2.39387		Transmembrane protein [Source:UniProtKB/TrEMBL;Acc:Q9FKH0]
AT5G61660	-1.50775	-0.164243	-0.521278	-0.25824		At5g61660 [Source:UniProtKB/TrEMBL;Acc:Q9FKF5]
AT5G61890	1.73202	0.0523282	0.0539182	0.621636	ERF114	Ethylene-responsive transcription factor ERF114 [Source:UniProtKB/Swiss-Prot;Acc:Q9FH54]
AT5G62150	2.92336	-0.693409	0.873697	-0.411083		At5g62150 [Source:UniProtKB/TrEMBL;Acc:Q9FIS3]
AT5G62165	-0.121165	0.0663602	-1.85976	-1.09284	AGL42	MADS-box protein AGL42 [Source:UniProtKB/Swiss-Prot;Acc:Q9FIS1]
AT5G62280	-0.134416	-0.0833451	1.85478	-1.27259		At5g62280 [Source:UniProtKB/TrEMBL;Acc:Q9LVA8]
AT5G62380	-1.62046	-0.487015	-0.393276	-0.666404	NAC101	NAC domain-containing protein 101 [Source:UniProtKB/Swiss-Prot;Acc:Q9LVA1]
AT5G62480	3.55781	1.7742	1.25434	0.738677	GSTU9	Glutathione S-transferase U9 [Source:UniProtKB/Swiss-Prot;Acc:Q9FUT0]
AT5G62520	3.18016	1.13717	0.550772	0.759999	SRO5	Probable inactive poly [ADP-ribose] polymerase SRO5 [Source:UniProtKB/Swiss-Prot;Acc:Q9FJJ3]
AT5G62730	-1.68243	0.777755	-0.926229	-0.106769	NPF4.7	Protein NRT1/ PTR FAMILY 4.7 [Source:UniProtKB/Swiss-Prot;Acc:Q9FM20]
AT5G63180	-1.99351	-0.391603	-0.733112	-0.201147		Probable pectate lyase 22 [Source:UniProtKB/Swiss-Prot;Acc:Q93Z25]
AT5G63560	1.06476	-1.10765	1.56373	0.647118	FACT	Fatty alcohol:caffeoyl-CoA acyltransferase [Source:UniProtKB/Swiss-Prot;Acc:Q9FFQ7]
AT5G63790	1.97497	0.327884	0.865916	0.162996	ANAC102	NAC domain containing protein 102 [Source:TAIR;Acc:AT5G63790]
AT5G63880	1.60896	0.000113112	0.29194	0.0337529	VPS20.1	SNF7 family protein [Source:UniProtKB/TrEMBL;Acc:F4KC57]
AT5G63970	2.1192	0.0171643	0.0792184	0.362832	RGLG3	E3 ubiquitin-protein ligase RGLG3 [Source:UniProtKB/Swiss-Prot;Acc:Q8RX26]
AT5G63990	1.52898	-0.160486	0.0679197	0.20871	SAL3	Probable SAL3 phosphatase [Source:UniProtKB/Swiss-Prot;Acc:Q8GY63]
AT5G64120	3.22579	0.152102	1.73686	1.11417	PER71	Peroxidase [Source:UniProtKB/TrEMBL;Acc:A0A178UAR8]
AT5G64750	2.71687	0.070291	0.955535	0.298014	ABR1	Ethylene-responsive transcription factor ABR1 [Source:UniProtKB/Swiss-Prot;Acc:Q9FGF8]
AT5G64790	2.05677	1.89986	-0.773721	0.630731		Beta-1,3-glucanase [Source:UniProtKB/TrEMBL;Acc:Q9LV98]
AT5G64810	2.52591	-0.67509	0.0035761	-0.021038	WRKY51	Probable WRKY transcription factor 51 [Source:UniProtKB/Swiss-Prot;Acc:Q93WU9]
AT5G64870	1.60453	-0.0648836	1.18932	0.154764	FLOT3	Flotillin-like protein 3 [Source:UniProtKB/Swiss-Prot;Acc:Q9LV90]
AT5G64890	4.13052	1.24072	1.78455	1.10325	PEP2	Elicitor peptide 2 [Source:UniProtKB/Swiss-Prot;Acc:Q9LV88]
AT5G64905	2.8189	-1.01442	1.31588	0.427561	PEP3	Elicitor peptide 3 [Source:UniProtKB/Swiss-Prot;Acc:Q8LAX3]
AT5G65080	-0.415916	-0.540499	-2.40963	-1.53667	MAF5	K-box region and MADS-box transcription factor family protein [Source:TAIR;Acc:AT5G65080]
AT5G65090	2.01339	-0.314266	0.145472	0.0224301	IP5P5	Type I inositol polyphosphate 5-phosphatase 5 [Source:UniProtKB/Swiss-Prot;Acc:Q66GQ6]
AT5G65110	1.76005	1.72961e-05	0.329764	-0.02469	ACX2	Acyl-coenzyme A oxidase [Source:UniProtKB/TrEMBL;Acc:A0A178UA38]
AT5G65130	2.00526	1.1093	0.374979	0.893666		Integrase-type DNA-binding superfamily protein [Source:TAIR;Acc:AT5G65130]
AT5G65300	2.72821	0.0374358	0.972892	0.272338		Uncharacterized protein At5g65300 [Source:UniProtKB/TrEMBL;Acc:Q9FKQ7]
AT5G65500	4.46353	3.82216	1.05435	4.02661		U-box domain-containing protein kinase family protein [Source:TAIR;Acc:AT5G65500]
AT5G65600	2.94164	0.612603	2.11025	1.38607	LECRK92	L-type lectin-domain containing receptor kinase IX.2 [Source:UniProtKB/Swiss-Prot;Acc:Q9LSL5]
AT5G65690	3.55169	-4.27122	1.96935	1.33831	PCK2	phosphoenolpyruvate carboxykinase 2 [Source:TAIR;Acc:AT5G65690]
AT5G66390	-0.923877	-0.459829	0.17432	-1.77275	PER72	Peroxidase [Source:UniProtKB/TrEMBL;Acc:Q0WT45]
AT5G66400	0.886778	-0.0721824	-2.02053	-1.766	RAB18	RAB18 [Source:UniProtKB/TrEMBL;Acc:A0A178UN24]
AT5G66690	2.42778	-0.98857	0.756572	1.32299	UGT72E2	Glycosyltransferase (Fragment) [Source:UniProtKB/TrEMBL;Acc:W8PUV8]
AT5G66740	-1.8023	0.000194445	0.0798457	-0.226092		Protein of unknown function (DUF620) [Source:TAIR;Acc:AT5G66740]
AT5G66890	4.33749	1.15322	0.719588	0.771501		Probable disease resistance protein At5g66890 [Source:UniProtKB/Swiss-Prot;Acc:Q9FKZ2]
AT5G67310	4.80515	-0.935296	2.05213	0.402553	CYP81G1	At5g67310 [Source:UniProtKB/TrEMBL;Acc:Q8GZ20]
AT5G67340	2.39111	-0.302769	0.50931	0.096438	PUB2	U-box domain-containing protein 2 [Source:UniProtKB/Swiss-Prot;Acc:Q5XEZ8]
AT5G67480	2.03067	0.105005	-0.0648123	0.171817	BT4	BTB and TAZ domain protein 4 [Source:TAIR;Acc:AT5G67480]
ATCG00090	-1.5911	-0.679418	-0.835955	-0.538365	TRNS.1	tRNA-Ser [Source:TAIR;Acc:ATCG00090]

## Sheet: Table S2
Table S2. All differentially expressed genes identified between wt and fc2 under constant light conditions
Applied cutoffs - LOG2 Fold change ≥ +/- 1.5, padj ≤ 0.01
Gene	log2FoldChange	padj
AT3G11980	7.60133	1.36432e-06
AT2G30395	7.40675	0
AT3G42960	7.33399	8.75574e-06
AT1G66850	7.11038	0.000122055
AT5G16920	6.92907	9.1382e-05
AT4G28395	6.51338	0.000165503
AT1G62940	6.28653	0.00443471
AT1G18960	6.23751	0.001244
AT2G19070	6.0984	0.0041392
AT4G25200	5.84658	0.00468754
AT3G30842	5.83857	0.00759325
AT1G69500	4.59667	2.74406e-06
AT3G13220	4.07931	4.02392e-05
AT5G40010	3.79941	5.5252e-18
AT1G13480	3.71379	0.000282662
AT2G36750	3.5325	9.7825e-08
AT3G54340	3.42758	9.16307e-07
AT5G12020	3.23371	5.45285e-06
AT3G63095	3.19828	0.000166273
AT1G05680	3.16564	3.62907e-15
AT4G16270	3.12779	9.2434e-05
AT3G52130	3.06746	0.00282183
AT3G61390	3.06132	3.40704e-06
AT3G12580	2.83939	3.47992e-17
AT4G10860	2.81992	1.33595e-06
AT5G51440	2.79626	0.000206033
AT1G07400	2.78927	1.37743e-11
AT4G25850	2.78154	0.00160374
AT3G02310	2.75355	0.000481237
AT4G35190	2.74332	0.00869786
AT1G58430	2.73753	8.10106e-09
AT5G12030	2.65468	6.9883e-05
AT1G15360	2.62519	0.00428967
AT1G18830	2.58089	2.28225e-06
AT5G26730	2.58004	0.000263552
AT2G16910	2.57712	0.00195581
AT1G24260	2.52057	1.78156e-06
AT5G20240	2.48207	0.000277304
AT2G35980	2.47728	4.53973e-09
AT5G15800	2.33861	4.22426e-21
AT2G26150	2.30125	1.16934e-23
AT2G20870	2.17837	0.00026689
AT2G38340	2.12724	0.00938414
AT1G47980	2.08632	0.00343585
AT1G69120	2.06397	5.3811e-05
AT3G46230	2.05435	0.00671931
AT1G57750	2.0518	0.0023952
AT1G21525	1.9013	5.10865e-07
AT5G52640	1.77039	2.69994e-24
AT2G42990	1.76932	0.000782773
AT3G28210	1.75432	2.72805e-06
AT2G12190	1.72754	2.50344e-06
AT3G53230	1.70509	3.31386e-22
AT3G46080	1.69649	1.20525e-05
AT5G21150	1.66998	0.00274981
AT2G29500	1.65943	3.50508e-05
AT3G20440	1.60767	3.92394e-18
AT2G32190	1.58891	0.00548587
AT2G21640	1.54299	2.16215e-10
AT3G09270	1.52305	3.05604e-07
AT2G15810	-1.55659	0.00123553
AT1G62770	-1.95417	0.00887378
AT2G30390	-2.25376	6.87983e-88
AT3G28915	-2.48501	6.19781e-06
AT4G11650	-2.99758	0.000150673
AT1G77960	-3.24138	3.30719e-08
AT5G05390	-3.41591	0.00363218
AT4G31970	-3.86098	0.00277974
AT5G35935	-6.21139	0.00339695

## Sheet: Table S3
Table S3. All differentially expressed genes identified between wt and fc2 under cycling light conditions
Applied cutoffs - LOG2 Fold change ≥ +/- 1.5, padj ≤ 0.01
Gene	log2FoldChange	padj
AT3G04320	8.40041	2.1e-18
AT3G56891	8.17127	2.16e-13
AT1G61080	8.08419	1.43e-13
AT3G61390	8.01277	2.39e-35
AT5G19890	7.91377	3.82e-08
AT1G80590	7.82502	5.55e-09
AT3G57510	7.61648	4.59e-08
AT2G30395	7.56549	0
AT3G13432	7.56054	1.7e-08
AT3G61111	7.39341	5.57e-08
AT3G61185	7.38104	6.88e-08
AT1G68630	7.37199	5.09e-08
AT3G59930	7.29727	9.5e-13
AT3G60140	7.09352	9.88e-09
AT5G43410	7.0864	3.45e-07
AT4G11340	6.95112	1.01e-06
AT1G61480	6.90961	1.2e-06
AT1G33950	6.90187	4.65e-23
AT4G33467	6.88343	2.66e-06
AT1G54890	6.88006	1.58e-05
AT1G74080	6.87697	2.12e-06
AT1G15380	6.87659	2.56e-32
AT1G55790	6.82458	3.92e-25
AT1G30990	6.82072	3.5e-06
AT4G10860	6.78574	1.39e-53
AT1G03790	6.78485	3.69e-06
AT4G39610	6.78195	2.41e-13
AT2G15780	6.76704	2.56e-08
AT5G40010	6.74248	1.14e-34
AT2G03360	6.68864	1.48e-12
AT4G22070	6.66768	4.67e-47
AT4G10720	6.63293	4.76e-06
AT2G34610	6.61085	2.52e-05
AT2G29470	6.60827	3.03e-15
AT2G38240	6.5794	1.54e-40
AT4G28340	6.53158	6.21e-05
AT1G02580	6.43434	3.76e-26
AT5G06860	6.39725	1.5e-05
AT5G10625	6.32473	1.85e-26
AT2G23110	6.31231	1.29e-07
AT1G76480	6.17429	5.06e-05
AT1G67635	6.12768	9.86e-05
AT5G07310	6.0832	7.79e-05
AT5G40000	6.07295	1.86e-07
AT4G01180	6.06647	0.000109807
AT2G35980	6.06132	3.28e-171
AT2G02310	6.04902	4.2e-07
AT3G19615	6.02839	1.08e-06
AT1G73610	5.9878	0.000129573
AT3G10790	5.94913	0.000154632
AT3G25655	5.91081	0.000272443
AT3G53040	5.89716	6.65e-07
AT5G46960	5.89445	0.00118337
AT3G26190	5.87294	0.0014563
AT3G20110	5.83557	1.76e-08
AT1G53980	5.78925	0.000371599
AT2G36020	5.78861	4.53e-09
AT5G39580	5.78085	6.48e-22
AT5G43580	5.7731	1.19e-14
AT1G09380	5.76809	0.000466507
AT1G73260	5.7664	4.22e-18
AT2G14610	5.76618	1.86e-111
AT2G32460	5.75573	0.00037788
AT5G01490	5.73721	0.000449885
AT1G65970	5.6684	1.17e-62
AT4G25380	5.65753	2.94e-06
AT1G75600	5.65051	0.00119851
AT1G01480	5.65012	1.39e-79
AT2G20825	5.64471	5.17e-06
AT2G40340	5.63407	2.56e-16
AT1G68380	5.61805	0.00105453
AT3G12230	5.61553	0.00126342
AT4G18422	5.6088	0.00119029
AT3G44300	5.60541	1.54e-37
AT2G15490	5.5954	5.54e-47
AT5G43570	5.58934	6.43e-27
AT4G26260	5.56611	1.43e-11
AT5G57510	5.56575	1.48e-16
AT2G15340	5.56342	0.0015237
AT2G35730	5.55102	1.22e-07
AT3G18450	5.54968	0.0014424
AT5G01380	5.52486	6.05e-08
AT5G39630	5.50125	0.00115341
AT3G61930	5.47737	4.08e-07
AT1G32350	5.47677	1.5e-135
AT3G13500	5.45133	0.00150282
AT1G66570	5.44055	2.89e-05
AT3G47040	5.41189	3.14e-05
AT1G21525	5.40636	1.07e-40
AT1G15040	5.39104	1.11e-26
AT3G49620	5.38852	1.5e-08
AT2G03850	5.38575	4.04e-14
AT4G37720	5.38116	0.00268238
AT1G43160	5.37729	1.28e-11
AT5G59810	5.37309	0.00180708
AT1G12670	5.3651	0.00207151
AT4G15610	5.36483	4.13e-44
AT5G59490	5.35664	1.56e-21
AT1G70440	5.32859	2.57e-34
AT1G69880	5.28558	4.51e-13
AT2G40113	5.27749	9.98e-09
AT1G80470	5.27405	0.00261209
AT4G39404	5.27108	0.00272811
AT1G20740	5.26917	0.00317107
AT5G19880	5.2653	4.81e-11
AT1G13480	5.25908	4.34e-29
AT1G65485	5.22512	0.00326682
AT2G33780	5.21975	0.00317665
AT4G03038	5.20934	0.00618396
AT4G16260	5.20094	1.17e-17
AT1G22480	5.19727	0.00474728
AT3G51680	5.19368	0.0061324
AT3G02240	5.19159	5.39e-09
AT2G22320	5.17057	0.00705438
AT2G37870	5.16236	3.93e-23
AT3G50030	5.15324	7.49e-07
AT2G45220	5.14048	7.97e-61
AT2G03230	5.13745	0.00782037
AT1G19610	5.12926	1.26e-110
AT5G44990	5.12619	1.54e-58
AT4G11655	5.12097	1.18e-23
AT1G10586	5.1071	0.000112072
AT4G39590	5.09323	0.00866324
AT1G48325	5.09056	0.0063477
AT2G37440	5.08617	6.86e-07
AT2G32190	5.06871	3.25e-23
AT4G37990	5.06205	2.9e-16
AT1G73270	5.06025	0.00617571
AT3G53150	5.04605	9.3e-44
AT5G54000	5.03522	0.00852013
AT3G25490	5.0316	7.48e-05
AT3G13433	5.01394	6.57e-38
AT4G39020	5.00203	0.00768715
AT4G14630	4.99496	2.38e-59
AT4G37710	4.98274	3.76e-06
AT1G52890	4.98191	5.07e-19
AT2G05510	4.96939	1.39e-08
AT1G13520	4.93825	5.34e-111
AT3G25180	4.93074	1.05e-52
AT1G74990	4.91035	0.00250298
AT4G37010	4.90622	1.17e-46
AT1G61800	4.89394	1.18e-298
AT3G28510	4.8879	1.06e-27
AT2G45570	4.87133	8.19e-20
AT2G43510	4.8546	3e-66
AT1G32960	4.84872	4.58e-108
AT4G11650	4.84439	7.11e-17
AT1G76470	4.81839	1.14e-24
AT5G67310	4.80515	2.6e-22
AT1G29290	4.80302	1.63e-21
AT3G60961	4.78173	0.00762132
AT2G41800	4.78009	4.6e-54
AT5G40990	4.77004	7.34e-20
AT3G46280	4.74853	6.14e-12
AT5G50760	4.74183	1.85e-20
AT1G74140	4.7412	0.000524442
AT2G36640	4.74061	0.00119202
AT1G56060	4.73092	4.01e-80
AT3G09220	4.71843	0.000114694
AT1G51920	4.70455	1.23e-16
AT2G39518	4.70319	1.35e-42
AT1G04580	4.69748	1.15e-07
AT1G69930	4.69745	1.02e-43
AT1G80160	4.66748	9.91e-08
AT3G28210	4.6524	1.37e-24
AT4G28040	4.64404	3.47e-28
AT5G07010	4.62288	1.59e-11
AT1G44130	4.62284	2.32e-132
AT2G38340	4.62211	1.18e-41
AT2G14620	4.61971	5.57e-28
AT5G13080	4.61097	9.15e-52
AT1G49900	4.60129	9.42e-07
AT1G33730	4.59719	1.59e-30
AT3G15500	4.59544	2.39e-16
AT2G39530	4.59541	1.04e-15
AT5G58840	4.59218	1.14e-11
AT3G25250	4.57027	1.38e-59
AT5G49690	4.56228	2.36e-12
AT4G09300	4.55669	0.00105761
AT5G45605	4.55366	0.0066468
AT1G19250	4.53917	4.11e-11
AT3G47340	4.53213	1.29e-33
AT1G76930	4.52998	9.96e-200
AT3G49540	4.51802	0.000592302
AT2G26400	4.51662	1.16e-256
AT1G30730	4.50095	6.98e-36
AT3G54150	4.49992	9.57e-115
AT1G30700	4.4964	4.96e-09
AT3G46690	4.49315	1.63e-51
AT2G47550	4.48142	1.34e-12
AT5G48410	4.47994	1.6e-60
AT2G32210	4.47561	6.38e-114
AT3G55970	4.4674	1.69e-13
AT2G24285	4.46358	4.49e-09
AT5G65500	4.46353	7.27e-06
AT3G19390	4.46013	1.8e-23
AT3G61300	4.45066	0.00166064
AT1G20180	4.44539	3.52e-06
AT4G22680	4.44483	1.6e-35
AT2G19190	4.43114	6.95e-126
AT3G09270	4.42682	2.99e-134
AT3G05950	4.42116	0.00177105
AT5G55420	4.41845	0.00960291
AT5G13330	4.41364	1.34e-66
AT4G21680	4.39984	1.44e-08
AT5G06730	4.39954	1.83e-12
AT1G65610	4.36546	9.71e-72
AT1G17020	4.35393	2.68e-12
AT3G17180	4.35199	2.97e-09
AT3G22600	4.34753	5.99e-53
AT1G68450	4.34301	7.83e-07
AT5G66890	4.33749	4.05e-13
AT3G02480	4.33251	3.12e-05
AT1G53540	4.32743	7.56e-08
AT5G36970	4.32275	1.22e-10
AT4G33020	4.32047	0.000531967
AT1G15520	4.31917	1.72e-30
AT4G25810	4.30412	1.49e-126
AT3G01420	4.30099	0.000741306
AT3G46080	4.2991	8.12e-14
AT3G53065	4.28812	0.00334936
AT5G11210	4.28423	7.62e-22
AT2G34500	4.28017	1.02e-50
AT5G59530	4.27325	5.56e-22
AT5G38900	4.26665	3.17e-166
AT5G15130	4.25077	3.32e-06
AT3G47050	4.23982	2.14e-08
AT1G61810	4.23792	2.57e-13
AT4G21120	4.23724	1.76e-83
AT2G42480	4.21928	0.00293974
AT1G67980	4.21496	6.43e-87
AT4G28460	4.16911	4.42e-14
AT4G18430	4.16874	4.02e-26
AT4G12480	4.16848	4.03e-30
AT5G13150	4.14219	0.00373084
AT1G61820	4.14055	2.34e-14
AT5G64890	4.13052	3.25e-08
AT3G13610	4.11406	2.28e-67
AT3G48580	4.11312	1.39e-09
AT1G65690	4.10247	3.72e-109
AT2G31945	4.09058	1.38e-17
AT2G31420	4.07426	0.000589335
AT4G37520	4.07276	4.54e-54
AT1G79450	4.06473	1.68e-34
AT5G06740	4.05203	0.000735335
AT1G65481	4.05037	3.99e-18
AT2G30660	4.03967	0.00634526
AT1G14870	4.02948	3.05e-103
AT2G29350	4.02868	1.1e-25
AT2G43570	4.0148	5.84e-34
AT1G69920	3.98939	4.12e-05
AT2G25460	3.98624	2.23e-50
AT1G10585	3.97917	8.18e-12
AT3G04070	3.979	3.52e-19
AT1G78410	3.97561	1.88e-91
AT4G39360	3.95043	0.000231787
AT5G24200	3.94617	6.49e-33
AT4G05030	3.93522	1.77e-08
AT1G10070	3.92907	5.47e-85
AT4G12490	3.9237	3.42e-26
AT3G48520	3.92182	4.96e-15
AT5G59820	3.92151	2.57e-99
AT1G45145	3.9169	8.46e-43
AT1G57640	3.91684	0.000157634
AT1G68620	3.89969	4.64e-38
AT4G12735	3.89928	1.01e-06
AT4G18990	3.8978	3e-14
AT1G76650	3.89674	6.85e-08
AT5G48400	3.8874	1.8e-78
AT5G16900	3.87719	0.00014638
AT2G44010	3.87404	4.51e-07
AT5G53820	3.85932	4.35e-10
AT1G10220	3.84283	6.87e-08
AT2G47520	3.84172	7.95e-06
AT1G75830	3.84147	0.00177105
AT1G30720	3.83797	6.03e-51
AT5G26340	3.83297	4.66e-23
AT3G23250	3.82858	1.25e-10
AT5G24090	3.81699	1.16e-11
AT3G13950	3.81171	3.34e-33
AT3G26440	3.79097	1.78e-119
AT3G18250	3.78708	1.09e-72
AT3G53600	3.77955	7.23e-05
AT3G46230	3.77731	3.28e-25
AT1G60740	3.77445	0.00195605
AT4G18980	3.7708	1.68e-07
AT1G02310	3.76911	6.51e-07
AT1G26400	3.76352	0.00293851
AT1G03850	3.75927	1.35e-16
AT1G33960	3.75424	9.18e-32
AT1G70170	3.75	3.66e-13
AT3G26830	3.74827	4.68e-159
AT4G08770	3.74635	7.88e-57
AT3G09960	3.73991	3.08e-14
AT3G44326	3.72971	6.04e-07
AT3G29250	3.72871	2.46e-23
AT5G20230	3.72006	7.63e-253
AT2G38250	3.71338	2.19e-57
AT5G14180	3.70625	2.06e-16
AT5G14470	3.7062	1.09e-12
AT2G02990	3.70416	4.32e-35
AT5G51760	3.70407	0.00184849
AT4G11170	3.69898	5.37e-42
AT3G49120	3.69893	5.6e-32
AT1G66700	3.69317	4.46e-11
AT2G29480	3.69141	6.45e-11
AT1G52690	3.68969	0.00188268
AT5G42900	3.67652	5.4e-10
AT5G02780	3.67427	1.24e-47
AT3G50260	3.66656	2.28e-20
AT5G25920	3.66176	1.13e-14
AT3G06490	3.66069	4.36e-07
AT2G37750	3.66023	7.89e-33
AT4G01870	3.65999	6.57e-16
AT1G57650	3.65738	6.09e-38
AT3G48850	3.64818	1.35e-36
AT3G11340	3.64358	7.37e-45
AT5G01732	3.64325	4.65e-06
AT2G21900	3.64101	0.00360682
AT5G16960	3.64081	2.09e-26
AT1G05340	3.63549	4.35e-65
AT1G13310	3.62521	2.98e-15
AT2G04190	3.62222	0.00023621
AT1G76640	3.62103	0.000197229
AT1G21310	3.6175	1.85e-224
AT5G27060	3.6151	8.12e-68
AT1G03050	3.61158	4.77e-05
AT2G22470	3.60586	2.23e-81
AT5G17390	3.59192	1.02e-11
AT1G03660	3.59191	6.32e-15
AT1G26390	3.5893	5.53e-20
AT3G10320	3.58393	1.03e-40
AT3G45060	3.5756	3.8e-12
AT5G12340	3.57061	2.07e-09
AT3G04720	3.56699	7.12e-24
AT1G53625	3.56448	6.77e-53
AT5G59590	3.55805	0.000176722
AT5G62480	3.55781	9.05e-73
AT3G51660	3.55444	1.39e-90
AT5G65690	3.55169	9.25e-06
AT5G05340	3.5446	1.35e-13
AT4G22470	3.54214	0.000250127
AT2G23830	3.52218	9.34e-09
AT5G50360	3.5198	0.00973503
AT5G09290	3.51408	1.85e-45
AT5G59220	3.50762	1.85e-19
AT3G49130	3.50704	2.69e-08
AT1G02520	3.50549	3.68e-21
AT3G46520	3.50334	1.77e-10
AT5G38910	3.49424	0.0077471
AT4G39670	3.47865	4.86e-17
AT1G47890	3.47688	1.22e-53
AT4G23700	3.46763	4.59e-27
AT5G37490	3.45968	0.003756
AT1G08630	3.45959	4.37e-42
AT1G50400	3.44625	4.47e-08
AT5G52770	3.44466	0.00329428
AT1G60470	3.44228	0.00798317
AT1G14880	3.44017	6.8e-40
AT4G08555	3.42811	9.93e-11
AT4G37290	3.41187	7.75e-08
AT2G45580	3.4106	1.43e-05
AT2G34600	3.39914	1.5e-20
AT5G24640	3.38899	2.81e-06
AT1G51890	3.38872	4.69e-120
AT5G57550	3.38585	3.37e-13
AT2G29490	3.37914	1.07e-30
AT5G01550	3.37822	1.66e-61
AT2G46750	3.36465	3.27e-09
AT5G46350	3.36317	9.82e-120
AT4G33980	3.35175	1.19e-11
AT3G02840	3.35121	2.67e-30
AT1G36640	3.35082	0.00343699
AT2G23170	3.34667	1.4e-40
AT3G51440	3.34613	8.17e-84
AT5G18270	3.34044	8.47e-70
AT2G45760	3.33976	3.57e-12
AT5G07440	3.33779	9.42e-32
AT1G61120	3.32794	1.23e-87
AT2G33710	3.3198	3.92e-17
AT4G11480	3.31324	0.00172352
AT1G60130	3.31216	0.00196313
AT1G48000	3.3078	3.23e-29
AT1G61110	3.30776	0.00307307
AT2G20800	3.29643	2.43e-05
AT3G46700	3.29513	5.42e-18
AT3G63380	3.28813	2.2e-59
AT1G17615	3.27279	1.23e-06
AT1G30850	3.26806	2.51e-09
AT2G29460	3.26342	5.93e-96
AT3G45130	3.25911	7.09e-34
AT1G02920	3.25781	3.27e-289
AT2G22880	3.25729	3.03e-18
AT3G11430	3.24488	3.61e-05
AT5G47740	3.24158	0.00903868
AT5G45810	3.23998	0.000246337
AT2G30400	3.23843	1.35e-08
AT2G17740	3.22936	2.27e-23
AT5G64120	3.22579	3.89e-101
AT1G33030	3.22462	5.59e-47
AT3G30842	3.22311	0.000795891
AT5G12030	3.22016	8.66e-35
AT1G15415	3.21114	8.97e-07
AT3G22910	3.19447	5.32e-12
AT4G34131	3.18086	4.19e-36
AT5G62520	3.18016	8.6e-14
AT2G28755	3.17315	0.00338677
AT4G23215	3.17306	1.35e-80
AT4G33150	3.17118	2.06e-10
AT4G31960	3.16886	0.0046723
AT5G20940	3.16659	5.07e-24
AT4G35770	3.1658	1.28e-27
AT3G43250	3.15432	0.000475047
AT4G26050	3.14627	6.2e-07
AT2G14290	3.14115	3.4e-05
AT3G12500	3.13525	8.24e-24
AT2G36780	3.1344	4.55e-05
AT1G26420	3.13241	5.47e-79
AT1G60730	3.12318	1.04e-23
AT3G05390	3.12298	1.86e-07
AT4G38000	3.12087	1.72e-05
AT2G37130	3.11225	8.01e-12
AT2G25470	3.11191	2.22e-24
AT2G43820	3.10488	8.09e-13
AT5G39610	3.09376	3.66e-19
AT5G09570	3.09351	1.63e-05
AT2G42360	3.08654	4.97e-56
AT5G57480	3.08323	8.47e-56
AT1G79680	3.08251	8.1e-35
AT3G22640	3.08219	0.00496161
AT1G02930	3.08116	2e-266
AT1G28480	3.07485	9.57e-11
AT3G04717	3.07328	1.46e-11
AT3G17110	3.06876	4.33e-33
AT3G60120	3.06875	1.11e-07
AT1G78780	3.06459	8.18e-31
AT4G01895	3.06444	4.95e-28
AT1G13340	3.05607	4.31e-21
AT5G45090	3.05567	2.2e-07
AT1G63245	3.04979	5.69e-14
AT5G39520	3.03998	3.64e-07
AT3G57380	3.03985	9.97e-17
AT2G43000	3.03839	1.31e-66
AT1G13830	3.03728	1.13e-25
AT1G07985	3.0328	0.00199286
AT4G14368	3.02873	0.000481826
AT5G20960	3.01109	3.53e-91
AT1G80820	3.00821	4.27e-73
AT1G49960	3.00568	0.00189971
AT5G18350	3.00098	3.83e-05
AT1G14780	2.9989	2.54e-41
AT2G32020	2.99046	3.42e-17
AT1G65500	2.9904	1.31e-62
AT4G15417	2.97487	2.55e-11
AT4G18170	2.9746	9.81e-33
AT1G07430	2.97415	7.16e-13
AT4G08780	2.97211	0.00106492
AT1G36622	2.97177	6.05e-15
AT4G01360	2.96732	0.000163469
AT4G15280	2.96505	2e-14
AT4G12470	2.96294	5.89e-35
AT2G04040	2.96281	5.66e-14
AT5G35580	2.96124	9.64e-18
AT1G53620	2.96075	2.93e-06
AT4G25000	2.95457	1.17e-12
AT1G17170	2.95303	9.2e-10
AT5G24205	2.94971	6.74e-25
AT5G60260	2.94873	0.00544901
AT5G08240	2.94425	2e-41
AT2G33020	2.94389	6.47e-25
AT4G26470	2.94288	8.14e-26
AT5G65600	2.94164	2.06e-07
AT3G22620	2.93708	3.23e-06
AT5G24910	2.93707	0.0019323
AT2G41730	2.93681	1.25e-31
AT5G62150	2.92336	3.46e-17
AT1G23800	2.91346	5.01e-07
AT4G37150	2.91312	4.93e-11
AT1G58340	2.90426	2.04e-39
AT3G01970	2.90315	3.38e-35
AT4G17500	2.90307	2.09e-40
AT1G68765	2.90221	0.000162469
AT1G20310	2.90037	5.94e-16
AT1G74010	2.8956	1.38e-30
AT5G25910	2.87866	1.69e-26
AT2G43870	2.87683	0.00292838
AT4G24340	2.86953	1.01e-10
AT3G11020	2.86907	1.46e-07
AT1G32940	2.86422	2.77e-68
AT2G45360	2.86113	5.73e-07
AT5G38310	2.85726	1.71e-08
AT2G47190	2.85199	1.43e-05
AT4G27654	2.85179	0.000637636
AT2G21640	2.85156	1.52e-38
AT4G40020	2.84819	2.1e-11
AT1G15010	2.8464	1.47e-20
AT2G44790	2.84488	2.44e-32
AT5G05600	2.84179	1e-18
AT3G48020	2.83928	3.4e-16
AT4G20000	2.83775	3.12e-15
AT2G37770	2.83676	7.28e-14
AT4G37530	2.83405	1.13e-51
AT3G24982	2.82988	5.46e-79
AT1G05880	2.82605	2.59e-12
AT2G26560	2.82419	5.69e-56
AT1G61440	2.81942	1.06e-06
AT5G64905	2.8189	4.12e-16
AT5G38030	2.81228	1.08e-06
AT3G51540	2.81073	1.85e-11
AT3G22240	2.81072	3.94e-11
AT3G28600	2.81037	5.68e-06
AT2G28500	2.8078	2.28e-12
AT4G23210	2.80674	3.16e-12
AT1G72260	2.8038	1.96e-11
AT2G04100	2.80303	5.15e-24
AT1G26380	2.80217	1.05e-62
AT5G54165	2.80069	7.59e-10
AT1G72680	2.79334	6.76e-64
AT1G66600	2.7918	2.38e-14
AT2G39200	2.78938	6.87e-24
AT5G54510	2.78767	1.98e-16
AT5G16980	2.78504	7.72e-17
AT2G31180	2.78444	0.00842967
AT1G21520	2.78227	3.49e-108
AT5G12930	2.77832	6.25e-59
AT2G44370	2.77827	1.65e-12
AT4G05540	2.76795	1.89e-13
AT1G47510	2.76741	7.36e-47
AT2G41380	2.76591	1.52e-35
AT5G42380	2.76533	9.84e-08
AT4G13395	2.75358	4.61e-13
AT1G57630	2.74726	1.44e-14
AT4G03320	2.74577	1.18e-23
AT3G52748	2.74091	2.96e-26
AT5G22545	2.74009	1.11e-10
AT5G10695	2.7393	7.69e-36
AT1G51800	2.73656	8.65e-72
AT2G19800	2.73472	4.09e-26
AT2G38380	2.73472	0.000211473
AT5G65300	2.72821	2.92e-14
AT5G49080	2.72794	0.00280876
AT2G23270	2.72756	0.00673597
AT5G38020	2.72666	0.000147352
AT3G21520	2.72606	4.94e-10
AT4G20110	2.72593	5.03e-21
AT2G15480	2.71959	1.86e-35
AT5G46050	2.71822	2.09e-32
AT5G64750	2.71687	1.07e-09
AT2G47950	2.71398	0.000418433
AT1G63720	2.7139	9.52e-59
AT4G24000	2.71176	2.78e-08
AT4G37370	2.71015	2.09e-41
AT4G19970	2.70923	3.49e-16
AT1G74590	2.70373	2.93e-60
AT5G35735	2.70364	8.43e-18
AT3G59220	2.70331	3.95e-26
AT1G05680	2.70128	1.92e-24
AT1G07160	2.69707	1.53e-05
AT2G26290	2.69157	7.3e-11
AT2G32660	2.68225	4.88e-05
AT5G23160	2.67913	1.33e-20
AT1G01680	2.66911	6.27e-08
AT5G03210	2.66413	9.75e-39
AT2G18690	2.66373	8.47e-12
AT2G47000	2.66301	7.89e-59
AT4G38830	2.65253	2.17e-05
AT5G47220	2.65022	6.07e-08
AT2G02930	2.64846	5.23e-105
AT2G21820	2.63939	0.00427853
AT4G02520	2.63239	7.88e-164
AT1G08860	2.6293	1.94e-08
AT5G12880	2.62633	1.48e-05
AT4G20860	2.6195	7.07e-50
AT1G05100	2.61373	6.55e-11
AT2G24850	2.60823	1.83e-12
AT1G65730	2.60469	5.29e-16
AT3G28580	2.60442	1.06e-116
AT2G45210	2.60393	1.78e-18
AT1G04500	2.60094	4.8e-05
AT2G04050	2.59691	0.00295234
AT4G03460	2.59507	0.00503205
AT1G26930	2.59273	3.09e-48
AT5G06760	2.59161	1.83e-15
AT1G67520	2.58727	1.34e-53
AT1G42980	2.58682	2.18e-08
AT2G22860	2.58634	1.27e-09
AT1G09500	2.58458	8.83e-07
AT1G18830	2.58389	2.42e-09
AT5G24780	2.57673	6.17e-10
AT5G44460	2.57631	0.00229872
AT3G04060	2.57552	9.9e-17
AT1G07900	2.57444	3.96e-41
AT1G26410	2.57047	7.7e-07
AT1G51620	2.56644	2.19e-27
AT1G21240	2.56469	3.18e-56
AT1G54100	2.5611	1.76e-17
AT1G21550	2.55317	1.38e-46
AT5G44480	2.55249	5.4e-23
AT1G02440	2.54785	0.00230034
AT2G27389	2.5476	0.00747242
AT2G30750	2.54074	6.6e-37
AT2G43620	2.53829	5.05e-40
AT3G15450	2.53319	1.51e-41
AT5G64810	2.52591	1.9e-28
AT1G51860	2.52237	2.42e-10
AT5G21960	2.52011	0.0034854
AT1G63840	2.51667	3.34e-57
AT4G26200	2.51456	2.47e-07
AT5G51160	2.5062	0.00672628
AT1G73810	2.5023	1.63e-22
AT1G06620	2.4993	5.71e-31
AT5G59390	2.49744	2e-07
AT3G10815	2.49651	1.06e-23
AT2G39030	2.4942	1.68e-21
AT1G56300	2.49163	1.66e-05
AT3G14680	2.49148	2e-12
AT2G17500	2.48614	9.79e-11
AT4G25070	2.4852	2.69e-40
AT5G26690	2.48354	4.33e-38
AT2G36080	2.48351	1.82e-27
AT2G05910	2.48332	6.75e-06
AT5G24600	2.47565	2.08e-08
AT4G15270	2.47448	5.88e-05
AT5G56870	2.46909	2.66e-46
AT1G19020	2.4684	7.66e-43
AT5G36925	2.46771	1.25e-12
AT1G52200	2.46676	1.55e-44
AT3G01175	2.46658	0.00562414
AT2G47770	2.46145	7.13e-08
AT1G17745	2.4579	6.85e-54
AT1G30220	2.45219	4.68e-17
AT1G03220	2.45026	5.63e-13
AT3G48630	2.44749	5.83e-24
AT5G24470	2.44375	1.08e-06
AT4G23610	2.44317	2.39e-28
AT5G43650	2.43217	0.00277973
AT5G66690	2.42778	0.000496267
AT3G55890	2.42573	3.18e-08
AT1G54575	2.42461	9.79e-10
AT3G20660	2.4237	1.34e-21
AT5G13490	2.42301	2.6e-32
AT4G34230	2.42133	2.04e-78
AT3G07970	2.4199	5.94e-05
AT5G42010	2.41947	5.64e-35
AT3G10930	2.41855	3.8e-14
AT1G35230	2.41603	3.96e-29
AT1G11572	2.41302	0.0026847
AT3G46680	2.41093	5.44e-05
AT3G47780	2.41058	3.16e-45
AT1G02850	2.40943	9.96e-53
AT2G13810	2.40683	2.32e-06
AT4G01390	2.40476	1.16e-11
AT4G22960	2.40279	0.000100105
AT5G27420	2.40257	8.46e-38
AT5G57655	2.40014	1.23e-91
AT5G16970	2.39844	6.67e-48
AT1G69480	2.39622	2.42e-30
AT3G51330	2.39495	2.78e-53
AT1G14860	2.39404	0.00147376
AT2G42350	2.3917	6.31e-16
AT3G44550	2.39149	5.61e-12
AT5G67340	2.39111	1.78e-46
AT5G39050	2.39068	2.83e-48
AT3G07250	2.38509	6.3e-05
AT4G37410	2.38217	1.84e-07
AT4G37030	2.38183	2.55e-14
AT5G24206	2.37627	6.49e-10
AT4G39030	2.37593	1.68e-09
AT4G12500	2.37408	0.00332176
AT3G04640	2.36533	1.65e-26
AT5G25260	2.36079	0.000363631
AT1G80840	2.35935	1.23e-49
AT5G05410	2.35747	3.66e-24
AT3G23240	2.3534	1.57e-06
AT5G44260	2.34893	0.00124312
AT3G49780	2.34866	4.15e-54
AT3G04220	2.34407	1.28e-27
AT4G23680	2.34395	2.33e-17
AT1G10140	2.34014	3.5e-22
AT2G36770	2.33827	1.7e-07
AT3G53232	2.33727	2.03e-07
AT5G10300	2.33707	5.42e-27
AT5G19230	2.33703	1.13e-44
AT1G25400	2.3369	8.4e-24
AT1G36620	2.33376	0.00497338
AT4G02280	2.33107	7.11e-22
AT5G15940	2.3273	5.7e-05
AT4G34380	2.32447	2.51e-05
AT3G30120	2.31875	2.91e-05
AT5G45000	2.30812	9.74e-25
AT4G27410	2.30713	5.34e-09
AT2G46150	2.30526	7.65e-29
AT3G13900	2.30513	6.83e-08
AT1G16150	2.30109	0.00505447
AT1G51820	2.29558	1.71e-23
AT1G09560	2.29526	9.96e-103
AT1G21390	2.29306	7.9e-40
AT3G25882	2.29185	9.42e-46
AT5G48657	2.28844	2.76e-30
AT1G23060	2.28775	0.000741075
AT2G02390	2.28713	1.29e-58
AT4G35180	2.28458	4.72e-21
AT5G17330	2.28435	1.63e-51
AT1G06148	2.28208	0.00355183
AT1G64940	2.28156	9.77e-06
AT2G29950	2.27582	1.99e-05
AT2G18700	2.27382	9.58e-35
AT5G57010	2.27073	6.96e-25
AT4G18360	2.27034	4.77e-07
AT5G13200	2.26446	7.48e-14
AT3G45330	2.26368	0.000909919
AT3G51430	2.26364	2.16e-60
AT5G44610	2.26224	0.00787702
AT4G23280	2.2613	2.05e-07
AT2G43590	2.25978	8.72e-24
AT3G61198	2.2579	3.53e-21
AT2G02010	2.2571	3.87e-56
AT1G69790	2.25092	1.44e-24
AT3G60966	2.24648	5.93e-08
AT1G08050	2.24602	3.3e-58
AT5G11520	2.24471	9.33e-15
AT1G28370	2.23973	4.8e-16
AT3G09020	2.2397	4.01e-22
AT4G27450	2.23274	3.29e-54
AT4G26120	2.22748	4.44e-34
AT5G47850	2.22744	2.06e-23
AT3G61190	2.22652	3.01e-05
AT2G35000	2.2261	1.66e-07
AT5G16080	2.22076	1.58e-21
AT3G53230	2.21792	1.64e-36
AT2G31865	2.21343	2.93e-63
AT5G01715	2.21318	2.36e-07
AT3G11580	2.21308	8.44e-23
AT4G11070	2.20886	1.93e-20
AT3G07600	2.20714	0.00017406
AT1G56550	2.20563	8.14e-15
AT4G05100	2.19846	2.86e-12
AT1G32950	2.19666	1.99e-08
AT3G03640	2.19634	1.86e-41
AT3G09390	2.19482	6.92e-92
AT1G28190	2.19341	9.5e-49
AT1G76600	2.19316	2.14e-26
AT5G44572	2.1871	7.35e-14
AT3G28340	2.18516	7.27e-45
AT1G32920	2.18343	1.05e-52
AT5G01720	2.18305	4.62e-54
AT5G38710	2.17975	7.7e-21
AT2G27080	2.16985	5.21e-38
AT3G26170	2.16877	5.68e-37
AT4G26270	2.16854	4.65e-60
AT5G20480	2.16772	7.89e-42
AT3G50280	2.16637	8.04e-19
AT5G03890	2.16559	3.44e-06
AT1G06160	2.16449	0.000251063
AT1G32170	2.16436	2.08e-23
AT2G47270	2.16436	4.86e-05
AT4G36950	2.1632	1.89e-06
AT2G29990	2.16207	6.66e-40
AT1G52560	2.15906	0.000178913
AT3G53160	2.15302	9.46e-11
AT1G19180	2.15022	1.55e-10
AT4G04540	2.14604	1.23e-13
AT5G11920	2.14405	9.58e-23
AT5G09876	2.14282	1.96e-06
AT3G01830	2.13952	7.31e-06
AT1G23560	2.13868	2.91e-08
AT5G13320	2.13682	1.24e-09
AT3G15534	2.13476	0.00674083
AT3G21780	2.1329	1.06e-30
AT5G22540	2.1285	1.58e-12
AT1G02220	2.12222	1.39e-33
AT2G36220	2.12143	5.76e-40
AT1G72540	2.12076	2.15e-24
AT5G63970	2.1192	2.04e-24
AT1G02470	2.11857	7.71e-24
AT5G40780	2.11857	5.97e-55
AT2G37430	2.11047	1.56e-06
AT3G55150	2.1099	0.000761481
AT1G15790	2.10934	7.04e-56
AT1G16510	2.10841	1.88e-20
AT5G08790	2.10764	6.87e-44
AT3G06420	2.10627	1.33e-17
AT2G46680	2.10471	2.03e-08
AT1G53470	2.09796	8.34e-07
AT4G23160	2.09731	2.13e-16
AT3G13450	2.09424	6e-33
AT4G39580	2.08808	1.35e-10
AT5G24770	2.08763	4.67e-62
AT2G25000	2.08666	2.4e-60
AT1G62420	2.08542	0.00149527
AT3G55840	2.08506	7.45e-16
AT1G17860	2.08408	9.42e-40
AT3G26210	2.08392	1.35e-56
AT3G25610	2.08073	8.91e-79
AT1G20630	2.07359	4.65e-45
AT1G14540	2.07106	4.27e-10
AT3G28740	2.06939	4.61e-11
AT4G13660	2.06858	0.000592623
AT1G08920	2.06491	4.18e-07
AT4G01540	2.06411	2.68e-44
AT1G79900	2.06091	9.43e-06
AT2G36750	2.06007	5.8e-06
AT1G08940	2.05818	4.76e-22
AT5G64790	2.05677	0.00696548
AT4G36040	2.05018	4.26e-11
AT4G02380	2.04884	5.49e-15
AT2G38400	2.04798	3.6e-28
AT3G57520	2.04671	1.04e-16
AT3G13380	2.0464	2.42e-54
AT2G35070	2.04357	2.81e-05
AT4G37770	2.04129	0.000557193
AT1G19310	2.0363	1.42e-15
AT5G47130	2.03574	0.00154762
AT5G25250	2.03529	3.85e-37
AT1G15190	2.0348	0.00121991
AT4G38540	2.03322	4.93e-20
AT5G67480	2.03067	1.25e-06
AT4G11210	2.02916	0.00480767
AT5G18470	2.02677	4.73e-57
AT1G51760	2.02631	1.29e-52
AT1G09420	2.02523	9.56e-25
AT3G52400	2.02452	8.33e-43
AT5G59580	2.02238	2.94e-05
AT2G31020	2.02207	5.54e-17
AT5G61490	2.01963	0.000806173
AT4G19810	2.01957	1.22e-17
AT3G59200	2.01626	0.000171372
AT5G25930	2.01479	1.02e-43
AT5G65090	2.01339	5.81e-08
AT1G53580	2.01298	5.24e-37
AT3G47480	2.01112	1.76e-40
AT4G33420	2.0111	1.26e-23
AT4G37180	2.01072	3.47e-25
AT1G61610	2.00774	3.52e-48
AT3G53980	2.00716	1.18e-06
AT5G65130	2.00526	0.00229732
AT5G13210	2.00221	5.37e-25
AT1G72520	2.00085	2.76e-33
AT2G18193	2.00066	0.00532457
AT3G26500	1.99904	1.55e-35
AT1G01560	1.99884	4.97e-21
AT5G06230	1.99644	2.53e-07
AT1G62300	1.99441	2.44e-53
AT4G35170	1.99401	8.52e-06
AT1G75490	1.99078	5.1e-07
AT4G23190	1.98681	4.53e-50
AT1G29860	1.98632	1.71e-06
AT4G17660	1.9856	2.52e-11
AT2G39410	1.98454	2.03e-05
AT1G77380	1.9828	3.99e-07
AT2G28400	1.98018	1.11e-12
AT3G45300	1.97792	7.89e-35
AT4G11910	1.97677	5.5e-10
AT5G22570	1.97671	2.74e-09
AT1G02360	1.97521	6.71e-25
AT5G63790	1.97497	1.82e-41
AT5G14780	1.9749	2.66e-37
AT2G27660	1.97028	1.86e-23
AT5G40690	1.96966	3.51e-21
AT1G51790	1.96932	6.37e-23
AT1G66160	1.96199	1.7e-23
AT5G06870	1.96166	4.12e-30
AT3G08970	1.96101	8.99e-48
AT1G05575	1.96061	1.83e-06
AT1G72120	1.95872	3.71e-06
AT4G26060	1.95749	5.1e-44
AT1G66050	1.95697	0.00307848
AT5G54500	1.95672	1.24e-56
AT3G14990	1.95653	1.65e-90
AT5G38250	1.95632	1.34e-18
AT4G02360	1.95165	1.17e-06
AT5G52300	1.95032	8.2e-05
AT3G51450	1.94733	2.64e-22
AT1G23200	1.94709	4.1e-09
AT1G77510	1.94303	4.65e-46
AT1G63440	1.93509	8.34e-16
AT4G34180	1.93465	8.05e-40
AT3G21500	1.9339	1.18e-13
AT3G26840	1.93301	1.7e-10
AT3G12830	1.93284	7e-48
AT3G11480	1.93254	2.31e-06
AT2G37980	1.92873	7e-09
AT1G30620	1.9287	1.3e-49
AT4G37390	1.92367	3.02e-06
AT1G02400	1.92332	6.27e-13
AT5G15870	1.92211	1.48e-73
AT1G66390	1.92049	7.69e-06
AT5G55560	1.91829	2.66e-13
AT1G23120	1.91718	0.000186921
AT5G13820	1.91645	1.33e-16
AT3G28540	1.91583	3.92e-75
AT3G59700	1.9122	1.24e-34
AT5G41080	1.90743	4.72e-21
AT1G61370	1.9059	4.58e-26
AT3G63060	1.90583	0.000172619
AT2G47130	1.905	3.88e-37
AT1G61420	1.90426	1.73e-22
AT1G59590	1.90297	5.54e-36
AT3G06500	1.89757	1.69e-31
AT5G04250	1.89723	1.7e-14
AT1G17147	1.89697	4.27e-08
AT5G48290	1.88643	0.00102991
AT4G39830	1.8861	2e-41
AT3G13790	1.88566	2.72e-69
AT4G30460	1.88026	3.4e-25
AT5G40730	1.87958	4.08e-09
AT2G36270	1.87791	0.00589507
AT1G66960	1.87664	2.17e-10
AT3G19270	1.87224	8.02e-15
AT4G12120	1.86904	4.06e-40
AT2G32030	1.86807	2.71e-15
AT2G42790	1.86786	1.36e-33
AT5G01100	1.86767	3.44e-07
AT1G17380	1.86611	1.93e-28
AT3G29575	1.86467	1.87e-47
AT4G14450	1.8642	2.24e-06
AT2G04160	1.86355	2.59e-11
AT5G19110	1.86339	0.000993622
AT1G73965	1.86323	0.00235038
AT3G60540	1.86105	2.97e-14
AT1G02230	1.85711	3.72e-14
AT5G26920	1.85655	1.19e-09
AT2G30840	1.85572	0.000611762
AT3G15518	1.85422	8.9e-14
AT1G30135	1.85142	6.27e-05
AT5G56050	1.85095	1.3e-12
AT2G05380	1.85076	1.14e-80
AT2G37760	1.85016	1.91e-36
AT5G03610	1.85006	5.58e-50
AT1G09480	1.85001	2.9e-09
AT2G25450	1.84942	3.95e-11
AT1G07135	1.84813	5.41e-23
AT2G18660	1.8472	1.5e-37
AT1G65484	1.84577	1.3e-06
AT1G65820	1.84188	2.28e-56
AT3G58750	1.83983	8.33e-31
AT5G24080	1.83938	0.0011257
AT4G11350	1.83869	1.66e-24
AT5G49520	1.83828	1.22e-44
AT4G33540	1.83692	2.87e-28
AT2G28110	1.83608	1.15e-23
AT4G14370	1.83599	1.53e-23
AT5G08380	1.83552	1.1e-52
AT5G44380	1.83496	2.22e-07
AT1G61360	1.83439	6.34e-30
AT3G25780	1.83415	8.27e-16
AT5G44575	1.83388	1.41e-07
AT2G38860	1.83154	1.59e-98
AT5G07100	1.83121	5.06e-24
AT2G26020	1.83016	2.74e-09
AT2G15390	1.82632	2.37e-25
AT1G09080	1.82463	0.000178652
AT2G18050	1.82353	1.03e-08
AT5G27520	1.82163	8.86e-21
AT4G11370	1.82108	5.1e-06
AT1G51850	1.8187	2.46e-11
AT4G39955	1.81859	2.55e-22
AT5G56960	1.81852	5.3e-08
AT1G48370	1.81848	1.83e-16
AT3G14050	1.81685	4.31e-37
AT5G24240	1.8145	5.93e-08
AT1G14120	1.81421	0.000121839
AT1G73480	1.81413	2.64e-37
AT2G21187	1.81303	0.00721314
AT5G16360	1.80967	2.37e-09
AT3G30775	1.80929	3.01e-33
AT2G35910	1.80752	0.000202759
AT2G40095	1.80745	2.59e-22
AT2G15880	1.80728	0.00110247
AT4G32480	1.80601	3.96e-12
AT1G56150	1.80492	1.36e-22
AT3G05360	1.80293	2.88e-23
AT5G14730	1.80215	5.41e-05
AT5G01900	1.80165	0.00021058
AT5G37600	1.79942	1.38e-59
AT5G01640	1.79429	2.51e-09
AT3G58150	1.7894	0.00138792
AT2G46400	1.7879	1.97e-08
AT3G04000	1.78686	1.94e-12
AT2G30770	1.78652	6.24e-32
AT1G68360	1.78222	0.000319132
AT1G65510	1.7815	5.17e-06
AT2G20142	1.77781	4.79e-22
AT5G54490	1.7763	4.37e-19
AT5G09420	1.77363	6.52e-29
AT5G12020	1.77142	1.38e-08
AT3G14060	1.7696	4.85e-11
AT2G33380	1.76893	1.65e-06
AT1G67650	1.7682	9.11e-07
AT2G33150	1.768	1.18e-43
AT5G48180	1.76749	3.49e-09
AT1G31570	1.76711	2.88e-08
AT3G52770	1.76516	1.9e-09
AT2G38390	1.76283	0.000407682
AT3G54420	1.76262	2.09e-38
AT5G52390	1.76259	7.68e-07
AT1G27110	1.76148	4e-06
AT5G14930	1.76055	1.99e-43
AT2G05518	1.76045	2.3e-12
AT5G65110	1.76005	2e-33
AT3G50480	1.75908	1.54e-50
AT3G22560	1.75641	3.67e-05
AT3G49320	1.7506	6.3e-09
AT4G14020	1.74539	2.15e-12
AT5G17860	1.74517	8.2e-17
AT5G37740	1.74497	1.41e-17
AT1G18390	1.74361	8.35e-21
AT3G14280	1.74318	1.2e-20
AT3G57460	1.73929	1.78e-22
AT5G46295	1.73539	0.0012631
AT3G03341	1.7346	0.00446391
AT4G04490	1.73452	1.73e-08
AT3G13910	1.73422	2.97e-23
AT1G61560	1.73411	6.7e-20
AT4G16146	1.73269	0.000873958
AT5G61890	1.73202	0.00111217
AT2G38940	1.7319	7.45e-25
AT1G65845	1.73132	2.9e-71
AT3G22160	1.73053	7.88e-19
AT3G45620	1.7264	2.18e-39
AT1G20160	1.72464	3.52e-43
AT3G09010	1.72269	1.18e-34
AT2G43140	1.72249	5.36e-05
AT1G02390	1.72082	4.65e-20
AT1G77640	1.71609	1.29e-05
AT1G22400	1.7158	1.58e-29
AT5G03350	1.71532	2.82e-63
AT3G25597	1.71487	3.86e-10
AT2G25440	1.7133	1.11e-19
AT2G21620	1.71297	4.25e-33
AT1G54020	1.71139	5.28e-11
AT2G29500	1.70876	1.85e-07
AT1G32928	1.70819	2.1e-07
AT3G05630	1.70791	0.00398127
AT5G23000	1.70305	0.00621259
AT1G09740	1.70275	2.03e-22
AT3G48640	1.70032	1.24e-13
AT5G47120	1.69635	1.34e-41
AT2G15760	1.69623	2.19e-15
AT3G16450	1.69552	4.5e-14
AT1G29195	1.69515	2.62e-05
AT4G27290	1.69511	0.000210594
AT2G18670	1.69507	1.9e-17
AT4G11890	1.69364	1.5e-31
AT1G70810	1.69231	1.94e-23
AT4G01700	1.6922	3.43e-37
AT3G46090	1.69144	5.95e-05
AT5G47230	1.69096	4.39e-12
AT3G57950	1.68987	1.13e-05
AT1G78600	1.6884	3.31e-23
AT5G22860	1.68699	1.5e-17
AT5G40230	1.68659	2.14e-08
AT3G47160	1.68646	2.42e-05
AT4G33550	1.68495	0.000395919
AT3G14700	1.684	2.95e-08
AT4G37900	1.68386	1.18e-21
AT1G13970	1.6831	4.43e-17
AT5G17760	1.68125	3.3e-40
AT1G03090	1.68064	1.12e-26
AT1G70300	1.67932	3.52e-12
AT5G39190	1.6783	0.00997442
AT5G18780	1.67778	6.16e-20
AT2G39660	1.67421	6.01e-32
AT1G13990	1.67299	9.69e-31
AT2G32150	1.6712	6.84e-06
AT1G07040	1.67069	2.58e-20
AT1G76960	1.67008	6.33e-09
AT3G22370	1.66972	4.45e-37
AT4G00700	1.66556	3.68e-16
AT1G77810	1.66507	1.24e-39
AT1G65240	1.6647	6.66e-05
AT3G61280	1.66348	4.38e-44
AT5G22300	1.66337	1.37e-24
AT4G01430	1.66275	1.57e-06
AT5G24160	1.65867	6.13e-06
AT3G47800	1.65858	2.43e-47
AT2G45510	1.65814	1.15e-28
AT4G15230	1.65777	1.41e-07
AT1G01010	1.65758	1.12e-31
AT5G53110	1.65465	7.94e-12
AT2G04070	1.65453	0.00582882
AT1G61340	1.65322	1.01e-12
AT5G38350	1.65143	0.00551564
AT3G22460	1.65057	3.2e-14
AT3G47540	1.65021	6.69e-19
AT1G67920	1.64904	2.2e-10
AT5G61250	1.64893	8.07e-19
AT4G25900	1.64856	3.69e-30
AT4G09750	1.64849	4.53e-50
AT2G28120	1.64831	4.72e-09
AT2G30550	1.64829	1.64e-31
AT1G17420	1.64787	5.64e-22
AT2G02710	1.64764	4.01e-19
AT4G01610	1.64661	6.92e-48
AT5G20830	1.6462	1.07e-08
AT1G31820	1.64615	3.98e-20
AT2G21350	1.64103	1.13e-07
AT5G43420	1.63718	1.18e-16
AT1G21750	1.63636	1.13e-38
AT1G10340	1.63425	9.33e-20
AT5G50200	1.63308	2e-36
AT3G48080	1.63057	1.11e-25
AT4G18630	1.62741	1.6e-22
AT5G09440	1.62434	2.13e-20
AT5G17380	1.62155	2.4e-21
AT1G48605	1.6187	8.1e-06
AT2G33080	1.61683	3.19e-05
AT1G18320	1.61677	0.0090058
AT1G35910	1.61655	4.68e-19
AT1G52040	1.61486	3.43e-27
AT2G01540	1.6143	1.06e-23
AT2G41082	1.61084	0.00156426
AT2G35658	1.61069	4.73e-05
AT5G63880	1.60896	1.38e-21
AT4G21903	1.60879	7.99e-17
AT3G63010	1.60843	4.24e-35
AT2G26440	1.60816	4.63e-32
AT3G16565	1.60799	1.26e-17
AT3G56710	1.6071	4.38e-28
AT4G26990	1.60682	1.41e-26
AT5G46180	1.60486	5.94e-26
AT3G05500	1.6048	6.01e-42
AT5G64870	1.60453	1.65e-14
AT4G23810	1.60408	6.04e-26
AT1G71140	1.60318	1.6e-14
AT1G77000	1.60172	8.53e-07
AT5G22250	1.60083	2.33e-12
AT2G42890	1.59874	1.04e-25
AT2G39210	1.59811	1.75e-42
AT3G48650	1.59633	1.97e-19
AT4G01010	1.59608	6.37e-41
AT1G70140	1.59466	4.01e-19
AT4G18880	1.59166	3.1e-40
AT1G72900	1.58878	2.63e-20
AT4G20830	1.58686	1.61e-45
AT4G15120	1.58686	5.02e-09
AT2G39330	1.58615	8.08e-08
AT5G56230	1.58488	0.000411667
AT3G06890	1.58224	1.8e-08
AT1G74360	1.57912	5.04e-53
AT5G25770	1.57872	2.76e-21
AT2G39310	1.57843	1.41e-19
AT3G11080	1.5783	6.29e-26
AT5G43980	1.5772	3.66e-11
AT1G15870	1.57678	0.000252075
AT1G70690	1.57559	3.7e-19
AT5G26170	1.57379	3.81e-18
AT3G21420	1.57353	4.29e-08
AT5G45630	1.57281	7.93e-10
AT4G17470	1.57214	0.00903097
AT1G76150	1.57019	7.9e-29
AT4G01250	1.569	5.2e-14
AT2G15220	1.56856	1.75e-05
AT1G55610	1.56838	1.63e-13
AT2G37970	1.56564	1.51e-59
AT5G52720	1.56507	3.53e-05
AT3G06810	1.56063	8.71e-26
AT2G04515	1.55992	0.000454015
AT3G27880	1.55908	5.2e-18
AT3G62590	1.55897	2.92e-18
AT1G34180	1.55835	1.57e-13
AT5G13220	1.55754	2.67e-10
AT2G03760	1.55729	1.94e-16
AT2G44080	1.5553	6.75e-10
AT1G62760	1.55322	0.000156161
AT5G53120	1.55224	7.32e-27
AT1G73010	1.55022	3.55e-09
AT2G32200	1.54917	3.04e-05
AT5G41610	1.54823	2.74e-09
AT2G26480	1.54741	0.000290151
AT1G12290	1.54727	5.17e-19
AT3G51860	1.54706	5.96e-32
AT4G27860	1.54615	3.58e-27
AT4G18010	1.54344	1.97e-30
AT3G16510	1.54311	1.24e-16
AT4G29230	1.54227	8.64e-08
AT4G14390	1.5422	4.94e-11
AT4G36010	1.54032	7.79e-08
AT2G30250	1.53922	5.88e-40
AT2G21188	1.53912	4.5e-10
AT2G43150	1.53884	2.92e-46
AT3G48180	1.53872	0.00938149
AT3G10300	1.53862	1.59e-26
AT4G09030	1.53852	6.4e-36
AT2G38870	1.53834	2.75e-15
AT2G38790	1.53743	9.16e-10
AT1G66090	1.53655	1.28e-21
AT1G78310	1.53525	2.27e-12
AT4G21380	1.53449	2.1e-25
AT3G50900	1.53433	9.73e-21
AT2G31141	1.53093	0.000119445
AT1G18300	1.53088	2.23e-19
AT4G03450	1.53057	9.3e-44
AT5G55050	1.53031	1.24e-46
AT1G56145	1.52985	9.05e-27
AT5G60280	1.52978	4.35e-21
AT1G28210	1.5293	7.05e-10
AT5G63990	1.52898	1.21e-11
AT5G42440	1.52863	3.88e-18
AT1G58190	1.52482	4.2e-08
AT4G18050	1.52427	3.53e-11
AT2G26310	1.52369	1.26e-06
AT1G24145	1.52098	4.85e-19
AT2G29110	1.52074	7.51e-15
AT4G12290	1.51975	9.6e-31
AT3G03310	1.51962	7.74e-24
AT4G21580	1.51873	2.08e-26
AT3G26220	1.51861	2.08e-15
AT4G23885	1.51854	5.11e-18
AT2G01610	1.51839	1.21e-08
AT3G22200	1.51797	3.62e-23
AT1G21400	1.51717	2.13e-28
AT5G47070	1.51702	6.24e-33
AT3G45410	1.51665	4.44e-06
AT3G19010	1.51662	1.54e-50
AT1G76790	1.51606	0.000109897
AT1G25275	1.51513	3.5e-21
AT4G09770	1.51396	0.000798146
AT3G60130	1.51342	1.22e-06
AT2G38470	1.51246	1.56e-52
AT3G16860	1.51244	2.46e-18
AT2G14560	1.50925	9.89e-33
AT1G26200	1.50767	1.33e-07
AT2G39050	1.50646	6.77e-16
AT1G16370	1.50554	0.00175828
AT1G56710	1.5054	1.1e-05
AT4G22530	1.50519	2.16e-16
AT3G53480	1.50307	1.21e-06
AT3G60420	1.50229	2.81e-08
AT1G18860	1.50224	0.000469447
AT3G19480	-1.50045	1.67e-22
AT5G27360	-1.50097	6.09e-18
AT1G26600	-1.50183	0.000753897
AT4G38950	-1.50256	2.87e-28
AT5G19190	-1.5037	2.52e-43
AT1G69526	-1.50538	5.43e-09
AT4G02850	-1.50574	1.16e-39
AT2G25150	-1.50712	0.00360391
AT5G61660	-1.50775	1.57e-30
AT2G15620	-1.51103	5.82e-65
AT3G21460	-1.51134	1.39e-14
AT4G22560	-1.513	2.16e-11
AT3G48720	-1.51633	1.73e-30
AT4G36540	-1.51717	1.34e-46
AT2G26215	-1.51809	2.95e-05
AT1G14190	-1.52043	0.00051395
AT4G04900	-1.52122	0.000851817
AT4G38770	-1.52427	1.35e-33
AT2G42220	-1.52499	1.68e-64
AT4G21760	-1.52537	4.42e-12
AT3G47400	-1.52746	0.00180708
AT3G15310	-1.53276	2.22e-12
AT1G29420	-1.53409	0.00225531
AT3G50560	-1.53752	4.13e-47
AT5G61350	-1.53933	2.14e-09
AT1G72645	-1.54236	0.000305658
AT1G74670	-1.54591	2.48e-35
AT1G50732	-1.54794	1.11e-26
AT5G06790	-1.548	3.92e-19
AT4G34770	-1.54885	0.000434824
AT5G25460	-1.54972	1.05e-33
AT1G03130	-1.55016	2.84e-123
AT5G44680	-1.5506	8.61e-37
AT4G21280	-1.55174	2.82e-80
AT4G24670	-1.55597	4.2e-28
AT3G14760	-1.55891	1.03e-08
AT2G05810	-1.56049	0.00159277
AT4G36570	-1.56283	2e-06
AT4G14940	-1.56366	1.23e-06
AT1G68238	-1.56384	7.68e-18
AT4G10310	-1.56412	4.11e-08
AT1G25440	-1.56806	9.04e-122
AT3G61950	-1.56907	8.56e-11
AT5G18060	-1.56999	0.0012128
AT1G34580	-1.57081	0.00534443
AT2G38995	-1.57143	1.96e-47
AT2G20700	-1.57271	0.00927363
AT3G52370	-1.57512	2.38e-30
AT4G21870	-1.57523	1.41e-18
AT5G48900	-1.57557	5.94e-28
AT3G24400	-1.5765	6.04e-06
AT5G18080	-1.57801	5.25e-07
AT1G19150	-1.57837	2.29e-44
AT1G52240	-1.57862	3.3e-15
AT1G04040	-1.57952	2.06e-53
AT1G07050	-1.58407	0.00117364
AT2G34620	-1.58423	2.27e-40
AT4G18970	-1.58477	7.84e-53
AT3G18010	-1.58733	1.85e-11
AT1G08380	-1.58762	6.41e-94
AT1G74070	-1.58809	9.87e-34
AT1G52230	-1.58857	9.86e-64
AT3G16240	-1.58984	3.47e-28
AT1G29460	-1.5904	3.05e-09
ATCG00090	-1.5911	0.00113502
AT3G52360	-1.59125	8.01e-60
AT1G52750	-1.59248	7.74e-06
AT5G38410	-1.5927	4.19e-52
AT5G56840	-1.59403	7.17e-07
AT3G10520	-1.59493	2.49e-54
AT2G11150	-1.59498	0.00369647
AT3G46780	-1.60156	5.14e-53
AT4G05180	-1.60392	8.83e-100
AT1G28010	-1.60474	6.71e-31
AT5G41050	-1.60487	1.13e-23
AT5G35740	-1.60489	6.1e-21
AT1G56670	-1.60787	2.79e-17
AT1G30380	-1.60987	3.93e-101
AT3G54830	-1.61086	1.19e-44
AT3G03840	-1.61162	1.07e-06
AT2G45800	-1.61174	4.1e-09
AT1G51400	-1.61254	1.52e-31
AT3G17185	-1.61269	1.36e-19
AT1G29930	-1.61699	1.65e-56
AT2G34925	-1.6176	1.11e-05
AT1G06830	-1.61873	3.43e-48
AT5G62380	-1.62046	0.0001084
AT5G03760	-1.62115	2.35e-52
AT2G21540	-1.62145	2.68e-18
AT5G06330	-1.62194	4.9e-09
AT5G44582	-1.62836	2.55e-11
AT1G19940	-1.62881	6.25e-11
AT4G02780	-1.62958	0.00282613
AT5G19730	-1.63399	1.03e-57
AT2G02020	-1.63509	7.87e-22
AT1G15550	-1.63652	6.57e-05
AT3G16370	-1.63874	5.62e-71
AT4G37685	-1.64071	0.00265943
AT1G12900	-1.64929	1.99e-58
AT1G23205	-1.65	7.72e-37
AT1G29430	-1.65217	2.56e-25
AT5G51720	-1.65278	6.64e-65
AT5G15600	-1.65287	4.5e-26
AT1G35180	-1.65325	6.32e-18
AT5G48880	-1.65923	3.92e-53
AT1G76800	-1.65946	6.36e-16
AT3G54890	-1.66035	1.63e-73
AT2G36590	-1.66846	2.82e-30
AT3G51240	-1.66866	0.00026844
AT1G29660	-1.6707	8.18e-84
AT4G25830	-1.67178	6.54e-31
AT3G24420	-1.67297	2.14e-58
AT2G37950	-1.67313	0.000297619
AT5G51470	-1.67974	0.00221013
AT5G62730	-1.68243	1.97e-09
AT1G21500	-1.687	9.89e-88
AT4G34650	-1.68729	1.2e-26
AT5G23750	-1.68966	1.63e-34
AT5G18300	-1.68979	0.0048345
AT4G13710	-1.68985	2.36e-14
AT1G21140	-1.69242	1.19e-08
AT5G08640	-1.6938	5.22e-53
AT5G52570	-1.69415	1.81e-75
AT5G09730	-1.69523	1.26e-08
AT3G21050	-1.69649	1.95e-11
AT1G29720	-1.69846	1.01e-40
AT1G58370	-1.69859	1.2e-15
AT5G18030	-1.70134	1.05e-10
AT1G69523	-1.70176	3.52e-21
AT2G35860	-1.70197	1.67e-21
AT4G03330	-1.70283	1.18e-08
AT4G10340	-1.70537	2.53e-87
AT1G32780	-1.70922	4.86e-14
AT2G30390	-1.71004	1.01e-73
AT3G47470	-1.71058	2.46e-116
AT1G64390	-1.71761	7.82e-58
AT2G24540	-1.71784	0.000506707
AT5G41780	-1.71858	9.15e-07
AT2G34170	-1.71889	1.24e-33
AT4G13493	-1.71917	5.69e-16
AT3G13403	-1.72727	0.00102258
AT1G74890	-1.72749	7.64e-29
AT3G55710	-1.73129	9.16e-38
AT5G55950	-1.73804	5.58e-06
AT1G65390	-1.74525	6.28e-12
AT1G69530	-1.74873	3.98e-115
AT2G47880	-1.75409	5.02e-25
AT3G52290	-1.75535	4.56e-26
AT2G21080	-1.75837	3.5e-28
AT3G58070	-1.76015	9.18e-19
AT1G52827	-1.76711	3.73e-14
AT1G29910	-1.77382	1.52e-79
AT3G29030	-1.77499	1.84e-58
AT1G02820	-1.77509	3.01e-63
AT4G30975	-1.77602	0.0040027
AT1G15410	-1.78099	7.24e-59
AT5G18407	-1.78346	0.000173288
AT1G26945	-1.78536	8.4e-25
AT1G15825	-1.79404	3.37e-12
AT5G66740	-1.8023	4.05e-42
AT1G29450	-1.80255	1.26e-11
AT3G17640	-1.80428	1.45e-20
AT5G49330	-1.81041	1.74e-32
AT5G54270	-1.81385	2.9e-114
AT5G60490	-1.81416	2.16e-12
AT5G26010	-1.81448	1.46e-05
AT3G52720	-1.81631	3.74e-32
AT3G13404	-1.81683	2.7e-09
AT3G58850	-1.8172	1.83e-24
AT1G20190	-1.81863	2.21e-26
AT5G02890	-1.82198	1.28e-35
AT3G22540	-1.82238	0.00865855
AT3G08940	-1.82554	1.66e-112
AT1G15820	-1.82802	5.87e-123
AT1G52190	-1.82903	1.86e-35
AT4G28700	-1.82973	0.00132151
AT4G12440	-1.83959	0.00670314
AT2G05070	-1.84196	3.22e-79
AT1G26208	-1.84305	3.82e-08
AT3G28960	-1.84732	5.06e-09
AT2G43745	-1.8508	0.00592271
AT3G06070	-1.85346	1.87e-62
AT5G05270	-1.85508	1.13e-75
AT2G40130	-1.85787	1.86e-59
AT2G16750	-1.86548	2.21e-17
AT5G15430	-1.86573	0.000752078
AT1G05540	-1.86949	1.71e-13
AT1G04660	-1.88451	4.11e-05
AT1G68870	-1.8893	2.56e-22
AT1G68520	-1.89365	1.02e-67
AT3G48790	-1.89812	0.000259376
AT5G18430	-1.90369	1.99e-17
AT3G20865	-1.90524	0.000206411
AT1G55960	-1.91488	2.29e-61
AT3G25670	-1.92315	2.21e-11
AT1G33811	-1.92795	3.52e-61
AT5G35480	-1.92991	1.14e-50
AT3G15570	-1.93189	9.71e-25
AT5G49380	-1.93259	0.00841841
AT1G55380	-1.94095	6.97e-05
AT3G62950	-1.94765	1.12e-11
AT4G13570	-1.96076	7.48e-10
AT5G46220	-1.96228	1.25e-08
AT4G26790	-1.96561	9.41e-09
AT5G35495	-1.97038	4.64e-10
AT1G33440	-1.98044	4.41e-12
AT1G22690	-1.98721	1.13e-30
AT3G06100	-1.9913	0.0066325
AT5G17040	-1.99138	5.58e-14
AT4G12980	-1.9915	2.82e-93
AT5G63180	-1.99351	5.17e-74
AT1G36680	-1.99979	0.00211338
AT4G36105	-2.00435	1.38e-11
AT2G23960	-2.00881	0.00590824
AT1G29920	-2.02591	3.34e-88
AT5G43240	-2.04758	0.00326278
AT4G13575	-2.05731	9.53e-66
AT1G60590	-2.06462	5.26e-82
AT5G53200	-2.0675	3.46e-47
AT5G01015	-2.07637	1.12e-25
AT1G75050	-2.08247	0.000226188
AT5G24105	-2.08386	1.47e-15
AT3G03830	-2.09685	0.000994074
AT5G10250	-2.10114	9.85e-26
AT3G03820	-2.10848	6.23e-15
AT2G37720	-2.11058	0.00278011
AT1G77960	-2.11856	1.5e-05
AT2G40100	-2.12828	6.16e-146
AT3G46490	-2.13671	3.26e-31
AT1G15830	-2.13952	1.25e-26
AT2G40610	-2.14103	3.56e-71
AT2G29300	-2.14297	1.83e-08
AT5G53592	-2.14361	1.78e-06
AT5G38420	-2.14899	3.7e-90
AT2G40330	-2.15045	4.72e-05
AT3G01500	-2.1793	2.55e-11
AT1G69320	-2.18406	0.000925439
AT3G24460	-2.18638	8.86e-132
AT1G78530	-2.18835	1.25e-19
AT4G33790	-2.20185	0.00011745
AT4G01460	-2.20334	2.69e-53
AT1G29500	-2.20431	5.06e-25
AT5G54585	-2.21701	4.57e-50
AT4G13680	-2.23107	0.00801559
AT1G70270	-2.23932	0.000169259
AT3G26818	-2.23971	0.000155606
AT2G27420	-2.25347	1.12e-12
AT3G14210	-2.27345	3.31e-82
AT5G37300	-2.27733	9.67e-43
AT2G10940	-2.29231	5.82e-65
AT2G13570	-2.29453	0.000342858
AT3G10185	-2.29502	0.000534797
AT1G26210	-2.30089	6.27e-24
AT1G31983	-2.30944	0.00204681
AT1G11850	-2.31094	1.36e-91
AT2G30900	-2.31645	0.00133954
AT2G42380	-2.3203	1.69e-25
AT4G32280	-2.32482	0.0012128
AT5G03130	-2.32605	0.00896729
AT1G04800	-2.33152	2.86e-56
AT1G06540	-2.33434	2.34e-07
AT1G70985	-2.33709	2.95e-26
AT1G65310	-2.34695	9.8e-10
AT5G35510	-2.3688	9.48e-07
AT2G27402	-2.37372	1.55e-44
AT1G65060	-2.38677	1.33e-110
AT1G29440	-2.3957	5.97e-33
AT3G28915	-2.39855	9.44e-12
AT4G30610	-2.41212	4.41e-44
AT4G20230	-2.41467	0.00115687
AT4G13572	-2.44937	8.18e-31
AT1G07450	-2.45929	9.23e-09
AT1G11740	-2.46161	0.000972505
AT1G29510	-2.46467	3.48e-22
AT4G13560	-2.47017	1.64e-14
AT4G26530	-2.47518	2.75e-78
AT5G35777	-2.50103	4.38e-17
AT5G47440	-2.67086	3.56e-13
AT5G32621	-2.71145	0.000586422
AT4G39340	-2.73634	2.81e-05
AT2G05995	-2.74297	1.32e-09
AT5G10990	-2.75852	6.12e-07
AT3G27690	-2.84821	2.72e-169
AT1G11735	-2.85249	0.00745511
AT1G80540	-2.87144	0.000404287
AT1G75890	-3.0257	0.0066245
AT3G45940	-3.05846	0.00267252
AT2G22810	-3.19804	3.58e-05
AT2G20750	-3.20783	5.63e-51
AT5G38096	-3.24717	0.00145974
AT2G34430	-3.291	5.2e-12
AT5G35525	-3.29349	0.00155821
AT5G18050	-3.32825	0.00335171
AT1G78440	-3.67087	3.45e-11
AT1G13650	-3.87489	2.22e-131
AT3G19310	-4.57467	0.00113302
AT4G01160	-4.67261	0.00106262
AT4G05170	-5.16157	0.00841342
AT5G17500	-5.28731	0.00539647
AT2G15160	-5.49415	0.00459207
AT3G61910	-5.5048	0.00350242
AT1G71920	-6.97427	1.12e-09

## Sheet: Table S4
Table S4. All differentially expressed genes identified between wt and fc2 pub4 under constant light conditions
Applied cutoffs - LOG2 Fold change ≥ +/- 1.5, padj ≤ 0.01
Gene	log2FoldChange	padj
AT2G30395	7.65228	0
AT5G36790	6.5718	0.00110179
AT1G42560	4.19357	0.00225103
AT1G02940	3.17621	6.56295e-06
AT5G28335	2.96313	1.19905e-05
AT2G36750	2.88761	0.000129324
AT5G26270	2.88512	2.71813e-05
AT2G25470	2.86383	3.47088e-20
AT4G28703	2.8005	1.45696e-06
AT5G40990	2.76509	0.000263514
AT1G26970	2.63641	0.0085284
AT4G19030	2.61028	0.000622997
AT1G20900	2.31011	0.0013573
AT4G04760	2.2808	2.43067e-13
AT4G14630	2.2096	0.000391317
AT2G44480	2.17421	1.08425e-08
AT3G01345	2.1729	0.00625536
AT1G21525	2.16036	1.86313e-11
AT4G10860	2.14741	0.000705005
AT5G59510	2.14139	8.7367e-05
AT2G33710	2.10352	0.00266712
AT4G36430	2.09266	8.36752e-05
AT1G05680	2.08324	1.92986e-05
AT5G40010	2.02734	0.000250493
AT3G12580	1.98382	6.72634e-07
AT2G23590	1.97771	4.8226e-10
AT2G44240	1.89408	0.000310345
AT1G77380	1.83336	2.70763e-08
AT2G43620	1.79808	3.84788e-16
AT3G29644	1.77966	0.000521813
AT3G50390	1.76966	0.00893811
AT1G19610	1.76723	0.00147288
AT1G07400	1.76594	2.90024e-05
AT3G47220	1.69684	3.34943e-05
AT5G46050	1.68044	8.50805e-26
AT3G57670	1.66331	3.00501e-09
AT3G57950	1.65342	0.00115052
AT1G13520	1.62499	0.00304948
AT2G12190	1.6066	1.25593e-05
AT1G67980	1.58265	0.000171434
AT5G02440	1.58189	2.00668e-10
AT4G20000	1.57719	0.00103521
AT2G26150	1.55974	1.61525e-10
AT2G35980	1.54034	0.000538121
AT1G26390	1.5176	7.34169e-08
AT5G47590	1.50674	1.53332e-05
AT5G18050	-1.53872	0.000666483
AT3G14395	-1.57654	3.17923e-08
AT1G02340	-1.5883	0.00548056
AT3G56860	-1.61755	6.39341e-76
AT5G45080	-1.6675	0.0057672
AT5G38940	-1.68649	8.58819e-05
AT5G66400	-1.766	1.82052e-11
AT5G66390	-1.77275	0.00591322
AT2G34430	-1.82485	0.00161907
AT1G01250	-1.84019	0.00248771
AT4G33790	-1.92966	4.19648e-13
AT1G65310	-1.95747	0.000256272
AT4G13572	-2.05147	2.13098e-20
AT4G13575	-2.06382	1.4049e-66
AT5G44260	-2.08662	0.000689739
AT4G29990	-2.34244	2.43067e-13
AT3G49560	-2.40745	3.49873e-164
AT4G13570	-2.52024	4.26604e-17
AT2G25150	-2.56036	0.000243597
AT2G32340	-2.6374	1.78763e-21
AT4G13560	-2.6496	8.06799e-13
AT5G54190	-3.44183	1.38464e-06
AT3G27900	-3.67881	0.00249899
AT5G35935	-6.31991	0.00150476
AT3G59370	-6.35748	0.000858971

## Sheet: Table S5
Table S5. All differentially expressed genes identified between wt and fc2 pub4 under cycling light conditions
Applied cutoffs - LOG2 Fold change ≥ +/- 1.5, padj ≤ 0.01
Gene	log2FoldChange	padj
AT2G41280	7.77809	2.82027e-08
AT2G30395	7.72647	0
AT3G23800	5.95155	0.000117384
AT1G61480	5.37895	0.00661365
AT2G10253	4.31462	0.00867239
AT4G08093	4.02594	4.06496e-05
AT3G41762	3.94577	2.84184e-05
AT3G61390	3.93261	1.54943e-08
AT4G39610	3.89017	0.00525466
AT5G60260	3.81443	0.000185542
AT2G37210	3.53443	0.00945003
AT1G33950	3.49917	0.00115631
AT2G41260	3.47057	0.000316383
AT3G22860	3.43437	0.00233767
AT5G40990	3.28185	2.4086e-06
AT4G10860	3.26068	1.17372e-06
AT1G30720	3.14722	9.87833e-52
AT1G53540	3.12075	0.0049401
AT5G39580	3.11881	0.000672142
AT3G27473	3.11734	2.06081e-06
AT5G45095	3.01058	0.00358727
AT3G43850	2.97485	0.00459768
AT2G41850	2.9299	0.000326948
AT2G25470	2.91082	8.48843e-24
AT1G02580	2.89884	0.00488926
AT5G59510	2.88219	2.76759e-39
AT1G30730	2.78226	2.09041e-11
AT5G28335	2.78065	3.5279e-08
AT5G50335	2.76644	6.01128e-07
AT1G20900	2.72825	5.06115e-08
AT5G12030	2.71904	2.78172e-15
AT1G56250	2.67137	0.000265859
AT2G26630	2.65853	0.00843089
AT3G01345	2.65154	7.52289e-08
AT5G40010	2.6289	0.00025488
AT4G28703	2.60563	0.00159896
AT5G44585	2.59551	2.36605e-08
AT4G31950	2.56958	0.00586416
AT4G20000	2.55874	5.68384e-14
AT3G29644	2.55859	2.30118e-09
AT1G51920	2.53846	0.00628241
AT4G08770	2.51457	7.61807e-15
AT3G19390	2.48395	3.08584e-06
AT1G15380	2.46822	2.83348e-07
AT3G47340	2.46175	3.16833e-17
AT1G19610	2.4548	4.56127e-20
AT2G33710	2.39939	3.26151e-06
AT5G59530	2.38662	0.00045034
AT2G18969	2.3799	0.00112723
AT3G47220	2.36982	7.63207e-05
AT1G65970	2.36717	0.000118404
AT1G12950	2.31724	0.000740759
AT2G05440	2.24809	6.71559e-68
AT2G29740	2.24199	6.7651e-06
AT1G76610	2.23938	0.00129603
AT4G22950	2.2354	1.19041e-05
AT5G47590	2.23304	3.35262e-30
AT1G42560	2.2116	7.64352e-08
AT1G12940	2.1564	0.00298589
AT1G21525	2.1561	1.09267e-12
AT4G14630	2.14406	8.53343e-05
AT1G36060	2.14311	3.78326e-05
AT2G04040	2.13678	4.31254e-06
AT2G38390	2.12765	7.61807e-15
AT2G43620	2.11893	9.5499e-27
AT4G24275	2.10069	4.58749e-11
AT1G10070	2.04535	2.15464e-19
AT2G32210	2.02264	5.35812e-19
AT3G54150	2.01547	3.79525e-11
AT1G02940	2.0132	0.00588544
AT1G67980	2.00392	5.39449e-14
AT1G77380	2.00239	5.54006e-08
AT2G19800	1.9969	4.58989e-08
AT4G18170	1.98213	3.03064e-11
AT1G78410	1.97559	1.24347e-12
AT4G37010	1.94007	0.000382053
AT3G42658	1.91085	0.00979334
AT1G70850	1.90871	0.00495607
AT4G39580	1.8722	1.10725e-07
AT2G15800	1.86913	0.000189472
AT1G17147	1.86762	1.4247e-06
AT4G22680	1.86198	0.00296286
AT5G44572	1.85746	2.80863e-09
AT1G47510	1.85637	1.97537e-34
AT1G73830	1.85573	8.40729e-22
AT5G62280	1.85478	6.72448e-05
AT4G35770	1.84864	1.79264e-07
AT5G44990	1.83819	0.00133456
AT3G24750	1.8372	3.17642e-06
AT1G14870	1.83608	1.19641e-24
AT2G23300	1.83487	2.62487e-10
AT3G46690	1.83155	5.00223e-05
AT1G27020	1.82546	1.14766e-79
AT1G26420	1.8025	3.22655e-17
AT5G57785	1.79751	7.00064e-32
AT4G27290	1.78949	0.000280217
AT4G08145	1.78646	0.00287827
AT1G61800	1.77998	1.21835e-22
AT5G44380	1.77988	1.25222e-05
AT2G14610	1.77287	7.55235e-08
AT1G26380	1.76974	1.13845e-13
AT4G26200	1.7671	0.00251907
AT5G24240	1.76519	5.28455e-06
AT4G34970	1.76511	1.1243e-07
AT2G19190	1.75325	8.65711e-10
AT4G11470	1.74529	0.00409223
AT2G35980	1.74126	3.21051e-07
AT2G32020	1.73843	0.00106511
AT5G12020	1.73779	2.55731e-05
AT5G64120	1.73686	4.05299e-06
AT1G29860	1.73441	0.000165866
AT5G20230	1.7302	1.61236e-77
AT2G33830	1.7097	8.81081e-46
AT2G45220	1.7023	0.000123931
AT5G26270	1.70058	0.0020644
AT2G44480	1.69858	3.1605e-05
AT5G56960	1.6973	5.88561e-06
AT5G25910	1.6923	2.92708e-07
AT3G44300	1.68427	0.000289304
AT3G22820	1.66344	0.00030335
AT5G02780	1.65302	3.39368e-05
AT1G63930	1.64893	0.0013885
AT2G15220	1.63859	6.1843e-05
AT1G20310	1.62768	0.000285323
AT4G14690	1.62194	2.27817e-87
AT5G23160	1.61665	9.39856e-05
AT5G02440	1.61467	2.32752e-27
AT1G32960	1.6143	2.03531e-05
AT1G13520	1.61028	2.29752e-05
AT2G44370	1.60534	0.00479084
AT1G15125	1.59622	1.11454e-05
AT2G18120	1.58873	1.5843e-14
AT5G46050	1.582	1.49579e-08
AT5G01740	1.57003	2.15938e-07
AT5G63560	1.56373	0.0021931
AT1G02920	1.56031	1.49475e-70
AT3G48700	1.55714	2.37507e-06
AT4G21120	1.5492	2.89554e-08
AT5G58780	1.54083	0.00780912
AT5G44575	1.53726	0.000467349
AT1G08630	1.52278	6.56367e-05
AT5G58860	1.51734	0.00341074
AT1G02205	-1.50053	7.80511e-22
AT1G55380	-1.50942	0.00373266
AT4G36230	-1.5403	6.23881e-05
AT2G23910	-1.54292	2.44816e-09
AT5G50950	-1.571	1.97807e-08
AT5G55950	-1.5717	7.8987e-06
AT5G23750	-1.59212	6.1909e-30
AT5G45080	-1.63937	1.04422e-05
AT2G04170	-1.64178	1.5669e-07
AT3G44006	-1.66152	0.00770822
AT4G18960	-1.69083	6.08882e-05
AT2G41480	-1.70069	0.00364202
AT5G37300	-1.71271	1.10435e-66
AT1G19940	-1.73478	4.09609e-11
AT5G35777	-1.74306	5.77469e-09
AT3G25670	-1.75528	1.87015e-12
AT3G49070	-1.75855	0.000864727
AT3G18777	-1.76067	0.000293557
AT1G68520	-1.76802	9.63974e-18
AT4G29990	-1.80548	2.89358e-10
AT1G78440	-1.81324	0.000485986
AT5G06760	-1.8306	0.00149261
AT5G62165	-1.85976	1.40532e-05
AT4G13572	-1.87624	3.65227e-21
AT2G33385	-1.98479	0.00669211
AT1G17030	-1.99844	0.00021439
AT5G66400	-2.02053	1.28267e-18
AT3G62950	-2.03403	6.22577e-10
AT2G32340	-2.04558	9.843e-22
AT4G13800	-2.04952	3.35289e-09
AT4G26790	-2.11499	3.3982e-14
AT2G20870	-2.11918	0.0045772
AT5G51470	-2.25009	0.00310761
AT5G50790	-2.29009	0.00776339
AT3G49560	-2.3381	4.69028e-159
AT5G65080	-2.40963	2.85194e-10
AT1G57750	-2.43564	2.1876e-07
AT4G13570	-2.54346	3.59347e-15
AT3G26790	-2.70715	0.000952087
AT4G13560	-2.72148	8.89645e-13
AT1G01590	-2.77506	0.00016998
AT5G54190	-2.86285	0.00139947
AT4G13680	-3.19658	0.00655375
AT2G28040	-3.44375	0.00666586
AT4G33790	-3.56973	5.26256e-43
AT5G44540	-3.83282	0.00258289
AT1G58430	-3.99248	0.00391275
AT4G16590	-4.03404	3.43749e-21
AT1G62190	-5.3681	0.00613462

## Sheet: Table S6
Table S6. Gene Ontology term enrichment of DEGs identified between wt and fc2 in constant light conditions
Up-regulated DEGs
Enrichment FDR	nGenes	Pathway Genes	Fold Enrichment	Pathway	URL	Genes
1.02683e-07	7	73	43.713	GO:0042542 response to hydrogen peroxide	http://amigo.geneontology.org/amigo/term/GO:0042542	AT1G07400 AT2G29500 HSP17.4 HSP17.6II HSP17.6A UGT74E2 HSFA2
1.1424e-06	9	264	15.5999	GO:0009408 response to heat	http://amigo.geneontology.org/amigo/term/GO:0009408	AT1G07400 HSFA2 AT2G29500 HSP17.4 HSP17.6II HSP17.6A HSP90.1 DREB19 HSP70
1.1424e-06	5	32	71.2288	GO:0010584 pollen exine formation	http://amigo.geneontology.org/amigo/term/GO:0010584	ACOS5 CYP704B1 SHT MS2 ABCG26
2.47136e-06	8	216	16.8839	GO:0048646 anatomical structure formation involved in morphogenesis	http://amigo.geneontology.org/amigo/term/GO:0048646	SEP3 ACOS5 CYP704B1 SHT MS2 ABCG26 AP3 PI
4.41056e-06	7	161	19.8202	GO:0000302 response to reactive oxygen species	http://amigo.geneontology.org/amigo/term/GO:0000302	AT1G07400 AT2G29500 HSP17.4 HSP17.6II HSP17.6A UGT74E2 HSFA2
4.41056e-06	5	47	48.4962	GO:0010208 pollen wall assembly	http://amigo.geneontology.org/amigo/term/GO:0010208	ACOS5 CYP704B1 SHT MS2 ABCG26
4.84086e-06	5	50	45.5864	GO:0010927 cellular component assembly involved in morphogenesis	http://amigo.geneontology.org/amigo/term/GO:0010927	ACOS5 CYP704B1 SHT MS2 ABCG26
4.84086e-06	5	51	44.6926	GO:0032989 cellular component morphogenesis	http://amigo.geneontology.org/amigo/term/GO:0032989	ACOS5 CYP704B1 SHT MS2 ABCG26
9.404e-06	12	839	6.52789	GO:0048869 cellular developmental process	http://amigo.geneontology.org/amigo/term/GO:0048869	SEP3 AP1 SEP2 AP3 SEP1 PI ACOS5 CYP704B1 SHT MS2 ABCG26 AGO9
9.404e-06	5	60	37.9887	GO:0051259 protein complex oligomerization	http://amigo.geneontology.org/amigo/term/GO:0051259	AT1G07400 AT2G29500 HSP17.4 HSP17.6II HSP17.6A
1.33136e-05	7	207	15.4157	GO:0006457 protein folding	http://amigo.geneontology.org/amigo/term/GO:0006457	AT1G07400 AT2G29500 HSP70 HSP17.4 HSP17.6II HSP17.6A HSP90.1
1.93593e-05	3	8	170.949	GO:0080110 sporopollenin biosynthetic process	http://amigo.geneontology.org/amigo/term/GO:0080110	ACOS5 CYP704B1 ABCG26
3.91857e-05	10	648	7.04582	GO:0009266 response to temperature stimulus	http://amigo.geneontology.org/amigo/term/GO:0009266	AT1G07400 HSFA2 AT2G29500 HSP17.4 HSP17.6II HSP17.6A HSP90.1 DREB19 HSP70 AATP1
3.91857e-05	7	251	12.7133	GO:0048437 floral organ development	http://amigo.geneontology.org/amigo/term/GO:0048437	SEP2 SEP1 SEP3 AMS AP3 PI AGO9
5.00089e-05	4	40	45.5864	GO:1901568 fatty acid derivative metabolic process	http://amigo.geneontology.org/amigo/term/GO:1901568	ACOS5 MS2 SHN1 CYP96A15
7.35761e-05	3	13	105.199	GO:0010093 specification of floral organ identity	http://amigo.geneontology.org/amigo/term/GO:0010093	SEP3 AP3 PI
8.79964e-05	3	14	97.6852	GO:0090701 specification of plant organ identity	http://amigo.geneontology.org/amigo/term/GO:0090701	SEP3 AP3 PI
0.000143768	8	454	8.03285	GO:0006979 response to oxidative stress	http://amigo.geneontology.org/amigo/term/GO:0006979	AT1G07400 AT2G29500 HSP17.4 HSP17.6II HSP17.6A AT4G16270 UGT74E2 HSFA2
0.000143768	4	55	33.1538	GO:0048481 plant ovule development	http://amigo.geneontology.org/amigo/term/GO:0048481	SEP2 SEP1 SEP3 AGO9
0.000144684	10	790	5.77775	GO:0010035 response to inorganic substance	http://amigo.geneontology.org/amigo/term/GO:0010035	AT1G07400 AT2G29500 HSP17.4 HSP17.6II HSP17.6A UGT74E2 HSFA2 DREB19 AATP1 SHN1
0.000144684	4	57	31.9905	GO:0035670 plant-type ovary development	http://amigo.geneontology.org/amigo/term/GO:0035670	SEP2 SEP1 SEP3 AGO9
0.000144684	6	213	12.9018	GO:0045944 positive regulation of transcription by RNA polymerase II	http://amigo.geneontology.org/amigo/term/GO:0045944	SEP3 AP1 SEP2 AP3 SEP1 PI
0.000160421	8	474	7.69391	GO:0009651 response to salt stress	http://amigo.geneontology.org/amigo/term/GO:0009651	AT1G07400 AT2G29500 HSP17.4 HSP17.6II HSP17.6A UGT74E2 AATP1 DREB19
0.000241875	6	242	11.3024	GO:0036294 cellular response to decreased oxygen levels	http://amigo.geneontology.org/amigo/term/GO:0036294	AT1G07400 HSFA2 AT3G46080 HSP17.4 HSP17.6II HSP17.6A
0.000241875	6	242	11.3024	GO:0071453 cellular response to oxygen levels	http://amigo.geneontology.org/amigo/term/GO:0071453	AT1G07400 HSFA2 AT3G46080 HSP17.4 HSP17.6II HSP17.6A
0.000241875	6	240	11.3966	GO:0071456 cellular response to hypoxia	http://amigo.geneontology.org/amigo/term/GO:0071456	AT1G07400 HSFA2 AT3G46080 HSP17.4 HSP17.6II HSP17.6A
0.000272974	8	527	6.9333	GO:0045893 positive regulation of transcription DNA-templated	http://amigo.geneontology.org/amigo/term/GO:0045893	DREB19 AP1 HSFA2 SEP3 SEP2 AP3 SEP1 PI
0.000272974	3	24	56.9831	GO:0048449 floral organ formation	http://amigo.geneontology.org/amigo/term/GO:0048449	SEP3 AP3 PI
0.000272974	8	528	6.92014	GO:1902680 positive regulation of RNA biosynthetic process	http://amigo.geneontology.org/amigo/term/GO:1902680	DREB19 AP1 HSFA2 SEP3 SEP2 AP3 SEP1 PI
0.000272974	8	528	6.92014	GO:1903508 positive regulation of nucleic acid-templated transcription	http://amigo.geneontology.org/amigo/term/GO:1903508	DREB19 AP1 HSFA2 SEP3 SEP2 AP3 SEP1 PI
0.000303931	4	75	24.3128	GO:0048440 carpel development	http://amigo.geneontology.org/amigo/term/GO:0048440	SEP2 SEP1 SEP3 AGO9
0.00031058	8	544	6.70389	GO:0009908 flower development	http://amigo.geneontology.org/amigo/term/GO:0009908	AP1 SEP2 SEP1 SEP3 AP3 PI AMS AGO9
0.000319382	6	267	10.2441	GO:0001666 response to hypoxia	http://amigo.geneontology.org/amigo/term/GO:0001666	AT1G07400 HSFA2 AT3G46080 HSP17.4 HSP17.6II HSP17.6A
0.000319382	8	557	6.54742	GO:0006970 response to osmotic stress	http://amigo.geneontology.org/amigo/term/GO:0006970	AT1G07400 AT2G29500 HSP17.4 HSP17.6II HSP17.6A UGT74E2 AATP1 DREB19
0.000319382	8	559	6.53569	GO:0010557 positive regulation of macromolecule biosynthetic process	http://amigo.geneontology.org/amigo/term/GO:0010557	DREB19 AP1 HSFA2 SEP3 SEP2 AP3 SEP1 PI
0.000319382	6	271	10.0929	GO:0036293 response to decreased oxygen levels	http://amigo.geneontology.org/amigo/term/GO:0036293	AT1G07400 HSFA2 AT3G46080 HSP17.4 HSP17.6II HSP17.6A
0.000319382	6	272	10.0558	GO:0070482 response to oxygen levels	http://amigo.geneontology.org/amigo/term/GO:0070482	AT1G07400 HSFA2 AT3G46080 HSP17.4 HSP17.6II HSP17.6A
0.000319382	8	557	6.54742	GO:0090567 reproductive shoot system development	http://amigo.geneontology.org/amigo/term/GO:0090567	AP1 SEP2 SEP1 SEP3 AP3 PI AMS AGO9
0.000433841	4	87	20.9593	GO:0048467 gynoecium development	http://amigo.geneontology.org/amigo/term/GO:0048467	SEP2 SEP1 SEP3 AGO9
0.000441342	10	968	4.72888	GO:0022607 cellular component assembly	http://amigo.geneontology.org/amigo/term/GO:0022607	AT1G07400 AT2G29500 HSP17.4 HSP17.6II HSP17.6A ACOS5 CYP704B1 SHT MS2 ABCG26
0.000441342	8	593	6.16033	GO:0031328 positive regulation of cellular biosynthetic process	http://amigo.geneontology.org/amigo/term/GO:0031328	DREB19 AP1 HSFA2 SEP3 SEP2 AP3 SEP1 PI
0.000501928	8	606	6.02796	GO:0051254 positive regulation of RNA metabolic process	http://amigo.geneontology.org/amigo/term/GO:0051254	DREB19 AP1 HSFA2 SEP3 SEP2 AP3 SEP1 PI
0.000507591	8	611	5.97855	GO:0009891 positive regulation of biosynthetic process	http://amigo.geneontology.org/amigo/term/GO:0009891	DREB19 AP1 HSFA2 SEP3 SEP2 AP3 SEP1 PI
0.000507591	10	988	4.61401	GO:0048367 shoot system development	http://amigo.geneontology.org/amigo/term/GO:0048367	AP1 SEP2 SEP1 SEP3 AP3 PI UGT74E2 AMS YLS9 AGO9
0.000551142	9	804	5.10931	GO:0051173 positive regulation of nitrogen compound metabolic process	http://amigo.geneontology.org/amigo/term/GO:0051173	DREB19 AP1 HSFA2 AtCDC48B SEP3 SEP2 AP3 SEP1 PI
0.000587953	8	631	5.78875	GO:0045935 positive regulation of nucleobase-containing compound metabolic process	http://amigo.geneontology.org/amigo/term/GO:0045935	DREB19 AP1 HSFA2 SEP3 SEP2 AP3 SEP1 PI
0.000587953	7	463	6.89212	GO:0048229 gametophyte development	http://amigo.geneontology.org/amigo/term/GO:0048229	AMS ACOS5 CYP704B1 SHT MS2 ABCG26 AGO9
0.000587953	5	194	11.7491	GO:0048438 floral whorl development	http://amigo.geneontology.org/amigo/term/GO:0048438	SEP2 SEP1 SEP3 AMS AGO9
0.000646116	9	830	4.94907	GO:0010604 positive regulation of macromolecule metabolic process	http://amigo.geneontology.org/amigo/term/GO:0010604	DREB19 AP1 HSFA2 AtCDC48B SEP3 SEP2 AP3 SEP1 PI
0.000685589	10	1043	4.3707	GO:0009653 anatomical structure morphogenesis	http://amigo.geneontology.org/amigo/term/GO:0009653	UGT74E2 SEP3 ACOS5 AP1 CYP704B1 SHT MS2 ABCG26 AP3 PI
0.00070636	11	1272	3.94843	GO:0033554 cellular response to stress	http://amigo.geneontology.org/amigo/term/GO:0033554	AT1G07400 HSFA2 AT3G46080 HSP17.4 HSP17.6II HSP17.6A HSP70 AtCDC48B HSP90.1 UGT74E2 DREB19
0.000970038	6	352	7.77042	GO:0009555 pollen development	http://amigo.geneontology.org/amigo/term/GO:0009555	AMS ACOS5 CYP704B1 SHT MS2 ABCG26
0.00111977	3	46	29.7303	GO:0048444 floral organ morphogenesis	http://amigo.geneontology.org/amigo/term/GO:0048444	SEP3 AP3 PI
0.00118723	9	911	4.50855	GO:0009893 positive regulation of metabolic process	http://amigo.geneontology.org/amigo/term/GO:0009893	DREB19 AP1 HSFA2 AtCDC48B SEP3 SEP2 AP3 SEP1 PI
0.0012785	2	9	101.303	GO:0035337 fatty-acyl-CoA metabolic process	http://amigo.geneontology.org/amigo/term/GO:0035337	ACOS5 MS2
0.00179647	12	1679	3.26006	GO:1901700 response to oxygen-containing compound	http://amigo.geneontology.org/amigo/term/GO:1901700	AT1G07400 AT2G29500 AT3G46080 HSP17.4 HSP17.6II HSP17.6A DREB19 UGT74E2 HSFA2 PMZ AATP1 SHN1
0.00252478	7	607	5.2832	GO:0006357 regulation of transcription by RNA polymerase II	http://amigo.geneontology.org/amigo/term/GO:0006357	SEP3 AP1 HSFA2 SEP2 AP3 SEP1 PI
0.00311264	12	1791	3.05778	GO:0070887 cellular response to chemical stimulus	http://amigo.geneontology.org/amigo/term/GO:0070887	AT1G07400 HSFA2 AT3G46080 HSP17.4 HSP17.6II HSP17.6A HSP70 AtCDC48B SHN1 DREB19 AT4G16270 UGT74E2
0.00320912	3	68	20.1117	GO:0035967 cellular response to topologically incorrect protein	http://amigo.geneontology.org/amigo/term/GO:0035967	HSP70 AtCDC48B HSFA2
0.00352339	8	851	4.29049	GO:0031325 positive regulation of cellular metabolic process	http://amigo.geneontology.org/amigo/term/GO:0031325	DREB19 AP1 HSFA2 SEP3 SEP2 AP3 SEP1 PI
0.00352339	3	71	19.2619	GO:0035966 response to topologically incorrect protein	http://amigo.geneontology.org/amigo/term/GO:0035966	HSP70 AtCDC48B HSFA2
0.00404514	7	666	4.81305	GO:0006366 transcription by RNA polymerase II	http://amigo.geneontology.org/amigo/term/GO:0006366	SEP3 AP1 HSFA2 SEP2 AP3 SEP1 PI
0.00416366	3	77	17.9946	GO:0034605 cellular response to heat	http://amigo.geneontology.org/amigo/term/GO:0034605	HSFA2 HSP90.1 DREB19
0.00848604	7	758	4.21539	GO:0030154 cell differentiation	http://amigo.geneontology.org/amigo/term/GO:0030154	SEP3 AP1 SEP2 AP3 SEP1 PI AGO9
0.00892152	6	559	4.893	GO:0048827 phyllome development	http://amigo.geneontology.org/amigo/term/GO:0048827	SEP2 SEP1 SEP3 AMS YLS9 AGO9
0.0090628	3	101	13.5405	GO:0009615 response to virus	http://amigo.geneontology.org/amigo/term/GO:0009615	AGO9 YLS9 HSP70

## Sheet: Table S7
Table S7. Gene Ontology term enrichment of DEGs identified between wt and fc2 in cycling light conditions
Up-regulated DEGs
Enrichment FDR	nGenes	Pathway Genes	Fold Enrichment	Pathway	URL	Genes
1.15934e-40	195	1485	2.93583	GO:0043207 response to external biotic stimulus	http://amigo.geneontology.org/amigo/term/GO:0043207	ZF14 CAX3 EDS5 AT5G38030 AT1G14780 AT1G61360 AT1G61370 AT1G61420 AT1G61440 AT1G61480 AT1G61610 HCHIB CYP82G1 AT3G45330 AT3G45410 HLECRK CRK32 CRK11 CRK13 CRK20 AT4G26120 AT5G06740 GLIP1 AT5G60280 AT5G65600 AT3G48080 SAG101 GSTF7 FMO1 AT1G25275 ALD1 FRK1 RD20 BIK1 DOX1 PR4 AT3G22600 PAP85 OSM34 AT4G16260 AT4G28460 AT5G03350 EFR VSP2 CBP60G AT5G38900 PDF1.4 LCR67 PNP-A AT2G23270 PDF1.2b YLS9 AT2G37…
1.15934e-40	197	1507	2.92264	GO:0044419 biological process involved in interspecies interaction between organisms	http://amigo.geneontology.org/amigo/term/GO:0044419	ZF14 CAX3 EDS5 AT5G38030 AT1G14780 AT1G61360 AT1G61370 AT1G61420 AT1G61440 AT1G61480 AT1G61610 HCHIB CYP82G1 AT3G45330 AT3G45410 HLECRK CRK32 CRK11 CRK13 CRK20 AT4G26120 AT5G06740 GLIP1 PDLP1 AT5G60280 AT5G65600 AT3G48080 SAG101 GSTF7 FMO1 AT1G25275 ALD1 FRK1 RD20 BIK1 DOX1 PR4 AT3G22600 PAP85 OSM34 AT4G16260 AT4G28460 AT5G03350 EFR VSP2 CBP60G AT5G38900 PDF1.4 THI2.1 LCR67 PNP-A AT2G23270 PDF1.2…
1.15934e-40	195	1485	2.93583	GO:0051707 response to other organism	http://amigo.geneontology.org/amigo/term/GO:0051707	ZF14 CAX3 EDS5 AT5G38030 AT1G14780 AT1G61360 AT1G61370 AT1G61420 AT1G61440 AT1G61480 AT1G61610 HCHIB CYP82G1 AT3G45330 AT3G45410 HLECRK CRK32 CRK11 CRK13 CRK20 AT4G26120 AT5G06740 GLIP1 AT5G60280 AT5G65600 AT3G48080 SAG101 GSTF7 FMO1 AT1G25275 ALD1 FRK1 RD20 BIK1 DOX1 PR4 AT3G22600 PAP85 OSM34 AT4G16260 AT4G28460 AT5G03350 EFR VSP2 CBP60G AT5G38900 PDF1.4 LCR67 PNP-A AT2G23270 PDF1.2b YLS9 AT2G37…
1.38317e-40	211	1704	2.77332	GO:0006952 defense response	http://amigo.geneontology.org/amigo/term/GO:0006952	AT1G14780 JAZ5 JAZ1 JAZ8 AT1G61360 AT1G61370 AT1G61420 AT1G61440 AT1G61480 AT1G61610 JAZ7 HCHIB CYP82G1 AT3G45330 AT3G45410 HLECRK CRK32 OSM34 CRK11 CRK13 CRK20 AT4G26120 AT4G36010 AT5G06740 JAZ10 GLIP1 AT5G60280 AT5G65600 AT3G48080 SAG101 GSTF7 FMO1 ALD1 FRK1 RD20 DOX1 PR4 AT4G16260 AT4G28460 AT5G03350 VSP2 AT5G38900 GSTF6 BON3 AT1G12290 GLYI4 ABCG40 AT1G17615 KTI5 PDF1.4 AT1G23120 AT1G30990 SBT…
2.80503e-40	196	1512	2.89819	GO:0009607 response to biotic stimulus	http://amigo.geneontology.org/amigo/term/GO:0009607	ZF14 CAX3 EDS5 AT5G38030 AT1G14780 AT1G61360 AT1G61370 AT1G61420 AT1G61440 AT1G61480 AT1G61610 HCHIB CYP82G1 AT3G45330 AT3G45410 HLECRK CRK32 CRK11 CRK13 CRK20 AT4G26120 AT5G06740 GLIP1 AT5G60280 AT5G65600 AT3G48080 SAG101 GSTF7 FMO1 AT1G25275 ALD1 FRK1 RD20 BIK1 DOX1 PR4 AT3G22600 PAP85 OSM34 AT4G16260 AT4G28460 AT5G03350 EFR VSP2 CBP60G AT5G38900 PDF1.4 MLO6 LCR67 PR1 PNP-A AT2G23270 PDF1.2b YL…
1.01124e-37	223	1947	2.56071	GO:0009605 response to external stimulus	http://amigo.geneontology.org/amigo/term/GO:0009605	ZF14 CAX3 EDS5 AT5G38030 AT1G14780 AT1G61360 AT1G61370 AT1G61420 AT1G61440 AT1G61480 AT1G61610 AT1G69480 ELF4-L1 ATG8H HCHIB DIN4 CYP82G1 AT3G45330 AT3G45410 HLECRK CRK32 CRK11 CRK13 CRK20 AT4G26120 AT5G06740 GLIP1 AT5G60280 AT5G65600 AT3G48080 SAG101 GSTF7 FMO1 AT1G25275 CLE14 ALD1 FRK1 RD20 BIK1 DOX1 PR4 AT3G22600 PAP85 OSM34 AT4G16260 AT4G28460 AT5G03350 EFR VSP2 CBP60G AT5G38900 PDF1.4 AT1G29…
4.20117e-34	69	240	6.42776	GO:0071456 cellular response to hypoxia	http://amigo.geneontology.org/amigo/term/GO:0071456	AT1G02360 AT1G03220 AT1G07135 AT1G10140 AT1G15010 NUDT4 AT1G19020 AT1G21550 AT1G30720 AT1G32928 FBS1 AT1G66090 AT1G68620 AT1G72900 PS2 AT1G76600 AT1G76640 CML38 AT2G18670 AT2G32200 AT2G32210 AT2G36220 WRKY46 ERF71 AT3G04640 AGC2-1 ERD5 AT3G46080 ZAT7 HSP17.4 PSK4 WRKY22 BPS3 RTFL12 AT4G20860 PFK3 AT4G27450 AT4G32480 UGT73B3 DREB2A HSP17.6II HSP17.6A AT5G19230 BCB SUS1 CNI1 AT5G35735 GDPD2 CML37 A…
5.87953e-34	69	242	6.37464	GO:0036294 cellular response to decreased oxygen levels	http://amigo.geneontology.org/amigo/term/GO:0036294	AT1G02360 AT1G03220 AT1G07135 AT1G10140 AT1G15010 NUDT4 AT1G19020 AT1G21550 AT1G30720 AT1G32928 FBS1 AT1G66090 AT1G68620 AT1G72900 PS2 AT1G76600 AT1G76640 CML38 AT2G18670 AT2G32200 AT2G32210 AT2G36220 WRKY46 ERF71 AT3G04640 AGC2-1 ERD5 AT3G46080 ZAT7 HSP17.4 PSK4 WRKY22 BPS3 RTFL12 AT4G20860 PFK3 AT4G27450 AT4G32480 UGT73B3 DREB2A HSP17.6II HSP17.6A AT5G19230 BCB SUS1 CNI1 AT5G35735 GDPD2 CML37 A…
5.87953e-34	69	242	6.37464	GO:0071453 cellular response to oxygen levels	http://amigo.geneontology.org/amigo/term/GO:0071453	AT1G02360 AT1G03220 AT1G07135 AT1G10140 AT1G15010 NUDT4 AT1G19020 AT1G21550 AT1G30720 AT1G32928 FBS1 AT1G66090 AT1G68620 AT1G72900 PS2 AT1G76600 AT1G76640 CML38 AT2G18670 AT2G32200 AT2G32210 AT2G36220 WRKY46 ERF71 AT3G04640 AGC2-1 ERD5 AT3G46080 ZAT7 HSP17.4 PSK4 WRKY22 BPS3 RTFL12 AT4G20860 PFK3 AT4G27450 AT4G32480 UGT73B3 DREB2A HSP17.6II HSP17.6A AT5G19230 BCB SUS1 CNI1 AT5G35735 GDPD2 CML37 A…
5.05477e-33	194	1679	2.58483	GO:1901700 response to oxygen-containing compound	http://amigo.geneontology.org/amigo/term/GO:1901700	JAZ5 JAZ1 CAT1 JAZ8 5PTASE11 AT1G53540 AT1G68360 AT2G29500 JAZ7 ZAT11 AFP3 NRT2.6 AT3G46080 ZAT7 HSP17.4 AT3G53600 GID1B AT4G26120 HSP17.6II HSP17.6A JAZ10 WR3 RHL41 AT3G48080 SAG101 MAPKKK18 GLYI4 LEA7 ERF71 AT1G14780 ABCG40 IOS1 AT1G65690 AT1G70810 AT2G01540 ABI5 DREB19 DREB2C WRKY46 PRN AT4G14390 ABCG30 IP5PII CBP60G AT5G37740 DELTA-OAT LTI65 ABR1 BT4 MPK11 GSTF6 AO4 UGT74E2 ORA59 ESL1 OCT6 LO…
3.4875e-31	198	1791	2.47444	GO:0070887 cellular response to chemical stimulus	http://amigo.geneontology.org/amigo/term/GO:0070887	AT1G02360 AT1G03220 AT1G07135 AT1G10140 AT1G15010 NUDT4 AT1G19020 AT1G21550 AT1G30720 AT1G32928 FBS1 AT1G66090 AT1G68620 AT1G72900 PS2 AT1G76600 AT1G76640 CML38 AT2G18670 AT2G32200 AT2G32210 AT2G36220 WRKY46 ERF71 AT3G04640 AGC2-1 ERD5 AT3G46080 ZAT7 HSP17.4 PSK4 WRKY22 BPS3 RTFL12 AT4G20860 PFK3 AT4G27450 AT4G32480 UGT73B3 DREB2A HSP17.6II HSP17.6A AT5G19230 BCB SUS1 CNI1 AT5G35735 GDPD2 CML37 A…
4.06894e-31	69	267	5.77777	GO:0001666 response to hypoxia	http://amigo.geneontology.org/amigo/term/GO:0001666	AT1G02360 AT1G03220 AT1G07135 AT1G10140 AT1G15010 NUDT4 AT1G19020 AT1G21550 AT1G30720 AT1G32928 FBS1 AT1G66090 AT1G68620 AT1G72900 PS2 AT1G76600 AT1G76640 CML38 AT2G18670 AT2G32200 AT2G32210 AT2G36220 WRKY46 ERF71 AT3G04640 AGC2-1 ERD5 AT3G46080 ZAT7 HSP17.4 PSK4 WRKY22 BPS3 RTFL12 AT4G20860 PFK3 AT4G27450 AT4G32480 UGT73B3 DREB2A HSP17.6II HSP17.6A AT5G19230 BCB SUS1 CNI1 AT5G35735 GDPD2 CML37 A…
1.03317e-30	69	271	5.69248	GO:0036293 response to decreased oxygen levels	http://amigo.geneontology.org/amigo/term/GO:0036293	AT1G02360 AT1G03220 AT1G07135 AT1G10140 AT1G15010 NUDT4 AT1G19020 AT1G21550 AT1G30720 AT1G32928 FBS1 AT1G66090 AT1G68620 AT1G72900 PS2 AT1G76600 AT1G76640 CML38 AT2G18670 AT2G32200 AT2G32210 AT2G36220 WRKY46 ERF71 AT3G04640 AGC2-1 ERD5 AT3G46080 ZAT7 HSP17.4 PSK4 WRKY22 BPS3 RTFL12 AT4G20860 PFK3 AT4G27450 AT4G32480 UGT73B3 DREB2A HSP17.6II HSP17.6A AT5G19230 BCB SUS1 CNI1 AT5G35735 GDPD2 CML37 A…
1.23162e-30	69	272	5.67156	GO:0070482 response to oxygen levels	http://amigo.geneontology.org/amigo/term/GO:0070482	AT1G02360 AT1G03220 AT1G07135 AT1G10140 AT1G15010 NUDT4 AT1G19020 AT1G21550 AT1G30720 AT1G32928 FBS1 AT1G66090 AT1G68620 AT1G72900 PS2 AT1G76600 AT1G76640 CML38 AT2G18670 AT2G32200 AT2G32210 AT2G36220 WRKY46 ERF71 AT3G04640 AGC2-1 ERD5 AT3G46080 ZAT7 HSP17.4 PSK4 WRKY22 BPS3 RTFL12 AT4G20860 PFK3 AT4G27450 AT4G32480 UGT73B3 DREB2A HSP17.6II HSP17.6A AT5G19230 BCB SUS1 CNI1 AT5G35735 GDPD2 CML37 A…
1.35777e-29	150	1178	2.84687	GO:0098542 defense response to other organism	http://amigo.geneontology.org/amigo/term/GO:0098542	AT1G14780 AT1G61360 AT1G61370 AT1G61420 AT1G61440 AT1G61480 AT1G61610 HCHIB CYP82G1 AT3G45330 AT3G45410 HLECRK CRK32 CRK11 CRK13 CRK20 AT4G26120 AT5G06740 GLIP1 AT5G60280 AT5G65600 AT3G48080 SAG101 GSTF7 FMO1 ALD1 FRK1 RD20 DOX1 PR4 OSM34 AT4G16260 AT4G28460 AT5G03350 VSP2 AT5G38900 PDF1.4 LCR67 PNP-A AT2G23270 PDF1.2b YLS9 AT2G37870 BIK1 TI1 SDR3 NIMIN-2 HR4 AT3G53980 AT3G59930 AT4G01895 AZI1 ME…
1.88763e-21	76	454	3.74266	GO:0006979 response to oxidative stress	http://amigo.geneontology.org/amigo/term/GO:0006979	CAT1 AT1G53540 AT1G60740 TPX2 AT2G29500 HSP17.4 HSP17.6II HSP17.6A AT5G16960 AER AT5G16980 DJ1A FQR1 PER4 RSH4 AT2G37130 AT2G38380 AT2G38390 DOX1 PRXCB Prx37 AT4G08780 AT4G33420 AT4G37520 AT4G37530 PRX52 AT5G06730 AT5G19880 AT5G19890 AT5G39580 DELTA-OAT AT5G64120 BT4 GSTF6 GRXS13 AO4 UGT74E2 GLYI4 ABCG40 AT1G19020 TRX5 GolS4 TPS04 LOX4 KTI1 AT3G02840 AT3G10930 AGC2-1 GATL10 AT3G28580 ERD5 SIP2 SA…
1.88763e-21	81	509	3.55786	GO:0009617 response to bacterium	http://amigo.geneontology.org/amigo/term/GO:0009617	AT3G45330 AT3G45410 HLECRK CRK32 CRK11 CRK13 CRK20 AT4G26120 AT5G06740 GLIP1 AT5G60280 AT5G65600 FRK1 BIK1 AT4G28460 EFR CBP60G PR4 AT1G19020 AIG1 IOS1 AT1G51890 TPS04 FBS1 PXMT1 HWI1 LOX4 KTI1 WAKL10 WRKY40 WRKY60 AT2G26440 AT2G45220 WRKY46 DOX1 RLP30 AT3G10930 AT3G22600 CYP82G1 PAD3 CEJ1 HR4 EP3 EXO70H1 AZI1 WRKY53 ELI3-2 AT5G03350 PBS3 CAF1b DELTA-OAT WRKY48 AT1G17615 WRKY51 JAZ1 FMO1 ATSBT5.2…
6.72232e-18	49	233	4.72205	GO:0009611 response to wounding	http://amigo.geneontology.org/amigo/term/GO:0009611	JAZ5 JAZ1 JAZ8 JAZ7 JAZ10 AT1G19020 AT2G38870 AT5G43570 UPI GLYI4 LOX3 AT1G32920 RAP2.6 IAR3 TPS04 FBS1 LOX4 KTI1 CML38 WRKY40 RNS1 TAT3 BSMT1 RSH2 AGC2-1 FAR5 CYP94B3 AT3G51440 AT3G51450 AT3G53600 EP3 BAP1 SAG21 SEN1 ATAF2 MES5 CHIA VSP2 PTR3 WR3 RHL41 BT4 AT5G07310 ORA59 ATBFRUCT1 AT3G54150 GLIP1 RGLG3 PKT3
3.65595e-17	65	407	3.5706	GO:0042742 defense response to bacterium	http://amigo.geneontology.org/amigo/term/GO:0042742	AT3G45330 AT3G45410 HLECRK CRK32 CRK11 CRK13 CRK20 AT4G26120 AT5G06740 GLIP1 AT5G60280 AT5G65600 FRK1 AT4G28460 PR4 AT1G51890 HWI1 WRKY40 WRKY60 DOX1 AT3G10930 AZI1 PBS3 CAF1b DELTA-OAT AT1G17615 WRKY51 JAZ1 FMO1 ATSBT5.2 SBT3.3 IOS1 PXMT1 IDA KTI1 ALD1 AT2G27080 WRKY33 EULS3 BIK1 AT2G45220 WRKY46 SDR3 ERD5 PRXCB CEJ1 EXO70H1 SIB1 SAG21 EARLI1 GOX3 WRKY53 EDS5 WRKY62 SAG101 AT5G22540 WRKY38 CBP60…
6.76395e-17	111	999	2.48416	GO:0033993 response to lipid	http://amigo.geneontology.org/amigo/term/GO:0033993	JAZ5 JAZ1 JAZ8 5PTASE11 AT1G68360 JAZ7 AFP3 GID1B AT4G26120 JAZ10 MAPKKK18 GLYI4 ABCG40 IOS1 AT1G65690 AT1G70810 AT2G01540 ABI5 DREB19 DREB2C WRKY46 PRN ABCG30 IP5PII CBP60G AT5G37740 DELTA-OAT LTI65 ABR1 MPK11 ORA59 ESL1 LOX3 CAT1 RAP2.6 MYB112 ALDH7B4 ZF14 FBS1 AT1G63840 MMP TAT3 AT2G32020 MYB101 RD20 NATA1 AT2G43140 ARL HB-7 MYB2 TSPO RSH2 UGT71B6 PAD3 PMZ AT3G28580 HR4 YLS2 AT3G51440 AT3G5145…
1.27434e-16	95	790	2.69196	GO:0010035 response to inorganic substance	http://amigo.geneontology.org/amigo/term/GO:0010035	BON3 CAT1 AT1G53540 AT2G29500 NRT2.6 HSP17.4 HSP17.6II HSP17.6A WR3 LEA7 ERF71 CML43 ABI5 DELTA-OAT BT4 GSTF7 GSTF6 AO4 UGT74E2 ESL1 GLYI4 ABCG40 OCT6 PDIL1-1 RAP2.6 ALDH7B4 TPS04 AT1G65484 AT1G65500 MMP LOX4 KTI1 PR1 HIS1-3 PLA2A RD20 AKR4C8 ChlAKR DREB19 AT2G38380 WRKY33 CHI HB-7 MYB2 DOX1 AT3G02480 AT3G02840 AT3G10930 JAL33 OCT4 OASA2 PAD3 AT3G28580 AT3G53600 SUS3 SAG21 GSTF2 AT4G11170 ARCK1 N…
3.62485e-16	154	1669	2.06418	GO:0009719 response to endogenous stimulus	http://amigo.geneontology.org/amigo/term/GO:0009719	JAZ5 JAZ1 JAZ8 5PTASE11 BRL1 AT1G68360 JAZ7 BRL3 AFP3 GID1B AT4G26120 JAZ10 EFR MAPKKK18 GLYI4 ABCB4 FQR1 ORA59 ABCG40 AT1G16510 ERF11 RAP2.6 IOS1 AT1G56150 WRKY6 AT1G65690 AT1G70810 AT1G77640 AT2G01540 AT2G17500 AT2G33710 ABI5 DREB19 DREB2C ARL SAUR36 WRKY46 ERF71 AT3G12830 ERF1 CEJ1 ABCG37 PRN GSTF2 ABCG30 ERF-1 IP5PII AT4G37900 AT5G07310 Rap2.6L AT5G21960 PRR5 CBP60G AT5G37740 GLIP1 AT5G43410 …
3.62485e-16	128	1272	2.25335	GO:0033554 cellular response to stress	http://amigo.geneontology.org/amigo/term/GO:0033554	AT1G02360 AT1G03220 AT1G07135 AT1G10140 AT1G15010 NUDT4 AT1G19020 AT1G21550 AT1G30720 AT1G32928 FBS1 AT1G66090 AT1G68620 AT1G72900 PS2 AT1G76600 AT1G76640 CML38 AT2G18670 AT2G32200 AT2G32210 AT2G36220 WRKY46 ERF71 AT3G04640 AGC2-1 ERD5 AT3G46080 ZAT7 HSP17.4 PSK4 WRKY22 BPS3 RTFL12 AT4G20860 PFK3 AT4G27450 AT4G32480 UGT73B3 DREB2A HSP17.6II HSP17.6A AT5G19230 BCB SUS1 CNI1 AT5G35735 GDPD2 CML37 A…
4.08952e-16	57	340	3.75922	GO:0009636 response to toxic substance	http://amigo.geneontology.org/amigo/term/GO:0009636	NIT2 NIT4 GSTF7 GSTF6 PER4 GSTU24 CAT1 ZF14 AT1G60740 AT1G65820 TPX2 GSTU12 GSTU11 AT1G71140 GSTU10 GSTZ1 GSTF3 DTX1 AT2G04050 AT2G04070 AT2G04100 UGT73B4 GSTU4 GSTU3 GSTU2 GSTU1 UGT73C1 AT2G37130 AKR4C8 ChlAKR AT2G38380 AT2G38390 DOX1 GSTU8 PRXCB ABCG37 GSTF2 Prx37 AT4G08780 AT4G21903 AT4G33420 AT4G37520 AT4G37530 GSTL1 PRX52 AT5G06730 AT5G19880 AT5G19890 AT5G38030 PMAT1 AT5G39580 GSTU9 AT5G6412…
5.55401e-16	41	183	5.00904	GO:0009751 response to salicylic acid	http://amigo.geneontology.org/amigo/term/GO:0009751	AT3G48080 SAG101 AT1G14780 AT4G14390 AT4G26120 BT4 GRX480 RAP2.6 FBS1 AT1G65484 AT1G65510 PXMT1 KTI1 WAKL10 WRKY40 LURP1 WRKY60 RD20 WRKY46 DOX1 HR4 YLS2 AT3G51440 AT3G51450 BAP1 WRKY53 EDS5 AT5G03350 ATAF2 PBS3 Rap2.6L NHL25 GLIP1 PTR3 GLYI4 SOT12 ALD1 WRKY62 WRKY38 AT5G65600 ABCG40
8.02221e-16	83	655	2.83308	GO:0009620 response to fungus	http://amigo.geneontology.org/amigo/term/GO:0009620	HCHIB AT4G26120 GSTF7 RD20 DOX1 PR4 OSM34 AT4G16260 AT5G38900 PDF1.4 LCR67 PDF1.2b TI1 HR4 AT3G59930 AT5G66890 AT1G15010 LOX3 AT1G28190 AT1G29195 IOS1 PXMT1 KTI1 AT1G76600 WAKL10 WRKY40 WRKY60 BIK1 AT2G45220 RLP30 ATBFRUCT1 AOC3 YLS2 AT3G51440 AT3G51450 SAG21 AT5G03890 AT5G12340 CBP60G AT5G61890 ABR1 AT1G17615 MYB108 SYP122 WRKY50 WRKY51 GRXS13 FMO1 TRX5 MLO6 MMP LURP1 PARG2 ATL9 AT2G37130 AT2G38…
1.36303e-15	45	225	4.47149	GO:0009753 response to jasmonic acid	http://amigo.geneontology.org/amigo/term/GO:0009753	JAZ5 JAZ1 JAZ8 5PTASE11 JAZ7 AT4G26120 JAZ10 GLYI4 DELTA-OAT ORA59 LOX3 RAP2.6 FBS1 MMP TAT3 NATA1 HR4 YLS2 AT3G51440 AT3G51450 AT3G53600 ChiC AT4G20860 SEN1 ST2A ATAF2 Rap2.6L VSP1 PTR3 BT4 TPS04 AT2G38240 JRG21 AT5G05600 WRKY50 WRKY51 GRX480 WRKY46 WRKY53 ERF2 RGLG3 ABCG40 NAC3 ERF1 VSP2
1.77675e-15	150	1639	2.04738	GO:0009725 response to hormone	http://amigo.geneontology.org/amigo/term/GO:0009725	JAZ5 JAZ1 JAZ8 5PTASE11 BRL1 AT1G68360 JAZ7 BRL3 AFP3 GID1B AT4G26120 JAZ10 EFR MAPKKK18 GLYI4 ABCB4 FQR1 ORA59 ABCG40 AT1G16510 ERF11 RAP2.6 IOS1 AT1G56150 WRKY6 AT1G65690 AT1G70810 AT1G77640 AT2G01540 AT2G17500 AT2G33710 ABI5 DREB19 DREB2C ARL SAUR36 WRKY46 ERF71 AT3G12830 ERF1 CEJ1 ABCG37 PRN GSTF2 ABCG30 ERF-1 IP5PII AT4G37900 AT5G07310 Rap2.6L AT5G21960 PRR5 CBP60G AT5G37740 GLIP1 AT5G43410 …
2.57822e-15	45	229	4.39338	GO:0070542 response to fatty acid	http://amigo.geneontology.org/amigo/term/GO:0070542	JAZ5 JAZ1 JAZ8 5PTASE11 JAZ7 AT4G26120 JAZ10 GLYI4 DELTA-OAT ORA59 LOX3 RAP2.6 FBS1 MMP TAT3 NATA1 HR4 YLS2 AT3G51440 AT3G51450 AT3G53600 ChiC AT4G20860 SEN1 ST2A ATAF2 Rap2.6L VSP1 PTR3 BT4 TPS04 AT2G38240 JRG21 AT5G05600 WRKY50 WRKY51 GRX480 WRKY46 WRKY53 ERF2 RGLG3 ABCG40 NAC3 ERF1 VSP2
1.12228e-14	73	557	2.93015	GO:0006970 response to osmotic stress	http://amigo.geneontology.org/amigo/term/GO:0006970	5PTASE11 AT1G53540 AT2G29500 BGLU25 HSP17.4 BGLU27 BGLU16 DIN2 HSP17.6II HSP17.6A DELTA-OAT AT1G29290 AT1G78310 ABI5 MAPKKK18 UGT74E2 ESL1 GLYI4 OCT6 RAP2.6 ATHAL3B ALDH7B4 AT1G56060 ZF14 FBS1 AT1G65500 MMP BAC2 SOT12 WRKY25 RD20 AKR4C8 ChlAKR WRKY33 MYB2 TSPO UGT71B6 AT3G28600 FAR5 AT3G45410 AT3G53600 ARCK1 ChiC SAP10 SUS1 CHIA MSS1 AT5G38710 NAC6 AATP1 MAP18 LTI65 RHL41 SRO5 ABR1 BT4 FUT4 TPPD …
1.7356e-13	49	299	3.67622	GO:0098754 detoxification	http://amigo.geneontology.org/amigo/term/GO:0098754	NIT2 NIT4 PER4 GSTU24 CAT1 ZF14 AT1G60740 AT1G65820 TPX2 GSTU12 GSTU11 AT1G71140 GSTU10 GSTZ1 DTX1 AT2G04050 AT2G04070 AT2G04100 GSTU4 GSTU3 GSTU2 GSTU1 AT2G37130 AT2G38380 AT2G38390 DOX1 GSTU8 PRXCB GSTF2 Prx37 AT4G08780 AT4G21903 AT4G33420 AT4G37520 AT4G37530 PRX52 AT5G06730 AT5G19880 AT5G19890 AT5G38030 AT5G39580 GSTU9 AT5G64120 GLYI4 HMA5 ABCG37 GSTF7 GSTF6 GSTF3
5.00322e-13	73	599	2.7247	GO:0097305 response to alcohol	http://amigo.geneontology.org/amigo/term/GO:0097305	5PTASE11 AFP3 MAPKKK18 ABCG40 IOS1 AT1G65690 AT1G70810 AT2G01540 ABI5 DREB19 DREB2C PRN ABCG30 IP5PII CBP60G AT5G37740 DELTA-OAT LTI65 ABR1 MPK11 ESL1 CAT1 RAP2.6 MYB112 ALDH7B4 ZF14 FBS1 AT1G63840 PR1 AT2G32020 RD20 AT2G43140 HB-7 MYB2 TSPO RSH2 UGT71B6 PAD3 PMZ AT3G28580 SAG21 MYB74 ARCK1 ChiC AMY1 AT4G33980 Rap2.6L MSS1 CNI1 NAC6 AATP1 COR27 MAP18 PTR3 WRKY8 HAI1 UGT74E2 HAI2 GLYI4 ABO3 AT2G32…
6.95289e-13	72	590	2.72837	GO:0009737 response to abscisic acid	http://amigo.geneontology.org/amigo/term/GO:0009737	5PTASE11 AFP3 MAPKKK18 ABCG40 IOS1 AT1G65690 AT1G70810 AT2G01540 ABI5 DREB19 DREB2C PRN ABCG30 IP5PII CBP60G AT5G37740 DELTA-OAT LTI65 ABR1 MPK11 ESL1 CAT1 RAP2.6 MYB112 ALDH7B4 ZF14 FBS1 AT1G63840 AT2G32020 RD20 AT2G43140 HB-7 MYB2 TSPO RSH2 UGT71B6 PAD3 PMZ AT3G28580 SAG21 MYB74 ARCK1 ChiC AMY1 AT4G33980 Rap2.6L MSS1 CNI1 NAC6 AATP1 COR27 MAP18 PTR3 WRKY8 HAI1 UGT74E2 HAI2 GLYI4 ABO3 AT2G32150 …
7.19876e-12	61	474	2.87722	GO:0009651 response to salt stress	http://amigo.geneontology.org/amigo/term/GO:0009651	5PTASE11 AT1G53540 AT2G29500 BGLU25 HSP17.4 BGLU27 BGLU16 DIN2 HSP17.6II HSP17.6A DELTA-OAT AT1G78310 ABI5 UGT74E2 ESL1 OCT6 RAP2.6 ATHAL3B ALDH7B4 AT1G56060 FBS1 AT1G65500 MMP SOT12 RD20 AKR4C8 ChlAKR MYB2 TSPO UGT71B6 AT3G28600 FAR5 AT3G45410 ARCK1 ChiC SAP10 CHIA MSS1 NAC6 AATP1 MAP18 LTI65 RHL41 SRO5 BT4 FUT4 TPPD WRKY25 DREB19 WRKY33 NAC042 RLP30 AT3G10930 POP2 MYB15 PHT3;2 EDL3 EARLI1 Rap2.…
1.75638e-11	54	396	3.04874	GO:0019748 secondary metabolic process	http://amigo.geneontology.org/amigo/term/GO:0019748	scpl6 BGLU25 scpl14 FAR5 BGLU27 BGLU16 DIN2 CAD5 ELI3-2 PAD3 PRR2 CYP81F4 NSP5 GSTU24 CCOAMT GSTU12 GSTU11 CAD1 GSTU10 CCR2 GSTU4 GSTU3 GSTU2 GSTU1 LAC7 GSTU8 AT4G11210 GSTU9 UGT73C7 MYB85 AO4 BGLU45 BGLU46 AT1G65690 AT1G68360 IGMT5 AT2G25450 WRKY33 NAC042 GPAT5 AT3G11580 AT3G13610 ABCG37 PRX52 Rap2.6L BCB NAC102 AT5G64120 GSTF7 GSTF6 GSTZ1 GSTF3 GSTF2 UGT72E2
1.81376e-11	59	459	2.87383	GO:0001101 response to acid chemical	http://amigo.geneontology.org/amigo/term/GO:0001101	LEA7 ERF71 ABI5 DELTA-OAT GSTF6 AO4 UGT74E2 ESL1 GLYI4 ABCG40 OCT6 RAP2.6 ALDH7B4 FBS1 AT1G65484 AT1G65500 PR1 HIS1-3 RD20 AKR4C8 ChlAKR DREB19 WRKY33 HB-7 MYB2 AT3G02480 OCT4 PAD3 AT3G53600 SUS3 SAG21 ARCK1 Rap2.6L SUS1 CHIA MSS1 AT5G38710 AATP1 PTR3 BI1 LTI65 HAI1 ERD5 NAC019 AT2G32150 WRKY46 NAC047 AT3G05500 NAC3 MYB15 EDL3 RD26 DREB2A LEA4-5 CBP60G GLR2.8 GLR2.5 ATGLR1.2 GLR1.3
3.87225e-11	42	263	3.57039	GO:0044282 small molecule catabolic process	http://amigo.geneontology.org/amigo/term/GO:0044282	GA2OX6 THA1 AT1G21400 5PTASE11 ECH2 GAD4 GSTZ1 MIOX2 AT2G30660 PKT3 DIN4 ERD5 IVD AT3G47800 MIOX4 AT4G34180 GDH2 GAD AT5G17380 PNC2 AT5G38710 DELTA-OAT AT5G57655 ACX2 MCCA AT2G32150 DOX1 IP5PII AT4G33150 AT2G37440 DJ1A CYP707A4 AT3G55840 AT5G09290 FDH AT5G63990 BST1 CSY3 CSY2 POP2 UGT71B6 ASN1
4.3634e-11	24	90	5.96198	GO:0009627 systemic acquired resistance	http://amigo.geneontology.org/amigo/term/GO:0009627	AT3G48080 SAG101 FMO1 ALD1 AT5G03350 PNP-A AT2G37870 NIMIN-2 AT3G53980 AT4G01895 AT4G26120 PR1 CHI PR4 PAD3 JAZ10 MES9 CBP60G WRKY33 DOX1 AZI1 PBS3 GLIP1 AT5G65600
3.71981e-10	47	341	3.08152	GO:0014070 response to organic cyclic compound	http://amigo.geneontology.org/amigo/term/GO:0014070	AT3G48080 SAG101 AT1G14780 WRKY46 AT4G14390 AT4G26120 DELTA-OAT BT4 GRX480 RAP2.6 AT1G56300 FBS1 AT1G65484 AT1G65510 PXMT1 KTI1 WAKL10 WRKY40 LURP1 PR1 WRKY60 RD20 CHI ARL DOX1 HR4 YLS2 AT3G51440 AT3G51450 BAP1 WRKY53 EDS5 AT5G03350 ATAF2 PBS3 Rap2.6L NHL25 GLIP1 PTR3 GLYI4 SOT12 ALD1 ABCG37 WRKY62 WRKY38 AT5G65600 ABCG40
6.13556e-10	64	568	2.51915	GO:0050832 defense response to fungus	http://amigo.geneontology.org/amigo/term/GO:0050832	HCHIB AT4G26120 GSTF7 RD20 DOX1 PR4 OSM34 AT4G16260 AT5G38900 PDF1.4 LCR67 PDF1.2b TI1 HR4 AT3G59930 AT5G66890 AT1G15010 WRKY40 WRKY60 ATBFRUCT1 AT5G61890 ABR1 AT1G17615 SYP122 WRKY50 WRKY51 GRXS13 FMO1 TRX5 IOS1 MLO6 MMP LURP1 PARG2 ATL9 AT2G37130 AT2G38240 WRKY33 AT2G38870 MLO12 BIK1 AT3G04220 RLP30 AT3G22600 CYP82G1 PAD3 AT3G45330 AT3G45410 PRXCB JRG21 SAG21 AZI1 EARLI1 AT4G12490 AT4G20830 AT5…
6.78037e-10	30	157	4.27212	GO:0090693 plant organ senescence	http://amigo.geneontology.org/amigo/term/GO:0090693	SRG1 CHI DMP1 PES2 SAG21 ASP3 GSR 1 NAC6 MAP18 WRKY28 MAPKKK18 NAC016 CLE14 MMP ALD1 YLS9 MLO12 NAC042 SAUR36 NAC046 UGT76B1 WRKY22 AtS40-3 WRKY53 RD26 ATAF2 SAG101 AT5G39520 LTI65 HAI1
1.14813e-09	53	429	2.76211	GO:0009415 response to water	http://amigo.geneontology.org/amigo/term/GO:0009415	LEA7 ERF71 ABI5 DELTA-OAT GSTF6 AO4 UGT74E2 ESL1 GLYI4 ABCG40 OCT6 RAP2.6 ALDH7B4 AT1G65484 AT1G65500 PR1 HIS1-3 RD20 AKR4C8 ChlAKR DREB19 WRKY33 HB-7 MYB2 AT3G02480 OCT4 PAD3 AT3G53600 SUS3 SAG21 ARCK1 Rap2.6L SUS1 CHIA MSS1 AT5G38710 AATP1 BI1 LTI65 HAI1 ERD5 NAC019 AT2G32150 WRKY46 NAC047 AT3G05500 NAC3 MYB15 EDL3 RD26 DREB2A LEA4-5 CBP60G
1.32226e-09	41	282	3.25055	GO:0006955 immune response	http://amigo.geneontology.org/amigo/term/GO:0006955	AT1G14780 AT1G61360 AT1G61370 AT1G61420 AT1G61440 AT1G61480 AT1G61610 AT3G48080 SAG101 AT2G23270 BIK1 SDR3 DOX1 HCHIB HR4 AZI1 MES9 AT4G37290 EDS5 PBS3 CBP60G PROPEP2 PROPEP3 PLA2A AT3G22600 AT4G28460 CHIA UGT73C7 FMO1 SBT3.3 PRXCB EARLI1 CRK13 EFR AT5G35580 NAC6 GLIP1 AT5G47070 ERF2 AT5G65600 DELTA-OAT
1.32226e-09	52	418	2.78131	GO:0009414 response to water deprivation	http://amigo.geneontology.org/amigo/term/GO:0009414	LEA7 ERF71 ABI5 DELTA-OAT GSTF6 AO4 UGT74E2 ESL1 GLYI4 ABCG40 OCT6 RAP2.6 ALDH7B4 AT1G65484 AT1G65500 PR1 HIS1-3 RD20 AKR4C8 ChlAKR DREB19 WRKY33 HB-7 MYB2 AT3G02480 OCT4 PAD3 AT3G53600 SUS3 SAG21 ARCK1 Rap2.6L SUS1 CHIA MSS1 AT5G38710 AATP1 BI1 LTI65 HAI1 ERD5 NAC019 AT2G32150 WRKY46 AT3G05500 NAC3 MYB15 EDL3 RD26 DREB2A LEA4-5 CBP60G
2.52927e-09	41	288	3.18283	GO:0002376 immune system process	http://amigo.geneontology.org/amigo/term/GO:0002376	AT1G14780 AT1G61360 AT1G61370 AT1G61420 AT1G61440 AT1G61480 AT1G61610 AT3G48080 SAG101 AT2G23270 BIK1 SDR3 DOX1 HCHIB HR4 AZI1 MES9 AT4G37290 EDS5 PBS3 CBP60G PROPEP2 PROPEP3 PLA2A AT3G22600 AT4G28460 CHIA UGT73C7 FMO1 SBT3.3 PRXCB EARLI1 CRK13 EFR AT5G35580 NAC6 GLIP1 AT5G47070 ERF2 AT5G65600 DELTA-OAT
2.82927e-09	38	254	3.34481	GO:0045087 innate immune response	http://amigo.geneontology.org/amigo/term/GO:0045087	AT1G14780 AT1G61360 AT1G61370 AT1G61420 AT1G61440 AT1G61480 AT1G61610 AT3G48080 SAG101 AT2G23270 BIK1 SDR3 DOX1 HCHIB HR4 AZI1 MES9 AT4G37290 EDS5 PBS3 CBP60G PROPEP2 PROPEP3 PLA2A AT3G22600 UGT73C7 FMO1 SBT3.3 EARLI1 CRK13 AT4G28460 EFR NAC6 GLIP1 AT5G47070 ERF2 AT5G65600 DELTA-OAT
2.91574e-09	18	60	6.70723	GO:0009404 toxin metabolic process	http://amigo.geneontology.org/amigo/term/GO:0009404	PAD3 GSTU24 GSTU12 GSTU11 GSTU10 GSTU4 GSTU3 GSTU2 GSTU1 GSTU8 GSTU9 WRKY33 NAC042 GSTF7 GSTF6 GSTZ1 GSTF3 GSTF2
4.88971e-09	28	150	4.17339	GO:0010150 leaf senescence	http://amigo.geneontology.org/amigo/term/GO:0010150	SRG1 CHI SAG21 ASP3 GSR 1 NAC6 MAP18 WRKY28 MAPKKK18 NAC016 CLE14 MMP ALD1 YLS9 MLO12 NAC042 SAUR36 NAC046 UGT76B1 WRKY22 AtS40-3 WRKY53 RD26 ATAF2 SAG101 AT5G39520 LTI65 HAI1
6.04967e-09	30	172	3.89955	GO:0016054 organic acid catabolic process	http://amigo.geneontology.org/amigo/term/GO:0016054	GA2OX6 THA1 AT1G21400 ECH2 GAD4 GSTZ1 AT2G30660 PKT3 DIN4 ERD5 IVD AT4G34180 GDH2 GAD AT5G17380 PNC2 AT5G38710 DELTA-OAT ACX2 MCCA DOX1 AT4G33150 CYP707A4 AT3G55840 FDH CSY3 CSY2 POP2 UGT71B6 ASN1
6.28063e-09	29	162	4.00226	GO:0046395 carboxylic acid catabolic process	http://amigo.geneontology.org/amigo/term/GO:0046395	THA1 AT1G21400 ECH2 GAD4 GSTZ1 AT2G30660 PKT3 DIN4 ERD5 IVD AT4G34180 GDH2 GAD AT5G17380 PNC2 AT5G38710 DELTA-OAT ACX2 MCCA DOX1 AT4G33150 CYP707A4 AT3G55840 FDH CSY3 CSY2 POP2 UGT71B6 ASN1
1.74105e-08	38	271	3.13499	GO:0031347 regulation of defense response	http://amigo.geneontology.org/amigo/term/GO:0031347	JAZ5 JAZ1 JAZ8 JAZ7 JAZ10 NIMIN-2 AT4G01895 AT4G14390 AT3G22600 PAD3 UGT73C7 CBP60G ATSBT5.2 IOS1 WRKY40 WRKY60 SAG13 GSTU4 AT2G38240 BIK1 EXO70H1 JRG21 HLECRK BAP1 AT3G62590 SAG21 ARCK1 WRKY53 EDS5 AT4G39830 AT5G05600 PBS3 SAG101 NAC6 GLIP1 AT5G43410 ERF2 AT5G65600
2.45847e-08	28	161	3.88825	GO:0000302 response to reactive oxygen species	http://amigo.geneontology.org/amigo/term/GO:0000302	CAT1 AT1G53540 AT2G29500 HSP17.4 HSP17.6II HSP17.6A BT4 AO4 UGT74E2 ABCG40 AT1G19020 TPS04 LOX4 KTI1 DOX1 AT3G02840 AT3G10930 AT3G28580 SAG21 AT4G11170 WRKY53 DREB2A NAC6 CML37 WRKY8 BIP3 AT3G13610 HSF A4A
2.45847e-08	13	33	8.80748	GO:0002213 defense response to insect	http://amigo.geneontology.org/amigo/term/GO:0002213	VSP2 SAG13 GSTU4 AT2G38240 CYP82G1 CYP81D11 CYP94B3 JRG21 AT3G62590 AT4G39830 AT5G05600 MPL1 UPI
2.63355e-08	15	46	7.29047	GO:0009407 toxin catabolic process	http://amigo.geneontology.org/amigo/term/GO:0009407	GSTU24 GSTU12 GSTU11 GSTU10 GSTU4 GSTU3 GSTU2 GSTU1 GSTU8 GSTU9 GSTF7 GSTF6 GSTZ1 GSTF3 GSTF2
6.15014e-08	22	107	4.59686	GO:0002239 response to oomycetes	http://amigo.geneontology.org/amigo/term/GO:0002239	AT3G45330 AT3G45410 HLECRK AT5G06740 AT5G60280 AT5G65600 AT1G02360 IOS1 GSTF3 AT2G39210 RLP30 UGT76B1 AT3G22600 AT4G01700 GSTF2 ARCK1 AT4G38540 EXL4 BCB ABCG40 SAG101 CBP60G
6.42743e-08	141	1911	1.65567	GO:0009056 catabolic process	http://amigo.geneontology.org/amigo/term/GO:0009056	GA2OX6 ARI12 THA1 BIP3 AT1G14120 AT1G19310 CAT1 AT1G21400 5PTASE11 AT1G53980 AT1G60740 TPX2 MMP AT1G74990 ECH2 SKP2B GAD4 GSTZ1 RNS1 MIOX2 AT2G30660 PKT3 BGLU25 PLDP2 A/N-InvC QRT2 DIN4 AT3G19390 ERD5 IVD AT3G47040 AT3G47050 AT3G47800 AtCDC48B AT3G57460 ADPG1 BGLU27 BGLU16 DIN2 AT4G01610 AT4G09300 ChiC VSR7 MIOX4 AT4G34180 AT5G01720 GDH2 GAD AT5G17380 AT5G20940 CAF1b PNC2 AT5G38710 GDPD2 DELTA-OA…
8.29015e-08	47	404	2.60099	GO:0080134 regulation of response to stress	http://amigo.geneontology.org/amigo/term/GO:0080134	JAZ5 JAZ1 JAZ8 PARG2 JAZ7 JAZ10 DJ1A AT1G78310 NIMIN-2 AT4G01895 AT4G14390 AT3G22600 PAD3 UGT73C7 CBP60G ATSBT5.2 IOS1 AT1G56060 WRKY40 WRKY60 SAG13 GSTU4 AT2G38240 BIK1 WRKY46 AT3G05500 AT3G10930 AT3G53600 EXO70H1 JRG21 HLECRK BAP1 AT3G62590 SAG21 ARCK1 WRKY53 EDS5 AT4G39830 AT5G05600 PBS3 SAG101 NAC6 GLIP1 AT5G43410 WRKY8 ERF2 AT5G65600
9.36511e-08	73	784	2.08441	GO:0048583 regulation of response to stimulus	http://amigo.geneontology.org/amigo/term/GO:0048583	JAZ5 JAZ1 JAZ8 PARG2 JAZ7 GID1B AT4G26120 JAZ10 ABCB4 DJ1A AT1G14780 AT1G78310 AT2G17500 NIMIN-2 ABCG37 AT4G01895 AT4G14390 AT3G22600 PAD3 CHIA AT2G38240 UGT73C7 JRG21 AT5G05600 CBP60G HAI1 MAPKKK18 HAI2 GLYI4 ATSBT5.2 IOS1 AT1G56060 MMP WRKY40 WRKY60 SAG13 GSTU4 MYB101 PKT3 BIK1 WRKY46 AT3G05500 AT3G10930 PRXCB AT3G53600 EXO70H1 HLECRK BAP1 AT3G62590 SAG21 ARCK1 WRKY53 AT4G33980 AT4G37900 EDS5 A…
1.95315e-07	73	797	2.0478	GO:1901701 cellular response to oxygen-containing compound	http://amigo.geneontology.org/amigo/term/GO:1901701	JAZ5 JAZ1 JAZ8 AT1G68360 JAZ7 NRT2.6 GID1B AT4G26120 JAZ10 AT3G48080 SAG101 MAPKKK18 AT1G14780 ABCG40 IOS1 AT1G65690 AT1G70810 AT2G01540 ABI5 DREB19 DREB2C WRKY46 PRN AT4G14390 ABCG30 IP5PII CBP60G AT5G37740 ABR1 AO4 UGT74E2 OCT6 AT2G43140 DOX1 OCT4 SAG21 AT5G03350 PBS3 CHIA NHL25 WRKY8 LTI65 AT2G38240 JRG21 AT5G05600 WRKY50 HAI1 WRKY51 HAI2 GLYI4 GRX480 ABO3 ALD1 MYB101 PKT3 AT3G13610 ABCG37 AT3…
1.96197e-07	18	77	5.22641	GO:0006749 glutathione metabolic process	http://amigo.geneontology.org/amigo/term/GO:0006749	GSTU24 GLY3 GSTU12 GSTU11 GSTU10 GSTZ1 GSTU4 GSTU3 GSTU2 GSTU1 GSTU8 GSTU9 GSTF7 GSTF6 GSTF3 GSTF2 GSTL1 AT5G44990
3.2613e-07	101	1263	1.7893	GO:0071310 cellular response to organic substance	http://amigo.geneontology.org/amigo/term/GO:0071310	BIP3 JAZ5 JAZ1 AT1G19310 JAZ8 BRL1 AT1G68360 AT1G74990 JAZ7 BRL3 AtCDC48B GID1B AT4G26120 JAZ10 EFR AT3G48080 SAG101 ABCB4 FQR1 MAPKKK18 ORA59 AT1G14780 ABCG40 AT1G16510 ERF11 RAP2.6 IOS1 AT1G56150 WRKY6 AT1G65690 AT1G70810 AT1G77640 AT2G01540 AT2G17500 AT2G33710 ABI5 DREB19 DREB2C SAUR36 WRKY46 ERF71 AT3G12830 ERF1 CEJ1 ABCG37 PRN GSTF2 AT4G14390 ABCG30 ERF-1 IP5PII AT4G37900 AT5G07310 Rap2.6L A…
4.62533e-07	13	41	7.08894	GO:2000022 regulation of jasmonic acid mediated signaling pathway	http://amigo.geneontology.org/amigo/term/GO:2000022	JAZ5 JAZ1 JAZ8 JAZ7 AT4G26120 JAZ10 AT2G38240 JRG21 AT5G05600 GLYI4 WRKY46 AT3G53600 WRKY53
5.2333e-07	17	73	5.20653	GO:0042542 response to hydrogen peroxide	http://amigo.geneontology.org/amigo/term/GO:0042542	CAT1 AT1G53540 AT2G29500 HSP17.4 HSP17.6II HSP17.6A BT4 AO4 UGT74E2 KTI1 AT3G10930 SAG21 WRKY53 DREB2A NAC6 WRKY8 AT3G13610
6.77068e-07	22	122	4.03167	GO:0042743 hydrogen peroxide metabolic process	http://amigo.geneontology.org/amigo/term/GO:0042743	CAT1 AT1G60740 TPX2 PER4 AT2G37130 AT2G38380 AT2G38390 PRXCB Prx37 AT4G08780 AT4G33420 AT4G37520 AT4G37530 PRX52 AT5G06730 AT5G19880 AT5G19890 AT5G39580 AT5G64120 GOX3 AT4G20860 AT5G65600
9.64115e-07	10	24	9.3156	GO:0006026 aminoglycan catabolic process	http://amigo.geneontology.org/amigo/term/GO:0006026	ChiC AT1G02360 CHI AT2G43590 AT2G43620 HCHIB AT3G47540 EP3 AT4G01700 CHIA
9.64115e-07	10	24	9.3156	GO:0006030 chitin metabolic process	http://amigo.geneontology.org/amigo/term/GO:0006030	ChiC AT1G02360 CHI AT2G43590 AT2G43620 HCHIB AT3G47540 EP3 AT4G01700 CHIA
9.64115e-07	10	24	9.3156	GO:0006032 chitin catabolic process	http://amigo.geneontology.org/amigo/term/GO:0006032	ChiC AT1G02360 CHI AT2G43590 AT2G43620 HCHIB AT3G47540 EP3 AT4G01700 CHIA
9.64115e-07	10	24	9.3156	GO:0046348 amino sugar catabolic process	http://amigo.geneontology.org/amigo/term/GO:0046348	ChiC AT1G02360 CHI AT2G43590 AT2G43620 HCHIB AT3G47540 EP3 AT4G01700 CHIA
9.64115e-07	10	24	9.3156	GO:1901072 glucosamine-containing compound catabolic process	http://amigo.geneontology.org/amigo/term/GO:1901072	ChiC AT1G02360 CHI AT2G43590 AT2G43620 HCHIB AT3G47540 EP3 AT4G01700 CHIA
1.05328e-06	30	216	3.1052	GO:0008219 cell death	http://amigo.geneontology.org/amigo/term/GO:0008219	AT1G14780 AT3G48080 SAG101 BON3 SDR3 DOX1 HCHIB HR4 AZI1 PBS3 CBP60G BI1 AT5G47130 PLA2A AT1G12290 AT1G17615 FMO1 PDIL1-1 KTI1 MYB101 MYB108 AT3G13610 AGC2-1 CEJ1 CRK13 AT4G34180 EFR NAC6 AT5G65600 DELTA-OAT
1.95218e-06	19	99	4.29082	GO:0042744 hydrogen peroxide catabolic process	http://amigo.geneontology.org/amigo/term/GO:0042744	CAT1 AT1G60740 TPX2 PER4 AT2G37130 AT2G38380 AT2G38390 PRXCB Prx37 AT4G08780 AT4G33420 AT4G37520 AT4G37530 PRX52 AT5G06730 AT5G19880 AT5G19890 AT5G39580 AT5G64120
2.18274e-06	28	199	3.14577	GO:0072593 reactive oxygen species metabolic process	http://amigo.geneontology.org/amigo/term/GO:0072593	CAT1 AT1G60740 TPX2 PER4 AT2G37130 AT2G38380 AT2G38390 PRXCB Prx37 AT4G08780 AT4G33420 AT4G37520 AT4G37530 PRX52 AT5G06730 AT5G19880 AT5G19890 AT5G39580 AT5G64120 CLE14 NAC042 AT1G56060 RD20 AT4G12290 GOX3 AT4G20860 SRO5 AT5G65600
2.24813e-06	45	425	2.37284	GO:0006790 sulfur compound metabolic process	http://amigo.geneontology.org/amigo/term/GO:0006790	GSTU24 GLY3 GSTU12 GSTU11 GSTU10 GSTZ1 SOT12 ARD3 GSTU4 GSTU3 GSTU2 GSTU1 BGLU25 GSTU8 POP2 OASA2 FAR5 BGLU27 BGLU16 DIN2 ST2A AT5G09290 GSTU9 AT5G63990 NAC047 PAD3 CYP81F4 NSP5 GSTF7 GSTF6 GSTF3 DXPS1 GSTF2 AT4G33150 GSTL1 AT5G44990 AO4 AT1G68360 IGMT5 AT2G25450 WRKY33 NAC042 AT3G11580 Rap2.6L NAC102
5.95095e-06	18	96	4.19202	GO:0009063 cellular amino acid catabolic process	http://amigo.geneontology.org/amigo/term/GO:0009063	THA1 AT1G21400 GAD4 GSTZ1 AT2G30660 DIN4 ERD5 IVD AT4G34180 GDH2 GAD AT5G38710 DELTA-OAT MCCA AT4G33150 AT3G55840 POP2 ASN1
6.20478e-06	91	1177	1.73299	GO:0043436 oxoacid metabolic process	http://amigo.geneontology.org/amigo/term/GO:0043436	ACS2 THA1 AT1G21400 ECH2 GAD4 GSTZ1 ARD3 AT2G30660 PKT3 BGLU25 DIN4 DJ1A POP2 OASA2 ERD5 IVD ASN1 BGLU27 BGLU16 DIN2 ACS7 AT4G34180 MES9 ACS8 GDH2 MES5 GAD AT5G17380 CBP60G PNC2 GSR 1 AT5G38710 DELTA-OAT ACX2 MCCA RD20 UGT74F2 DOX1 PFK3 AT4G33150 CYP81F4 EDS5 ST2A PBS3 BI1 NSP5 AO4 BCAT-2 GAT1_2.1 LOX3 PGDH LOX4 MIOX2 TAT3 YLS5 GulLO2 IBR3 AT3G16565 CYP707A4 AOC3 NRT2.6 AT3G55840 NRT1.8 MIOX4 ASP…
9.10895e-06	93	1222	1.70569	GO:0006082 organic acid metabolic process	http://amigo.geneontology.org/amigo/term/GO:0006082	ACS2 GA2OX6 THA1 AT1G21400 ECH2 GAD4 GSTZ1 ARD3 AT2G30660 PKT3 BGLU25 DIN4 DJ1A POP2 OASA2 ERD5 IVD ASN1 BGLU27 BGLU16 DIN2 ACS7 AT4G34180 MES9 ACS8 GDH2 MES5 GAD AT5G17380 CBP60G PNC2 GSR 1 AT5G38710 DELTA-OAT ACX2 MCCA RD20 UGT74F2 DOX1 NAC047 PFK3 AT4G33150 CYP81F4 EDS5 ST2A PBS3 BI1 NSP5 AO4 BCAT-2 GAT1_2.1 LOX3 PGDH LOX4 MIOX2 TAT3 YLS5 GulLO2 IBR3 AT3G16565 CYP707A4 AOC3 NRT2.6 AT3G55840 NR…
1.27412e-05	24	168	3.19392	GO:0012501 programmed cell death	http://amigo.geneontology.org/amigo/term/GO:0012501	AT1G14780 AT3G48080 SAG101 SDR3 DOX1 HCHIB HR4 AZI1 PBS3 CBP60G BI1 AT5G47130 PLA2A FMO1 PDIL1-1 KTI1 MYB101 AT3G13610 AGC2-1 CRK13 AT4G34180 EFR NAC6 DELTA-OAT
1.3751e-05	20	123	3.63536	GO:0009867 jasmonic acid mediated signaling pathway	http://amigo.geneontology.org/amigo/term/GO:0009867	JAZ5 JAZ1 JAZ8 JAZ7 AT4G26120 JAZ10 AT2G38240 JRG21 AT5G05600 WRKY50 WRKY51 GLYI4 GRX480 WRKY46 AT3G53600 WRKY53 ERF2 RGLG3 NAC3 ERF1
1.42983e-05	10	31	7.21208	GO:0006022 aminoglycan metabolic process	http://amigo.geneontology.org/amigo/term/GO:0006022	ChiC AT1G02360 CHI AT2G43590 AT2G43620 HCHIB AT3G47540 EP3 AT4G01700 CHIA
1.4796e-05	26	195	2.99636	GO:0097237 cellular response to toxic substance	http://amigo.geneontology.org/amigo/term/GO:0097237	PER4 CAT1 AT1G60740 AT1G65820 TPX2 GSTZ1 AT2G37130 AT2G38380 AT2G38390 DOX1 PRXCB GSTF2 Prx37 AT4G08780 AT4G33420 AT4G37520 AT4G37530 PRX52 AT5G06730 AT5G19880 AT5G19890 AT5G39580 AT5G64120 GLYI4 ABCG37 AT5G05600
1.94715e-05	10	32	6.9867	GO:1901071 glucosamine-containing compound metabolic process	http://amigo.geneontology.org/amigo/term/GO:1901071	ChiC AT1G02360 CHI AT2G43590 AT2G43620 HCHIB AT3G47540 EP3 AT4G01700 CHIA
2.03245e-05	85	1107	1.71825	GO:0071495 cellular response to endogenous stimulus	http://amigo.geneontology.org/amigo/term/GO:0071495	JAZ5 JAZ1 JAZ8 BRL1 AT1G68360 JAZ7 BRL3 GID1B AT4G26120 JAZ10 EFR ABCB4 FQR1 MAPKKK18 ORA59 ABCG40 AT1G16510 ERF11 RAP2.6 IOS1 AT1G56150 WRKY6 AT1G65690 AT1G70810 AT1G77640 AT2G01540 AT2G17500 AT2G33710 ABI5 DREB19 DREB2C SAUR36 WRKY46 ERF71 AT3G12830 ERF1 CEJ1 ABCG37 PRN GSTF2 ABCG30 ERF-1 IP5PII AT4G37900 AT5G07310 Rap2.6L AT5G21960 PRR5 CBP60G AT5G37740 GLIP1 AT5G43410 ERF2 ERF5 AT5G61890 ABR1…
2.4809e-05	20	128	3.49335	GO:0071395 cellular response to jasmonic acid stimulus	http://amigo.geneontology.org/amigo/term/GO:0071395	JAZ5 JAZ1 JAZ8 JAZ7 AT4G26120 JAZ10 AT2G38240 JRG21 AT5G05600 WRKY50 WRKY51 GLYI4 GRX480 WRKY46 AT3G53600 WRKY53 ERF2 RGLG3 NAC3 ERF1
3.53256e-05	12	50	5.36579	GO:1900055 regulation of leaf senescence	http://amigo.geneontology.org/amigo/term/GO:1900055	WRKY28 MAPKKK18 NAC016 CLE14 MMP NAC042 SAUR36 NAC046 SAG21 RD26 SAG101 NAC6
3.60791e-05	133	1986	1.49952	GO:0007165 signal transduction	http://amigo.geneontology.org/amigo/term/GO:0007165	MPK11 BIP3 WAKL4 JAZ5 JAZ1 WAK3 JAZ8 BRL1 AT1G68360 WAKL10 JAZ7 BRL3 AT3G25490 GID1B AT4G14020 AT4G26120 JAZ10 EFR CIPK19 AT5G55560 AT3G48080 SAG101 MAPKKK18 ABCB4 ORA59 AT1G14780 ABCG40 AT1G16510 AT1G17615 ERF11 AT1G29290 RAP2.6 IOS1 AT1G56150 AT1G57630 WRKY6 AT1G65690 AT1G66090 AT1G70810 AT1G72900 AT1G77640 AT2G01540 AT2G17500 AT2G20142 PSK2 AT2G33710 ABI5 DREB19 DREB2C SAUR36 WRKY46 ERF71 RGF7…
3.93144e-05	20	132	3.38749	GO:0071398 cellular response to fatty acid	http://amigo.geneontology.org/amigo/term/GO:0071398	JAZ5 JAZ1 JAZ8 JAZ7 AT4G26120 JAZ10 AT2G38240 JRG21 AT5G05600 WRKY50 WRKY51 GLYI4 GRX480 WRKY46 AT3G53600 WRKY53 ERF2 RGLG3 NAC3 ERF1
3.94991e-05	17	99	3.83916	GO:1901136 carbohydrate derivative catabolic process	http://amigo.geneontology.org/amigo/term/GO:1901136	BGLU25 BGLU27 BGLU16 DIN2 ChiC AT2G32150 MES5 NSP5 AT1G02360 CHI AT2G43590 AT2G43620 HCHIB AT3G47540 EP3 AT4G01700 CHIA
4.14243e-05	8	21	8.51712	GO:0010200 response to chitin	http://amigo.geneontology.org/amigo/term/GO:0010200	ZAT11 AT3G46080 ZAT7 AT3G53600 RHL41 ATL9 RLP52 IOS1
4.14243e-05	25	194	2.89604	GO:1990748 cellular detoxification	http://amigo.geneontology.org/amigo/term/GO:1990748	PER4 CAT1 AT1G60740 AT1G65820 TPX2 GSTZ1 AT2G37130 AT2G38380 AT2G38390 DOX1 PRXCB GSTF2 Prx37 AT4G08780 AT4G33420 AT4G37520 AT4G37530 PRX52 AT5G06730 AT5G19880 AT5G19890 AT5G39580 AT5G64120 GLYI4 ABCG37
5.02229e-05	27	222	2.73145	GO:1901698 response to nitrogen compound	http://amigo.geneontology.org/amigo/term/GO:1901698	BIP3 AT1G19310 AT1G74990 ZAT11 NIT2 NRT2.6 AT3G46080 ZAT7 AtCDC48B AT3G53600 NIT4 WR3 RHL41 FBS1 PR1 ATL9 CHI DOX1 NRT1.8 RLP52 PTR3 IOS1 ABCG37 GLR2.8 GLR2.5 ATGLR1.2 GLR1.3
5.4684e-05	104	1478	1.5796	GO:0044248 cellular catabolic process	http://amigo.geneontology.org/amigo/term/GO:0044248	GA2OX6 ARI12 THA1 BIP3 AT1G19310 CAT1 AT1G21400 AT1G53980 AT1G60740 TPX2 AT1G74990 ECH2 SKP2B GAD4 GSTZ1 RNS1 MIOX2 AT2G30660 PKT3 BGLU25 PLDP2 A/N-InvC DIN4 AT3G19390 ERD5 IVD AtCDC48B AT3G57460 BGLU27 BGLU16 DIN2 AT4G01610 AT4G09300 VSR7 MIOX4 AT4G34180 AT5G01720 GDH2 GAD AT5G17380 CAF1b PNC2 AT5G38710 GDPD2 DELTA-OAT ACX2 MCCA GSTU24 AT2G32150 DOX1 AT4G33150 NSP5 AT1G02360 PER4 KOR2 GSTU12 GST…
5.65785e-05	15	81	4.14027	GO:0071446 cellular response to salicylic acid stimulus	http://amigo.geneontology.org/amigo/term/GO:0071446	AT3G48080 SAG101 AT1G14780 AT4G14390 AT4G26120 DOX1 AT5G03350 PBS3 NHL25 GLYI4 GRX480 ALD1 WRKY62 WRKY38 AT5G65600
5.72052e-05	25	197	2.83724	GO:0032101 regulation of response to external stimulus	http://amigo.geneontology.org/amigo/term/GO:0032101	NIMIN-2 AT4G01895 AT3G22600 PAD3 JAZ10 UGT73C7 CBP60G ATSBT5.2 IOS1 GSTU4 AT2G38240 BIK1 EXO70H1 JRG21 HLECRK SAG21 AT4G39830 AT5G05600 WRKY75 PBS3 SAG101 NAC6 GLIP1 ERF2 AT5G65600
6.86825e-05	81	1076	1.68461	GO:0032870 cellular response to hormone stimulus	http://amigo.geneontology.org/amigo/term/GO:0032870	JAZ5 JAZ1 JAZ8 BRL1 AT1G68360 JAZ7 BRL3 GID1B AT4G26120 JAZ10 EFR ABCB4 FQR1 MAPKKK18 ORA59 ABCG40 AT1G16510 ERF11 RAP2.6 IOS1 AT1G56150 WRKY6 AT1G65690 AT1G70810 AT1G77640 AT2G01540 AT2G17500 AT2G33710 ABI5 DREB19 DREB2C SAUR36 WRKY46 ERF71 AT3G12830 ERF1 CEJ1 ABCG37 PRN GSTF2 ABCG30 ERF-1 IP5PII AT4G37900 AT5G07310 Rap2.6L AT5G21960 PRR5 CBP60G AT5G37740 GLIP1 AT5G43410 ERF2 ERF5 AT5G61890 ABR1…
7.6358e-05	23	176	2.93841	GO:0098869 cellular oxidant detoxification	http://amigo.geneontology.org/amigo/term/GO:0098869	PER4 CAT1 AT1G60740 AT1G65820 TPX2 GSTZ1 AT2G37130 AT2G38380 AT2G38390 DOX1 PRXCB GSTF2 Prx37 AT4G08780 AT4G33420 AT4G37520 AT4G37530 PRX52 AT5G06730 AT5G19880 AT5G19890 AT5G39580 AT5G64120
8.27455e-05	31	282	2.45773	GO:0009723 response to ethylene	http://amigo.geneontology.org/amigo/term/GO:0009723	ORA59 ERF11 RAP2.6 WRKY6 AT1G77640 AT2G33710 ERF71 ERF1 CEJ1 ERF-1 AT5G07310 Rap2.6L AT5G21960 GLIP1 AT5G43410 ERF2 ERF5 AT5G61890 ABR1 AT5G65130 AT1G65484 PR4 AT3G45410 HR4 YLS2 AT3G51440 AT3G51450 SAG21 NAC6 IDA ABCG40
8.49351e-05	77	1014	1.69943	GO:0009755 hormone-mediated signaling pathway	http://amigo.geneontology.org/amigo/term/GO:0009755	JAZ5 JAZ1 JAZ8 BRL1 AT1G68360 JAZ7 BRL3 GID1B AT4G26120 JAZ10 EFR ABCB4 MAPKKK18 ORA59 ABCG40 AT1G16510 ERF11 RAP2.6 IOS1 AT1G56150 WRKY6 AT1G65690 AT1G70810 AT1G77640 AT2G01540 AT2G17500 AT2G33710 ABI5 DREB19 DREB2C SAUR36 WRKY46 ERF71 AT3G12830 ERF1 CEJ1 ABCG37 PRN GSTF2 ABCG30 ERF-1 IP5PII AT4G37900 AT5G07310 Rap2.6L AT5G21960 PRR5 CBP60G AT5G37740 GLIP1 AT5G43410 ERF2 ERF5 AT5G61890 ABR1 AT5G…
0.000109545	121	1813	1.49544	GO:0044281 small molecule metabolic process	http://amigo.geneontology.org/amigo/term/GO:0044281	ACS2 GA2OX6 THA1 AT1G21400 5PTASE11 ATHAL3B ECH2 GAD4 GSTZ1 MIOX2 ARD3 AT2G28755 AT2G30660 PARG2 PKT3 BGLU25 DIN4 DJ1A POP2 OASA2 ERD5 FAR5 IVD ASN1 AT3G47800 BGLU27 BGLU16 DIN2 AT3G60961 ACS7 MIOX4 AT4G34180 MES9 ACS8 GDH2 MES5 GAD AT5G17380 CBP60G PNC2 GSR 1 AT5G38710 DELTA-OAT AT5G57655 ACX2 PCK2 MCCA AT2G32150 RD20 UGT74F2 DOX1 NAC047 PES2 IP5PII PFK3 AT4G33150 CYP81F4 EDS5 ST2A PBS3 BI1 NSP5…
0.000109978	24	192	2.79468	GO:0002831 regulation of response to biotic stimulus	http://amigo.geneontology.org/amigo/term/GO:0002831	NIMIN-2 AT4G01895 AT3G22600 PAD3 JAZ10 UGT73C7 CBP60G ATSBT5.2 IOS1 GSTU4 AT2G38240 BIK1 EXO70H1 JRG21 HLECRK SAG21 AT4G39830 AT5G05600 PBS3 SAG101 NAC6 GLIP1 ERF2 AT5G65600
0.000114131	86	1183	1.63082	GO:0005975 carbohydrate metabolic process	http://amigo.geneontology.org/amigo/term/GO:0005975	TPPD 5PTASE11 RGXT3 FUT4 TPS11 MIOX2 FRA8 AT2G28755 CSY3 A/N-InvC QRT2 AT3G47040 AT3G47050 AT3G47800 ADPG1 CSY2 GID1B MIOX4 AT5G20940 AT5G57655 PCK2 SIP2 IP5PII PFK3 AT1G02360 BGLU11 G6PD4 AT1G23200 MUR4 XTH30 AT1G56710 GolS4 BGLU45 BGLU46 KOR2 SUC7 XTH10 AT2G26440 PARG2 AT2G37440 AT2G37980 CHI AT2G43590 AT2G43620 AT2G43870 AT2G45220 GulLO2 AT2G47550 BGLU25 HCHIB ATBFRUCT1 GATL10 AT3G47540 XTH11 …
0.000129603	15	87	3.85473	GO:0009626 plant-type hypersensitive response	http://amigo.geneontology.org/amigo/term/GO:0009626	AT1G14780 AT3G48080 SAG101 SDR3 DOX1 HCHIB HR4 AZI1 PBS3 CBP60G PLA2A FMO1 CRK13 EFR DELTA-OAT
0.000137311	7	18	8.69456	GO:0009065 glutamine family amino acid catabolic process	http://amigo.geneontology.org/amigo/term/GO:0009065	GAD4 ERD5 GDH2 GAD AT5G38710 DELTA-OAT POP2
0.000137311	7	18	8.69456	GO:1900057 positive regulation of leaf senescence	http://amigo.geneontology.org/amigo/term/GO:1900057	WRKY28 MAPKKK18 NAC016 SAUR36 NAC046 SAG101 NAC6
0.000145516	15	88	3.81093	GO:0034050 programmed cell death induced by symbiont	http://amigo.geneontology.org/amigo/term/GO:0034050	AT1G14780 AT3G48080 SAG101 SDR3 DOX1 HCHIB HR4 AZI1 PBS3 CBP60G PLA2A FMO1 CRK13 EFR DELTA-OAT
0.000154716	11	49	5.01902	GO:0002237 response to molecule of bacterial origin	http://amigo.geneontology.org/amigo/term/GO:0002237	BIK1 CBP60G IOS1 KTI1 RLP30 AT3G22600 EXO70H1 CRK13 WRKY40 WRKY60 EFR
0.000163144	15	89	3.76811	GO:0051702 biological process involved in interaction with symbiont	http://amigo.geneontology.org/amigo/term/GO:0051702	AT1G14780 AT3G48080 SAG101 SDR3 DOX1 HCHIB HR4 AZI1 PBS3 CBP60G PLA2A FMO1 CRK13 EFR DELTA-OAT
0.000163144	15	89	3.76811	GO:1901606 alpha-amino acid catabolic process	http://amigo.geneontology.org/amigo/term/GO:1901606	THA1 GAD4 GSTZ1 AT2G30660 ERD5 IVD AT4G34180 GDH2 GAD AT5G38710 DELTA-OAT MCCA AT4G33150 AT3G55840 POP2
0.000172922	28	252	2.48416	GO:0048584 positive regulation of response to stimulus	http://amigo.geneontology.org/amigo/term/GO:0048584	GID1B DJ1A AT3G22600 UGT73C7 MAPKKK18 HAI2 IOS1 GSTU4 MYB101 PKT3 AT3G05500 AT3G53600 EXO70H1 AT3G62590 ARCK1 AT4G39830 PBS3 SAG101 CBP60G AT5G37740 NAC6 GLIP1 AT5G43410 WRKY8 ERF2 AT5G65600 AT1G70810 AT2G01540
0.000195262	21	161	2.91619	GO:0010243 response to organonitrogen compound	http://amigo.geneontology.org/amigo/term/GO:0010243	BIP3 AT1G19310 AT1G74990 ZAT11 AT3G46080 ZAT7 AtCDC48B AT3G53600 RHL41 FBS1 PR1 ATL9 CHI RLP52 PTR3 IOS1 ABCG37 GLR2.8 GLR2.5 ATGLR1.2 GLR1.3
0.000209743	15	91	3.68529	GO:0031349 positive regulation of defense response	http://amigo.geneontology.org/amigo/term/GO:0031349	AT3G22600 UGT73C7 IOS1 GSTU4 EXO70H1 AT3G62590 ARCK1 AT4G39830 PBS3 SAG101 NAC6 GLIP1 AT5G43410 ERF2 AT5G65600
0.000255468	18	127	3.16877	GO:0006575 cellular modified amino acid metabolic process	http://amigo.geneontology.org/amigo/term/GO:0006575	GSTU24 GLY3 GSTU12 GSTU11 GSTU10 GSTZ1 GSTU4 GSTU3 GSTU2 GSTU1 GSTU8 GSTU9 GSTF7 GSTF6 GSTF3 GSTF2 GSTL1 AT5G44990
0.000282529	8	27	6.62443	GO:0006536 glutamate metabolic process	http://amigo.geneontology.org/amigo/term/GO:0006536	GAD4 ERD5 GDH2 GAD AT5G38710 DELTA-OAT POP2 ASP3
0.000314363	33	334	2.2156	GO:0009966 regulation of signal transduction	http://amigo.geneontology.org/amigo/term/GO:0009966	JAZ5 JAZ1 JAZ8 JAZ7 GID1B AT4G26120 JAZ10 ABCB4 AT1G14780 AT2G17500 ABCG37 AT4G14390 AT2G38240 JRG21 AT5G05600 HAI1 MAPKKK18 HAI2 GLYI4 IOS1 MYB101 PKT3 WRKY46 AT3G53600 ARCK1 WRKY53 AT4G37900 CBP60G AT5G37740 AT5G43410 ABR1 AT1G70810 AT2G01540
0.000326221	10	44	5.08124	GO:0046164 alcohol catabolic process	http://amigo.geneontology.org/amigo/term/GO:0046164	5PTASE11 MIOX2 MIOX4 IP5PII AT2G37440 CYP707A4 AT5G09290 AT5G63990 BST1 UGT71B6
0.000371488	76	1047	1.62755	GO:0019752 carboxylic acid metabolic process	http://amigo.geneontology.org/amigo/term/GO:0019752	ACS2 THA1 AT1G21400 ECH2 GAD4 GSTZ1 ARD3 AT2G30660 PKT3 DIN4 DJ1A POP2 OASA2 ERD5 IVD ASN1 ACS7 AT4G34180 MES9 ACS8 GDH2 MES5 GAD AT5G17380 CBP60G PNC2 GSR 1 AT5G38710 DELTA-OAT ACX2 MCCA RD20 UGT74F2 DOX1 PFK3 AT4G33150 EDS5 ST2A PBS3 BI1 AO4 BCAT-2 GAT1_2.1 LOX3 PGDH LOX4 MIOX2 TAT3 YLS5 GulLO2 IBR3 AT3G16565 CYP707A4 AOC3 AT3G55840 MIOX4 ASP3 FDH AO1 BIK1 CSY3 CSY2 MYB85 UGT74E2 FMO1 AT1G65690…
0.000371641	13	74	3.92766	GO:0009863 salicylic acid mediated signaling pathway	http://amigo.geneontology.org/amigo/term/GO:0009863	AT3G48080 SAG101 AT1G14780 AT4G14390 AT4G26120 PBS3 NHL25 GLYI4 GRX480 ALD1 WRKY62 WRKY38 AT5G65600
0.000371641	11	54	4.55429	GO:1901616 organic hydroxy compound catabolic process	http://amigo.geneontology.org/amigo/term/GO:1901616	5PTASE11 MIOX2 MIOX4 GSTZ1 IP5PII AT2G37440 CYP707A4 AT5G09290 AT5G63990 BST1 UGT71B6
0.000432399	33	340	2.17639	GO:0023051 regulation of signaling	http://amigo.geneontology.org/amigo/term/GO:0023051	JAZ5 JAZ1 JAZ8 JAZ7 GID1B AT4G26120 JAZ10 ABCB4 AT1G14780 AT2G17500 ABCG37 AT4G14390 AT2G38240 JRG21 AT5G05600 HAI1 MAPKKK18 HAI2 GLYI4 IOS1 MYB101 PKT3 WRKY46 AT3G53600 ARCK1 WRKY53 AT4G37900 CBP60G AT5G37740 AT5G43410 ABR1 AT1G70810 AT2G01540
0.000542392	33	344	2.15101	GO:0010646 regulation of cell communication	http://amigo.geneontology.org/amigo/term/GO:0010646	JAZ5 JAZ1 JAZ8 JAZ7 GID1B AT4G26120 JAZ10 ABCB4 AT1G14780 AT2G17500 ABCG37 AT4G14390 AT2G38240 JRG21 AT5G05600 HAI1 MAPKKK18 HAI2 GLYI4 IOS1 MYB101 PKT3 WRKY46 AT3G53600 ARCK1 WRKY53 AT4G37900 CBP60G AT5G37740 AT5G43410 ABR1 AT1G70810 AT2G01540
0.000592933	52	648	1.79689	GO:0009266 response to temperature stimulus	http://amigo.geneontology.org/amigo/term/GO:0009266	AT1G53540 AT2G29500 HSP17.4 HSF A4A HSP17.6II HSP17.6A LEA7 MYB15 DREB2A LEA4-5 ATJ1 ABI5 AT4G33980 COR27 DELTA-OAT GLYI4 ABCG40 RAP2.6 ZF14 AT1G65500 SKP2B CCR2 WRKY25 MYB14 RD20 AKR4C8 ChlAKR DREB19 WRKY33 DREB2C DREB2B CEJ1 AT3G53600 BAP1 SAG21 GSTF2 ARCK1 SAP10 Rap2.6L SUS1 CHIA AATP1 MAP18 ERF5 LTI65 RHL41 ATERDJ3A AOX1A AZI1 EARLI1 WRKY26 BCB
0.000594062	31	316	2.20026	GO:1901605 alpha-amino acid metabolic process	http://amigo.geneontology.org/amigo/term/GO:1901605	THA1 GAD4 GSTZ1 ARD3 AT2G30660 OASA2 ERD5 IVD ASN1 AT4G34180 GDH2 GAD GSR 1 AT5G38710 DELTA-OAT MCCA AT4G33150 ACS2 BCAT-2 GAT1_2.1 PGDH YLS5 AT3G55840 ACS7 ACS8 MYB85 BAC2 NATA1 NAC042 POP2 ASP3
0.000632297	13	78	3.72624	GO:0042537 benzene-containing compound metabolic process	http://amigo.geneontology.org/amigo/term/GO:0042537	PKT3 AT4G34180 MES9 MES5 CBP60G GSTU24 GSTZ1 UGT74F2 EDS5 PBS3 AT3G55840 BIK1 ABCG37
0.000688716	12	68	3.94543	GO:0072329 monocarboxylic acid catabolic process	http://amigo.geneontology.org/amigo/term/GO:0072329	ECH2 PKT3 AT5G17380 PNC2 ACX2 GSTZ1 DOX1 CYP707A4 FDH CSY3 CSY2 UGT71B6
0.000810662	10	49	4.56274	GO:0006040 amino sugar metabolic process	http://amigo.geneontology.org/amigo/term/GO:0006040	ChiC AT1G02360 CHI AT2G43590 AT2G43620 HCHIB AT3G47540 EP3 AT4G01700 CHIA
0.000828894	11	59	4.16834	GO:0071229 cellular response to acid chemical	http://amigo.geneontology.org/amigo/term/GO:0071229	UGT74E2 OCT6 OCT4 SAG21 CHIA ABCG40 AT3G53600 GLR2.8 GLR2.5 ATGLR1.2 GLR1.3
0.000939119	36	400	2.01217	GO:0009409 response to cold	http://amigo.geneontology.org/amigo/term/GO:0009409	LEA7 MYB15 LEA4-5 ABI5 AT4G33980 COR27 GLYI4 ABCG40 RAP2.6 AT1G65500 CCR2 WRKY25 MYB14 RD20 AKR4C8 ChlAKR WRKY33 CEJ1 AT3G53600 BAP1 SAG21 GSTF2 ARCK1 SAP10 Rap2.6L SUS1 CHIA AATP1 MAP18 ERF5 LTI65 RHL41 AOX1A AZI1 EARLI1 BCB
0.000965669	48	594	1.80666	GO:0071396 cellular response to lipid	http://amigo.geneontology.org/amigo/term/GO:0071396	JAZ5 JAZ1 JAZ8 AT1G68360 JAZ7 GID1B AT4G26120 JAZ10 MAPKKK18 ABCG40 IOS1 AT1G65690 AT1G70810 AT2G01540 ABI5 DREB19 DREB2C WRKY46 PRN ABCG30 IP5PII CBP60G AT5G37740 ABR1 AT2G43140 LTI65 AT2G38240 JRG21 AT5G05600 WRKY50 HAI1 WRKY51 UGT74E2 HAI2 GLYI4 GRX480 ABO3 MYB101 PKT3 AT3G53600 EDL3 ARCK1 WRKY53 AT5G43410 ERF2 RGLG3 NAC3 ERF1
0.00111395	14	94	3.32983	GO:0009064 glutamine family amino acid metabolic process	http://amigo.geneontology.org/amigo/term/GO:0009064	GAD4 ERD5 GDH2 GAD GSR 1 AT5G38710 DELTA-OAT GAT1_2.1 YLS5 ASN1 BAC2 NAC042 POP2 ASP3
0.00117893	20	170	2.63029	GO:0009698 phenylpropanoid metabolic process	http://amigo.geneontology.org/amigo/term/GO:0009698	FAR5 CAD5 ELI3-2 PRR2 CCOAMT CAD1 CCR2 LAC7 AT4G11210 UGT73C7 MYB85 BGLU45 BGLU46 GPAT5 AT3G13610 ABCG37 PRX52 BCB AT5G64120 UGT72E2
0.00119854	8	33	5.41999	GO:0016998 cell wall macromolecule catabolic process	http://amigo.geneontology.org/amigo/term/GO:0016998	AT1G02360 CHI AT2G43590 AT2G43620 HCHIB AT3G47540 EP3 AT4G01700
0.00121733	16	119	3.00604	GO:0044403 biological process involved in symbiotic interaction	http://amigo.geneontology.org/amigo/term/GO:0044403	AT1G14780 PDLP1 AT3G48080 SAG101 SDR3 DOX1 HCHIB HR4 AZI1 PBS3 CBP60G PLA2A FMO1 CRK13 EFR DELTA-OAT
0.00131874	3	3	22.3574	GO:0010045 response to nickel cation	http://amigo.geneontology.org/amigo/term/GO:0010045	GLYI4 ZAT11 SAP10
0.00147224	8	34	5.26057	GO:0046174 polyol catabolic process	http://amigo.geneontology.org/amigo/term/GO:0046174	5PTASE11 MIOX2 MIOX4 IP5PII AT2G37440 AT5G09290 AT5G63990 BST1
0.00174098	9	44	4.57311	GO:0009646 response to absence of light	http://amigo.geneontology.org/amigo/term/GO:0009646	MEA AT1G21400 ZF14 DIN4 SAG21 AT4G33980 BCB COR27 ASN1
0.00192442	12	76	3.53012	GO:0009808 lignin metabolic process	http://amigo.geneontology.org/amigo/term/GO:0009808	CAD5 ELI3-2 CCOAMT CAD1 LAC7 MYB85 BGLU45 BGLU46 PRX52 BCB AT5G64120 UGT72E2
0.00207307	14	100	3.13004	GO:0030258 lipid modification	http://amigo.geneontology.org/amigo/term/GO:0030258	LOX3 5PTASE11 LOX4 ECH2 PKT3 AT2G37440 IP5PII AT5G17380 PNC2 BST1 ACX2 DOX1 CSY3 CSY2
0.00240656	5	13	8.59902	GO:2000068 regulation of defense response to insect	http://amigo.geneontology.org/amigo/term/GO:2000068	GSTU4 AT2G38240 JRG21 AT4G39830 AT5G05600
0.00276786	10	57	3.92236	GO:0034440 lipid oxidation	http://amigo.geneontology.org/amigo/term/GO:0034440	LOX3 LOX4 ECH2 PKT3 AT5G17380 PNC2 ACX2 DOX1 CSY3 CSY2
0.00337277	26	272	2.13711	GO:0009991 response to extracellular stimulus	http://amigo.geneontology.org/amigo/term/GO:0009991	AT1G69480 ATG8H DIN4 CLE14 AT1G29290 UGT74E2 OCT6 CAT1 AT1G21400 PS2 RNS1 PR1 PLDP2 AT3G13610 OCT4 PES2 ASN1 ABCG37 SAG21 CHIA ABCG40 WRKY6 MYB2 AT3G53600 WRKY75 CNI1
0.00407713	105	1683	1.40067	GO:1901575 organic substance catabolic process	http://amigo.geneontology.org/amigo/term/GO:1901575	GA2OX6 ARI12 THA1 BIP3 AT1G19310 AT1G21400 5PTASE11 AT1G53980 AT1G74990 ECH2 SKP2B GAD4 GSTZ1 RNS1 MIOX2 AT2G30660 PKT3 BGLU25 PLDP2 A/N-InvC QRT2 DIN4 AT3G19390 ERD5 IVD AT3G47040 AT3G47050 AT3G47800 AtCDC48B AT3G57460 ADPG1 BGLU27 BGLU16 DIN2 AT4G01610 AT4G09300 ChiC VSR7 MIOX4 AT4G34180 AT5G01720 GDH2 GAD AT5G17380 AT5G20940 CAF1b PNC2 AT5G38710 GDPD2 DELTA-OAT AT5G57655 ACX2 MCCA GSTU24 AT1G6…
0.0042883	12	83	3.2324	GO:0002833 positive regulation of response to biotic stimulus	http://amigo.geneontology.org/amigo/term/GO:0002833	AT3G22600 UGT73C7 IOS1 GSTU4 EXO70H1 AT4G39830 PBS3 SAG101 NAC6 GLIP1 ERF2 AT5G65600
0.0042883	22	217	2.26665	GO:0031668 cellular response to extracellular stimulus	http://amigo.geneontology.org/amigo/term/GO:0031668	AT1G69480 ATG8H CLE14 AT1G29290 UGT74E2 OCT6 CAT1 AT1G21400 PS2 RNS1 PLDP2 DIN4 OCT4 PES2 ASN1 SAG21 CHIA ABCG40 WRKY6 MYB2 AT3G53600 CNI1
0.00470624	3	4	16.7681	GO:0043617 cellular response to sucrose starvation	http://amigo.geneontology.org/amigo/term/GO:0043617	AT1G21400 DIN4 ASN1
0.00477822	20	190	2.35341	GO:0044550 secondary metabolite biosynthetic process	http://amigo.geneontology.org/amigo/term/GO:0044550	FAR5 CAD5 ELI3-2 PAD3 PRR2 CCOAMT CAD1 CCR2 AT4G11210 MYB85 BGLU45 BGLU46 IGMT5 AT2G25450 WRKY33 NAC042 GPAT5 AT3G13610 PRX52 BCB
0.00538338	8	41	4.36243	GO:0009838 abscission	http://amigo.geneontology.org/amigo/term/GO:0009838	IDA IDL1 AT2G44010 AT3G53040 DOF4.7 SAG101 QRT2 ADPG1
0.00553069	6	23	5.83238	GO:0010112 regulation of systemic acquired resistance	http://amigo.geneontology.org/amigo/term/GO:0010112	NIMIN-2 AT4G01895 PAD3 JAZ10 CBP60G PBS3
0.00574555	15	124	2.70453	GO:0009699 phenylpropanoid biosynthetic process	http://amigo.geneontology.org/amigo/term/GO:0009699	FAR5 CAD5 ELI3-2 PRR2 CCOAMT CAD1 CCR2 AT4G11210 MYB85 BGLU45 BGLU46 GPAT5 AT3G13610 PRX52 BCB
0.00574555	12	86	3.11964	GO:0032103 positive regulation of response to external stimulus	http://amigo.geneontology.org/amigo/term/GO:0032103	AT3G22600 UGT73C7 IOS1 GSTU4 EXO70H1 AT4G39830 PBS3 SAG101 NAC6 GLIP1 ERF2 AT5G65600
0.00579614	7	32	4.89069	GO:0031407 oxylipin metabolic process	http://amigo.geneontology.org/amigo/term/GO:0031407	RD20 LOX3 LOX4 PKT3 DOX1 MES9 PLA2A
0.00585719	9	52	3.86956	GO:0009809 lignin biosynthetic process	http://amigo.geneontology.org/amigo/term/GO:0009809	CAD5 ELI3-2 CCOAMT CAD1 MYB85 BGLU45 BGLU46 PRX52 BCB
0.00588292	22	223	2.20567	GO:0071496 cellular response to external stimulus	http://amigo.geneontology.org/amigo/term/GO:0071496	AT1G69480 ATG8H CLE14 AT1G29290 UGT74E2 OCT6 CAT1 AT1G21400 PS2 RNS1 PLDP2 DIN4 OCT4 PES2 ASN1 SAG21 CHIA ABCG40 WRKY6 MYB2 AT3G53600 CNI1
0.00611409	21	209	2.24644	GO:0071369 cellular response to ethylene stimulus	http://amigo.geneontology.org/amigo/term/GO:0071369	ORA59 ERF11 RAP2.6 WRKY6 AT1G77640 AT2G33710 ERF71 ERF1 CEJ1 ERF-1 AT5G07310 Rap2.6L AT5G21960 GLIP1 AT5G43410 ERF2 ERF5 AT5G61890 ABR1 AT5G65130 AT3G45410
0.00653642	5	16	6.9867	GO:0006560 proline metabolic process	http://amigo.geneontology.org/amigo/term/GO:0006560	ERD5 AT5G38710 DELTA-OAT BAC2 NAC042
0.00668484	6	24	5.58936	GO:0046855 inositol phosphate dephosphorylation	http://amigo.geneontology.org/amigo/term/GO:0046855	5PTASE11 IP5PII AT2G37440 AT5G09290 AT5G63990 BST1
0.00668484	6	24	5.58936	GO:0071545 inositol phosphate catabolic process	http://amigo.geneontology.org/amigo/term/GO:0071545	5PTASE11 IP5PII AT2G37440 AT5G09290 AT5G63990 BST1
0.00686222	36	450	1.79658	GO:0006520 cellular amino acid metabolic process	http://amigo.geneontology.org/amigo/term/GO:0006520	ACS2 THA1 AT1G21400 GAD4 GSTZ1 ARD3 AT2G30660 DIN4 POP2 OASA2 ERD5 IVD ASN1 ACS7 AT4G34180 ACS8 GDH2 GAD GSR 1 AT5G38710 DELTA-OAT MCCA UGT74F2 AT4G33150 BCAT-2 GAT1_2.1 PGDH TAT3 YLS5 AT3G16565 AT3G55840 ASP3 MYB85 BAC2 NATA1 NAC042
0.00704898	13	101	2.87769	GO:0010941 regulation of cell death	http://amigo.geneontology.org/amigo/term/GO:0010941	BON3 BI1 AT5G47130 AT1G12290 AT1G17615 PDIL1-1 MYB101 AGC2-1 CEJ1 AT4G34180 PBS3 NAC6 AT5G65600
0.00830927	4	10	8.94298	GO:0010230 alternative respiration	http://amigo.geneontology.org/amigo/term/GO:0010230	AOX1D AOX1A PNP-A IVD
0.00923375	24	262	2.04801	GO:0016042 lipid catabolic process	http://amigo.geneontology.org/amigo/term/GO:0016042	GA2OX6 ECH2 PKT3 PLDP2 AT5G17380 PNC2 GDPD2 ACX2 DOX1 AT1G54020 AT1G73610 PLA2A AT2G30550 LCAT3 CYP707A4 AT3G62590 AT5G03610 MPL1 SAG101 GLIP1 AT5G55050 CSY3 CSY2 UGT71B6
0.00942569	20	202	2.21361	GO:0009873 ethylene-activated signaling pathway	http://amigo.geneontology.org/amigo/term/GO:0009873	ORA59 ERF11 RAP2.6 WRKY6 AT1G77640 AT2G33710 ERF71 ERF1 CEJ1 ERF-1 AT5G07310 Rap2.6L AT5G21960 GLIP1 AT5G43410 ERF2 ERF5 AT5G61890 ABR1 AT5G65130
0.00953375	7	35	4.47149	GO:1902074 response to salt	http://amigo.geneontology.org/amigo/term/GO:1902074	GLYI4 AT3G53600 SAG21 NAC6 ABR1 AT1G65690 AT5G24240
0.00956036	24	264	2.04022	GO:0009408 response to heat	http://amigo.geneontology.org/amigo/term/GO:0009408	AT1G53540 AT2G29500 HSP17.4 HSF A4A HSP17.6II HSP17.6A DREB2A ATJ1 DELTA-OAT GLYI4 ABCG40 RAP2.6 ZF14 SKP2B DREB19 WRKY33 DREB2C DREB2B BAP1 SAP10 RHL41 WRKY25 ATERDJ3A WRKY26
0.00985639	27	311	1.941	GO:0071215 cellular response to abscisic acid stimulus	http://amigo.geneontology.org/amigo/term/GO:0071215	MAPKKK18 ABCG40 IOS1 AT1G65690 AT1G70810 AT2G01540 ABI5 DREB19 DREB2C PRN ABCG30 IP5PII CBP60G AT5G37740 ABR1 AT2G43140 LTI65 HAI1 UGT74E2 HAI2 GLYI4 ABO3 MYB101 PKT3 EDL3 ARCK1 AT5G43410
0.00985639	27	311	1.941	GO:0097306 cellular response to alcohol	http://amigo.geneontology.org/amigo/term/GO:0097306	MAPKKK18 ABCG40 IOS1 AT1G65690 AT1G70810 AT2G01540 ABI5 DREB19 DREB2C PRN ABCG30 IP5PII CBP60G AT5G37740 ABR1 AT2G43140 LTI65 HAI1 UGT74E2 HAI2 GLYI4 ABO3 MYB101 PKT3 EDL3 ARCK1 AT5G43410
0.00985639	3	5	13.4145	GO:1900366 negative regulation of defense response to insect	http://amigo.geneontology.org/amigo/term/GO:1900366	AT2G38240 JRG21 AT5G05600
Down-regulated DEGs
Enrichment FDR	nGenes	Pathway Genes	Fold Enrichment	Pathway	URL	Genes
5.09984e-22	15	23	62.646	GO:0009768 photosynthesis light harvesting in photosystem I	http://amigo.geneontology.org/amigo/term/GO:0009768	LHCB6 Lhca6 CAB3 CAB2 CAB1 LHCB2.2 LHB1B1 LHCB4.3 LHCB4.2 LHCB2.3 LHCA4 LHCA1 LHCB5 LHCB3 PSAO
4.27632e-18	15	37	38.9421	GO:0009765 photosynthesis light harvesting	http://amigo.geneontology.org/amigo/term/GO:0009765	LHCB6 Lhca6 CAB3 CAB2 CAB1 LHCB2.2 LHB1B1 LHCB4.3 LHCB4.2 LHCB2.3 LHCA4 LHCA1 LHCB5 LHCB3 PSAO
6.31832e-14	14	53	25.3736	GO:0018298 protein-chromophore linkage	http://amigo.geneontology.org/amigo/term/GO:0018298	LHCB6 Lhca6 CAB3 CAB2 CAB1 LHCB2.2 LHB1B1 LHCB4.3 LHCB4.2 LHCB2.3 LHCA4 LHCA1 LHCB5 LHCB3
6.94356e-13	24	281	8.20417	GO:0015979 photosynthesis	http://amigo.geneontology.org/amigo/term/GO:0015979	LHCB6 Lhca6 CAB3 CAB2 CAB1 LHCB2.2 LHB1B1 LHCB4.3 LHCB4.2 LHCB2.3 LHCA4 LHCA1 PSBQ-2 LHCB5 PSBQA LHCB3 PSAO PSAD-2 GAPA-2 PSAK PSAH2 RBCS3B RBCS2B CA1
5.45213e-11	17	148	11.0336	GO:0019684 photosynthesis light reaction	http://amigo.geneontology.org/amigo/term/GO:0019684	LHCB6 Lhca6 CAB3 CAB2 CAB1 LHCB2.2 LHB1B1 LHCB4.3 LHCB4.2 LHCB2.3 LHCA4 LHCA1 PSBQ-2 LHCB5 PSBQA LHCB3 PSAO
4.52947e-07	29	773	3.6037	GO:0009416 response to light stimulus	http://amigo.geneontology.org/amigo/term/GO:0009416	GA3OX1 LHCB6 Lhca6 CAB3 CAB2 CAB1 ATGA2OX1 LHCB2.2 AFR LHB1B1 LHCB4.3 LHCB4.2 LHCB2.3 LHCA4 LHCA1 LRB3 LHCB5 FLS1 LHCB3 AT4G36105 AT1G51400 EXPA1 SAUR28 PAR2 IAA29 MYB111 KDR AT3G19480 F3H
7.46313e-07	29	796	3.49957	GO:0009314 response to radiation	http://amigo.geneontology.org/amigo/term/GO:0009314	GA3OX1 LHCB6 Lhca6 CAB3 CAB2 CAB1 ATGA2OX1 LHCB2.2 AFR LHB1B1 LHCB4.3 LHCB4.2 LHCB2.3 LHCA4 LHCA1 LRB3 LHCB5 FLS1 LHCB3 AT4G36105 AT1G51400 EXPA1 SAUR28 PAR2 IAA29 MYB111 KDR AT3G19480 F3H
1.17225e-05	32	1076	2.85938	GO:0032870 cellular response to hormone stimulus	http://amigo.geneontology.org/amigo/term/GO:0032870	PYL6 BRS1 AT1G22690 SOFL1 AT1G29420 AT1G29430 SAUR63 AT1G29450 AT1G29460 AT1G29500 SAUR68 SOFL2 GASA6 ARR15 AT2G16750 SAUR29 SAUR28 SAUR27 AT3G10185 GIS PAR2 IAA29 AT5G18030 SAUR22 SAUR23 SAUR24 PP2-A5 LHCB2.2 AO1 LHCB2.3 GA3OX1 GA1
1.32814e-05	15	265	5.45779	GO:0009734 auxin-activated signaling pathway	http://amigo.geneontology.org/amigo/term/GO:0009734	AT1G29420 AT1G29430 SAUR63 AT1G29450 AT1G29460 AT1G29500 SAUR68 SAUR29 SAUR28 SAUR27 IAA29 AT5G18030 SAUR22 SAUR23 SAUR24
1.77283e-05	32	1107	2.77923	GO:0071495 cellular response to endogenous stimulus	http://amigo.geneontology.org/amigo/term/GO:0071495	PYL6 BRS1 AT1G22690 SOFL1 AT1G29420 AT1G29430 SAUR63 AT1G29450 AT1G29460 AT1G29500 SAUR68 SOFL2 GASA6 ARR15 AT2G16750 SAUR29 SAUR28 SAUR27 AT3G10185 GIS PAR2 IAA29 AT5G18030 SAUR22 SAUR23 SAUR24 PP2-A5 LHCB2.2 AO1 LHCB2.3 GA3OX1 GA1
2.24527e-05	30	1014	2.84473	GO:0009755 hormone-mediated signaling pathway	http://amigo.geneontology.org/amigo/term/GO:0009755	PYL6 BRS1 AT1G22690 SOFL1 AT1G29420 AT1G29430 SAUR63 AT1G29450 AT1G29460 AT1G29500 SAUR68 SOFL2 GASA6 ARR15 AT2G16750 SAUR29 SAUR28 SAUR27 AT3G10185 GIS PAR2 IAA29 AT5G18030 SAUR22 SAUR23 SAUR24 PP2-A5 AO1 GA3OX1 GA1
2.24527e-05	15	282	5.12761	GO:0071365 cellular response to auxin stimulus	http://amigo.geneontology.org/amigo/term/GO:0071365	AT1G29420 AT1G29430 SAUR63 AT1G29450 AT1G29460 AT1G29500 SAUR68 SAUR29 SAUR28 SAUR27 IAA29 AT5G18030 SAUR22 SAUR23 SAUR24
2.47877e-05	19	456	4.01118	GO:0009733 response to auxin	http://amigo.geneontology.org/amigo/term/GO:0009733	AT1G29420 AT1G29430 SAUR63 AT1G29450 AT1G29460 AT1G29500 SAUR68 SAUR29 SAUR28 SAUR27 IAA29 AT4G34770 AT5G10990 AT5G18030 SAUR22 SAUR23 SAUR24 FLS1 NAC101
2.79653e-05	40	1639	2.34572	GO:0009725 response to hormone	http://amigo.geneontology.org/amigo/term/GO:0009725	PYL6 BRS1 AT1G22690 SOFL1 AT1G29420 AT1G29430 SAUR63 AT1G29450 AT1G29460 AT1G29500 SAUR68 SOFL2 GASA6 ARR15 AT2G16750 SAUR29 SAUR28 SAUR27 AT3G10185 GIS PAR2 IAA29 AT4G34770 AT5G10990 AT5G18030 SAUR22 SAUR23 SAUR24 GA3OX1 PP2-A5 AO1 TAR2 FLS1 WSD1 NAC101 LHCB2.2 LHCB3 LHCB2.3 EXPA1 GA1
2.79653e-05	17	375	4.36623	GO:0040008 regulation of growth	http://amigo.geneontology.org/amigo/term/GO:0040008	KDR AT1G29420 AT1G29430 SAUR63 AT1G29450 AT1G29460 AT1G29500 SAUR68 SAUR29 SAUR28 SAUR27 PAR2 RIC10 AT5G18030 SAUR22 SAUR23 SAUR24
4.12181e-05	40	1669	2.30353	GO:0009719 response to endogenous stimulus	http://amigo.geneontology.org/amigo/term/GO:0009719	PYL6 BRS1 AT1G22690 SOFL1 AT1G29420 AT1G29430 SAUR63 AT1G29450 AT1G29460 AT1G29500 SAUR68 SOFL2 GASA6 ARR15 AT2G16750 SAUR29 SAUR28 SAUR27 AT3G10185 GIS PAR2 IAA29 AT4G34770 AT5G10990 AT5G18030 SAUR22 SAUR23 SAUR24 GA3OX1 PP2-A5 AO1 TAR2 FLS1 WSD1 NAC101 LHCB2.2 LHCB3 LHCB2.3 EXPA1 GA1
0.00017784	32	1263	2.43568	GO:0071310 cellular response to organic substance	http://amigo.geneontology.org/amigo/term/GO:0071310	PYL6 BRS1 AT1G22690 SOFL1 AT1G29420 AT1G29430 SAUR63 AT1G29450 AT1G29460 AT1G29500 SAUR68 SOFL2 GASA6 ARR15 AT2G16750 SAUR29 SAUR28 SAUR27 AT3G10185 GIS PAR2 IAA29 AT5G18030 SAUR22 SAUR23 SAUR24 PP2-A5 LHCB2.2 AO1 LHCB2.3 GA3OX1 GA1
0.000220064	3	4	72.0429	GO:0009769 photosynthesis light harvesting in photosystem II	http://amigo.geneontology.org/amigo/term/GO:0009769	LHCB2.2 LHCB2.3 LHCB3
0.000222532	18	494	3.51429	GO:0006091 generation of precursor metabolites and energy	http://amigo.geneontology.org/amigo/term/GO:0006091	LHCB6 Lhca6 CAB3 CAB2 CAB1 LHCB2.2 LHB1B1 LHCB4.3 LHCB4.2 LHCB2.3 LHCA4 LHCA1 PSBQ-2 LHCB5 PSBQA FBA5 LHCB3 PSAO
0.00152741	10	192	5.02917	GO:0000272 polysaccharide catabolic process	http://amigo.geneontology.org/amigo/term/GO:0000272	BXL3 AT5G19730 GH9B5 RXF12 GH9C2 AT3G45940 AT3G47400 AT4G13710 AT5G48900 AT5G63180
0.00160082	4	19	20.2226	GO:0009645 response to low light intensity stimulus	http://amigo.geneontology.org/amigo/term/GO:0009645	LHCB2.2 LHCB2.3 LHCA4 LHCA1
0.00160082	7	88	7.64091	GO:0009740 gibberellic acid mediated signaling pathway	http://amigo.geneontology.org/amigo/term/GO:0009740	AT1G22690 GASA6 AT2G16750 AT3G10185 GIS GA3OX1 GA1
0.00183493	7	91	7.38901	GO:0010476 gibberellin mediated signaling pathway	http://amigo.geneontology.org/amigo/term/GO:0010476	AT1G22690 GASA6 AT2G16750 AT3G10185 GIS GA3OX1 GA1
0.00263384	6	67	8.60213	GO:0010114 response to red light	http://amigo.geneontology.org/amigo/term/GO:0010114	LRB3 LHCB2.2 LHCB2.3 GA3OX1 EXPA1 IAA29
0.00328415	7	101	6.65743	GO:0071370 cellular response to gibberellin stimulus	http://amigo.geneontology.org/amigo/term/GO:0071370	AT1G22690 GASA6 AT2G16750 AT3G10185 GIS GA3OX1 GA1
0.00355818	11	262	4.03293	GO:0016042 lipid catabolic process	http://amigo.geneontology.org/amigo/term/GO:0016042	ATGA2OX1 KAT5 AT1G29660 AT1G33811 AT1G56670 AT1G75890 ESM1 AT3G16370 AT4G18970 AT4G26790 AT5G18430
0.00384037	36	1791	1.93296	GO:0070887 cellular response to chemical stimulus	http://amigo.geneontology.org/amigo/term/GO:0070887	AT1G32780 PYL6 BRS1 KAT5 AT1G22690 SOFL1 AT1G29420 AT1G29430 SAUR63 AT1G29450 AT1G29460 AT1G29500 SAUR68 SOFL2 GASA6 ARR15 AT2G16750 SAUR29 SAUR28 SAUR27 AT3G10185 GIS PAR2 IAA29 AT5G18030 SAUR22 SAUR23 SAUR24 PP2-A5 LHCB2.2 AT2G34620 AO1 CDT1 LHCB2.3 GA3OX1 GA1
0.0058586	8	150	5.12305	GO:0009739 response to gibberellin	http://amigo.geneontology.org/amigo/term/GO:0009739	AT1G22690 GASA6 AT2G16750 AT3G10185 GIS GA3OX1 EXPA1 GA1
0.00634464	19	718	2.54545	GO:0040007 growth	http://amigo.geneontology.org/amigo/term/GO:0040007	KDR AT1G29420 AT1G29430 SAUR63 AT1G29450 AT1G29460 AT1G29500 SAUR68 SAUR29 SAUR28 SAUR27 PAR2 RIC10 AT5G18030 SAUR22 SAUR23 SAUR24 EXPA5 AT5G46220
0.00682621	3	12	24.0143	GO:0006949 syncytium formation	http://amigo.geneontology.org/amigo/term/GO:0006949	EXPB1 EXPA1 EXPA8
0.00884043	11	299	3.55767	GO:0016052 carbohydrate catabolic process	http://amigo.geneontology.org/amigo/term/GO:0016052	FBA5 BXL3 AT5G19730 GH9B5 RXF12 GH9C2 AT3G45940 AT3G47400 AT4G13710 AT5G48900 AT5G63180
