# Supplementary material for: Transcript profiling of plastid ferrochelatase two mutants reveals that chloroplast singlet oxygen signals lead to global changes in RNA profiles and are mediated by Plant U-Box 4
Source: BMC Plant Biol. 2025 Jun 3;25:747. doi: 10.1186/s12870-025-06703-7 (PMC12131553; doi:10.1186/s12870-025-06703-7)
Supplement: Supplementary file 4 — Additional file 4: Supplemental information, Tables S9 through S26. Table S9. Microautophagy (putative) genes analyzed in this study, Table S10. Differentially expressed genes that are unique or shared among fc2 and fc2 pub4, Table S11. Gene Ontology term enrichment of DEGs associated with fc2 pub4 in constant light conditions, Table S12. Gene Ontology term enrichment of DEGs associated with fc2 pub4 in cycling light conditions, Table S13. Differentially Expressed Gene Lists with relaxed cutoffs, Table S14. Identification of differentially expressed transcription factors, Table S15. Quantification of differentially expressed transcription factors among the pairwise comparisons, Table S16. Enrichment analysis of differentially expressed transcription factors, Table S17. Gene ontology term enrichment analysis of differentially expressed transcription factors, Table S18. Transcription factor enrichment analysis of differentially expressed genes, Table S19. Enrichment analysis of transcription factors whose targets are represented in differentially expressed gene lists, Table S20. Comparison of transcription factors (TFs) identified in differentially expressed TF (DETF) and TF enrichment analysis (TFEA), Table S21. The differentially expressed plastid protein-encoding genes identified in the RNA-seq dataset, Table S22. Gene Ontology term enrichment of differentially expressed plastid protein-encoding genes, Table S23. Salicylic acid-related genes analyzed in this study, Table S24. Assessing the salicylic acid transcriptional response in fc2 pub4 mutants, Table S25. Jasmonic acid-related genes analyzed in this study, Table S26. Analysis of the response of senescence-related genes to singlet oxygen stress. [file 12870_2025_6703_MOESM4_ESM.xlsx]

## Sheet: Cover sheet
Rai et al. 2025 - Additional file 4
Supplemental information, Tables S9 through S26
This file contains the following Supplemental Tables, each on a separate tab:
Table S9. Microautophagy (putative) genes analyzed in this study
Table S10. Differentially expressed genes that are unique or shared among fc2 and fc2 pub4
Table S11. Gene Ontology term enrichment of DEGs associated with fc2 pub4 in constant light conditions
Table S12. Gene Ontology term enrichment of DEGs associated with fc2 pub4 in cycling light conditions
Table S13. Differentially Expressed Gene Lists with relaxed cutoffs
Table S14. Identification of differentially expressed transcription factors
Table S15. Quantification of differentially expressed transcription factors among the pairwise comparisons
Table S16. Enrichment analysis of differentially expressed transcription factors
Table S17. Gene ontology term enrichment analysis of differentially expressed transcription factors
Table S18. Transcription factor enrichment analysis of differentially expressed genes
Table S19. Enrichment analysis of transcription factors whose targets are represented in differentially expressed gene lists
Table S20. Comparison of transcription factors (TFs) identified in differentially expressed TF (DETF) and TF enrichment analysis (TFEA)
Table S21. The differentially expressed plastid protein-encdong genes identified in the RNA-seq dataset
Table S22. Gene Ontology term enrichment of differentially expressed plastid protein encoding genes
Table S23. Salicylic acid-related genes analyzed in this study
Table S24. Assessing the Salicylic acid transcriptional response in fc2 pub4 mutants
Table S25. Jasmonic acid-related genes analyzed in this study
Table S26. Analysis of the response of senescence-related genes to singlet oxygen stress

## Sheet: Table S9
Table S9. Microautophagy (putative) genes analyzed in this study
Gene list of 66 genes taken from Lemke et al. 2021 BMC Plant Biology
			Log2FC values
Locus	fc2 vs. wt - cycling	fc2 vs wt - 24h	fc2 pub4 vs. wt - cycling	fc2 pub4 vs. wt - 24h
AT1G03950	0.361482	0.119795	-0.140901	-0.17677		up vs wt, padj ≤ 0.01
AT1G07230	0.0892729	-0.277794	-0.0563922	-0.084569		down vs wt, padj ≤ 0.01
AT1G08190	-0.360342	-0.052264	-0.197957	-0.150251
AT1G12470	0.00907887	-0.0148573	-0.157772	-0.0418235
AT1G17730	0.0138698	-0.141026	-0.0748354	-0.138133
AT1G20110	0.616392	-0.00443524	0.044096	0.00839912
AT1G54210	0.394558	0.151684	-0.205475	0.19548
AT1G60490	0.614572	-0.0142832	0.193413	0.0517336
AT1G73030	0.579349	-0.0777013	0.0958125	-0.0767801
AT1G77890	0.671625	-0.0614221	0.131551	0.111695
AT2G06530	0.659209	0.0167924	0.0788143	-0.0412122
AT2G19830	0.0535106	-0.0469108	-0.14063	-0.0372549
AT2G27600	0.430256	-0.00410733	-0.0712918	-0.0636979
AT2G31260	0.418133	0.11186	-0.07797	0.0355534
AT2G36680	0.587615	0.0209628	0.183725	-0.109801
AT2G40810	0.408357	0.147664	-0.258702	-0.0827017
AT2G45170	1.44086	0.154888	-0.196306	0.011686
AT3G06420	2.10627	-0.126266	-0.264412	-0.190395
AT3G07525	0.72043	0.0188949	0.158188	-0.233915
AT3G08530	0.409479	0.0154385	-0.0944207	0.00330347
AT3G09560	-0.0670673	0.113915	-0.183237	0.0857577
AT3G11130	0.162032	-0.0920108	-0.0917856	-0.0215648
AT3G12400	0.304494	0.0862452	0.027803	0.0723278
AT3G15580	0.673168	-0.155391	0.00443185	-0.0989287
AT3G18770	0.442825	0.100046	-0.304116	-0.0641134
AT3G19190	0.680045	-0.206666	-0.0914658	-0.0329202
AT3G45000	0.571201	1.02477	3.49123	-2.30552
AT3G49590	0.44256	-0.145701	-0.103828	-0.114318
AT3G53120	0.946567	-0.0331934	0.181753	0.117595
AT3G53930	0.155728	-0.014982	-0.197705	0.0677798
AT3G54860	0.102632	0.0477549	-0.0664727	-0.108206
AT3G56440	0.440044	-0.0151909	-0.216097	-0.0902634
AT3G59950	0.317221	-0.0544086	0.0498624	-0.0584841
AT3G60640	0.427419	-0.205971	-0.0592738	0.0266691
AT3G61710	0.298568	0.073864	-0.190569	0.152515
AT3G61960	0.814431	-0.0686202	-0.102168	0.0746968
AT3G62080	0.309326	0.128927	0.112515	0.095824
AT3G62770	0.737844	-0.0885876	-0.135145	-0.123861
AT4G04620	1.01511	0.12357	-0.332742	-0.140044
AT4G05000	0.229196	-0.0278493	0.14302	-0.0946684
AT4G16520	0.465237	0.0644511	-0.00465219	-0.0676915
AT4G19003	0.262985	0.128105	-0.0401455	-0.0799023
AT4G21560	0.581196	-0.028859	0.14773	-0.0492859
AT4G21980	1.43035	-0.144992	-0.0854959	-0.0742085
AT4G24690	1.30848	0.146714	0.164773	0.222039
AT4G27040	-0.0375454	0.0486265	-0.140547	-0.19232
AT4G29160	0.562976	-0.0336788	-0.018719	-0.0814258
AT4G29380	0.760653	0.0173828	0.00328707	0.10812
AT4G30790	0.444975	-0.0987233	-0.254336	-0.059931
AT4G36630	0.160956	-0.0499499	-0.0287142	-0.0722635
AT5G02500	-0.450569	0.114848	-0.111418	-0.0420608
AT5G04920	0.384363	-0.0769944	-0.0162608	-0.0773991
AT5G05150	-1.35235	-0.406708	2.28151	-1.03687
AT5G09260	0.233918	-0.0978518	0.00387365	-0.248697
AT5G13860	0.607648	0.0658461	0.106045	-0.146619
AT5G17290	0.243999	0.0473733	-0.172629	-0.193757
AT5G22950	0.3035	0.0277248	0.0229642	0.0729706
AT5G42870	0.654049	0.00614148	0.245988	0.0883563
AT5G44560	-0.20168	-0.14562	-0.229194	-0.210942
AT5G45900	0.649485	0.140346	0.210301	0.121391
AT5G46860	0.349495	-0.0610338	0.068863	0.0262064
AT5G50230	0.0301591	0.0894587	-0.0502551	-0.14674
AT5G53330	0.809162	0.075934	0.161146	0.0390054
AT5G61500	0.312429	-0.00223328	-0.0595547	0.129313
AT5G63880	1.60896	0.000113112	0.29194	0.0337529
AT5G66930	0.724446	-0.168218	-0.071527	-0.0221217
	Log2FC values that pass cutoff Padj<0.01 (induced)
	38 genes	0 genes	0 genes	0 genes

## Sheet: Table S10
Table S10. Differentially expressed genes that are unique or shared among fc2 and fc2 pub4
24h constant light						cycling light
DEGS unique to fc2		DEGS unique to fc2 pub4		DEGS shared between fc2 and fc2 pub4		DEGS unique to fc2		DEGS unique to fc2 pub4		DEGS shared between fc2 and fc2 pub4
up-regulated	down-regulated	up-regulated	down-regulated	up-regulated	down-regulated	up-regulated	down-regulated	up-regulated	down-regulated	up-regulated	down-regulated
AT3G11980	AT2G15810	AT5G36790	AT5G18050	AT2G30395	AT5G35935	AT3G04320	AT3G19480	AT2G41280	AT1G02205	AT3G61390	AT1G19940
AT3G42960	AT1G62770	AT1G42560	AT3G14395	AT5G40010		AT3G56891	AT5G27360	AT3G23800	AT4G36230	AT2G30395	AT5G51470
AT1G66850	AT2G30390	AT1G02940	AT1G02340	AT2G36750		AT1G61080	AT1G26600	AT2G10253	AT2G23910	AT1G61480	AT5G23750
AT5G16920	AT3G28915	AT5G28335	AT3G56860	AT1G05680		AT5G19890	AT4G38950	AT4G08093	AT5G50950	AT1G33950	AT5G55950
AT4G28395	AT4G11650	AT5G26270	AT5G45080	AT3G12580		AT1G80590	AT5G19190	AT3G41762	AT5G45080	AT1G15380	AT1G68520
AT1G62940	AT1G77960	AT2G25470	AT5G38940	AT4G10860		AT3G57510	AT1G69526	AT2G37210	AT2G04170	AT4G10860	AT3G25670
AT1G18960	AT5G05390	AT4G28703	AT5G66400	AT1G07400		AT3G13432	AT4G02850	AT2G41260	AT3G44006	AT4G39610	AT1G55380
AT2G19070	AT4G31970	AT5G40990	AT5G66390	AT2G35980		AT3G61111	AT2G25150	AT3G22860	AT4G18960	AT5G40010	AT3G62950
AT4G25200		AT1G26970	AT2G34430	AT2G26150		AT3G61185	AT5G61660	AT3G27473	AT2G41480	AT1G02580	AT4G13570
AT3G30842		AT4G19030	AT1G01250	AT1G21525		AT1G68630	AT2G15620	AT5G45095	AT3G49070	AT2G35980	AT4G26790
AT1G69500		AT1G20900	AT4G33790	AT2G12190		AT3G59930	AT3G21460	AT3G43850	AT3G18777	AT5G39580	AT4G33790
AT3G13220		AT4G04760	AT1G65310			AT3G60140	AT4G22560	AT2G41850	AT4G29990	AT2G14610	AT4G13680
AT1G13480		AT4G14630	AT4G13572			AT5G43410	AT3G48720	AT5G59510	AT5G06760	AT1G65970	AT5G37300
AT3G54340		AT2G44480	AT4G13575			AT4G11340	AT4G36540	AT5G28335	AT5G62165	AT3G44300	AT4G13572
AT5G12020		AT3G01345	AT5G44260			AT4G33467	AT2G26215	AT5G50335	AT2G33385	AT1G21525	AT4G13560
AT3G63095		AT5G59510	AT4G29990			AT1G54890	AT1G14190	AT1G20900	AT1G17030	AT2G45220	AT5G35777
AT4G16270		AT2G33710	AT3G49560			AT1G74080	AT4G04900	AT1G56250	AT5G66400	AT1G19610	AT1G78440
AT3G52130		AT4G36430	AT4G13570			AT1G55790	AT4G38770	AT2G26630	AT2G32340	AT5G44990
AT3G61390		AT2G23590	AT2G25150			AT1G30990	AT2G42220	AT3G01345	AT4G13800	AT4G14630
AT5G51440		AT2G44240	AT2G32340			AT1G03790	AT4G21760	AT4G28703	AT2G20870	AT1G13520
AT4G25850		AT1G77380	AT4G13560			AT2G15780	AT3G47400	AT5G44585	AT5G50790	AT4G37010
AT3G02310		AT2G43620	AT5G54190			AT2G03360	AT3G15310	AT4G31950	AT3G49560	AT1G61800
AT4G35190		AT3G29644	AT3G27900			AT4G22070	AT1G29420	AT3G29644	AT5G65080	AT1G32960
AT1G58430		AT3G50390	AT3G59370			AT4G10720	AT3G50560	AT2G18969	AT1G57750	AT5G40990
AT5G12030		AT1G19610				AT2G34610	AT5G61350	AT3G47220	AT3G26790	AT1G51920
AT1G15360		AT3G47220				AT2G29470	AT1G72645	AT1G12950	AT1G01590	AT3G47340
AT1G18830		AT5G46050				AT2G38240	AT1G74670	AT2G05440	AT5G54190	AT1G30730
AT5G26730		AT3G57670				AT4G28340	AT1G50732	AT2G29740	AT2G28040	AT3G54150
AT2G16910		AT3G57950				AT5G06860	AT5G06790	AT1G76610	AT5G44540	AT3G46690
AT1G24260		AT1G13520				AT5G10625	AT4G34770	AT4G22950	AT1G58430	AT2G32210
AT5G20240		AT1G67980				AT2G23110	AT5G25460	AT5G47590	AT4G16590	AT3G19390
AT5G15800		AT5G02440				AT1G76480	AT1G03130	AT1G42560	AT1G62190	AT4G22680
AT2G20870		AT4G20000				AT1G67635	AT5G44680	AT1G12940		AT2G19190
AT2G38340		AT1G26390				AT5G07310	AT4G21280	AT1G36060		AT1G53540
AT1G47980		AT5G47590				AT5G40000	AT4G24670	AT4G24275		AT5G59530
AT1G69120						AT4G01180	AT3G14760	AT1G02940		AT4G21120
AT3G46230						AT2G02310	AT2G05810	AT3G42658		AT1G67980
AT1G57750						AT3G19615	AT4G36570	AT1G70850		AT1G14870
AT5G52640						AT1G73610	AT4G14940	AT2G15800		AT1G78410
AT2G42990						AT3G10790	AT1G68238	AT1G73830		AT1G10070
AT3G28210						AT3G25655	AT4G10310	AT5G62280		AT1G30720
AT3G53230						AT3G53040	AT1G25440	AT3G24750		AT4G08770
AT3G46080						AT5G46960	AT3G61950	AT2G23300		AT5G20230
AT5G21150						AT3G26190	AT5G18060	AT1G27020		AT5G02780
AT2G29500						AT3G20110	AT1G34580	AT5G57785		AT1G08630
AT3G20440						AT1G53980	AT2G38995	AT4G08145		AT2G33710
AT2G32190						AT2G36020	AT2G20700	AT4G34970		AT1G02920
AT2G21640						AT5G43580	AT3G52370	AT4G11470		AT5G64120
AT3G09270						AT1G09380	AT4G21870	AT2G33830		AT5G12030
						AT1G73260	AT5G48900	AT5G26270		AT4G35770
						AT2G32460	AT3G24400	AT2G44480		AT1G26420
						AT5G01490	AT5G18080	AT3G22820		AT2G25470
						AT4G25380	AT1G19150	AT1G63930		AT2G32020
						AT1G75600	AT1G52240	AT4G14690		AT4G18170
						AT1G01480	AT1G04040	AT5G02440		AT2G04040
						AT2G20825	AT1G07050	AT1G15125		AT5G60260
						AT2G40340	AT2G34620	AT2G18120		AT1G20310
						AT1G68380	AT4G18970	AT5G01740		AT5G25910
						AT3G12230	AT3G18010	AT5G63560		AT4G20000
						AT4G18422	AT1G08380	AT3G48700		AT1G26380
						AT2G15490	AT1G74070	AT5G58780		AT2G44370
						AT5G43570	AT1G52230	AT5G58860		AT1G47510
						AT4G26260	AT3G16240			AT2G19800
						AT5G57510	AT1G29460			AT5G46050
						AT2G15340	ATCG00090			AT5G23160
						AT2G35730	AT3G52360			AT2G43620
						AT3G18450	AT1G52750			AT4G26200
						AT5G01380	AT5G38410			AT5G44572
						AT5G39630	AT5G56840			AT4G39580
						AT3G61930	AT3G10520			AT1G29860
						AT1G32350	AT2G11150			AT1G77380
						AT3G13500	AT3G46780			AT1G17147
						AT1G66570	AT4G05180			AT5G44380
						AT3G47040	AT1G28010			AT5G44575
						AT1G15040	AT5G41050			AT5G56960
						AT3G49620	AT5G35740			AT5G24240
						AT2G03850	AT1G56670			AT5G12020
						AT4G37720	AT1G30380			AT2G38390
						AT1G43160	AT3G54830			AT4G27290
						AT5G59810	AT3G03840			AT2G15220
						AT1G12670	AT2G45800
						AT4G15610	AT1G51400
						AT5G59490	AT3G17185
						AT1G70440	AT1G29930
						AT1G69880	AT2G34925
						AT2G40113	AT1G06830
						AT1G80470	AT5G62380
						AT4G39404	AT5G03760
						AT1G20740	AT2G21540
						AT5G19880	AT5G06330
						AT1G13480	AT5G44582
						AT1G65485	AT4G02780
						AT2G33780	AT5G19730
						AT4G03038	AT2G02020
						AT4G16260	AT1G15550
						AT1G22480	AT3G16370
						AT3G51680	AT4G37685
						AT3G02240	AT1G12900
						AT2G22320	AT1G23205
						AT2G37870	AT1G29430
						AT3G50030	AT5G51720
						AT2G03230	AT5G15600
						AT4G11655	AT1G35180
						AT1G10586	AT5G48880
						AT4G39590	AT1G76800
						AT1G48325	AT3G54890
						AT2G37440	AT2G36590
						AT2G32190	AT3G51240
						AT4G37990	AT1G29660
						AT1G73270	AT4G25830
						AT3G53150	AT3G24420
						AT5G54000	AT2G37950
						AT3G25490	AT5G62730
						AT3G13433	AT1G21500
						AT4G39020	AT4G34650
						AT4G37710	AT5G18300
						AT1G52890	AT4G13710
						AT2G05510	AT1G21140
						AT3G25180	AT5G08640
						AT1G74990	AT5G52570
						AT3G28510	AT5G09730
						AT2G45570	AT3G21050
						AT2G43510	AT1G29720
						AT4G11650	AT1G58370
						AT1G76470	AT5G18030
						AT5G67310	AT1G69523
						AT1G29290	AT2G35860
						AT3G60961	AT4G03330
						AT2G41800	AT4G10340
						AT3G46280	AT1G32780
						AT5G50760	AT2G30390
						AT1G74140	AT3G47470
						AT2G36640	AT1G64390
						AT1G56060	AT2G24540
						AT3G09220	AT5G41780
						AT2G39518	AT2G34170
						AT1G04580	AT4G13493
						AT1G69930	AT3G13403
						AT1G80160	AT1G74890
						AT3G28210	AT3G55710
						AT4G28040	AT1G65390
						AT5G07010	AT1G69530
						AT1G44130	AT2G47880
						AT2G38340	AT3G52290
						AT2G14620	AT2G21080
						AT5G13080	AT3G58070
						AT1G49900	AT1G52827
						AT1G33730	AT1G29910
						AT3G15500	AT3G29030
						AT2G39530	AT1G02820
						AT5G58840	AT4G30975
						AT3G25250	AT1G15410
						AT5G49690	AT5G18407
						AT4G09300	AT1G26945
						AT5G45605	AT1G15825
						AT1G19250	AT5G66740
						AT1G76930	AT1G29450
						AT3G49540	AT3G17640
						AT2G26400	AT5G49330
						AT1G30700	AT5G54270
						AT2G47550	AT5G60490
						AT5G48410	AT5G26010
						AT3G55970	AT3G52720
						AT2G24285	AT3G13404
						AT5G65500	AT3G58850
						AT3G61300	AT1G20190
						AT1G20180	AT5G02890
						AT3G09270	AT3G22540
						AT3G05950	AT3G08940
						AT5G55420	AT1G15820
						AT5G13330	AT1G52190
						AT4G21680	AT4G28700
						AT5G06730	AT4G12440
						AT1G65610	AT2G05070
						AT1G17020	AT1G26208
						AT3G17180	AT3G28960
						AT3G22600	AT2G43745
						AT1G68450	AT3G06070
						AT5G66890	AT5G05270
						AT3G02480	AT2G40130
						AT5G36970	AT2G16750
						AT4G33020	AT5G15430
						AT1G15520	AT1G05540
						AT4G25810	AT1G04660
						AT3G01420	AT1G68870
						AT3G46080	AT3G48790
						AT3G53065	AT5G18430
						AT5G11210	AT3G20865
						AT2G34500	AT1G55960
						AT5G38900	AT1G33811
						AT5G15130	AT5G35480
						AT3G47050	AT3G15570
						AT1G61810	AT5G49380
						AT2G42480	AT5G46220
						AT4G28460	AT5G35495
						AT4G18430	AT1G33440
						AT4G12480	AT1G22690
						AT5G13150	AT3G06100
						AT1G61820	AT5G17040
						AT5G64890	AT4G12980
						AT3G13610	AT5G63180
						AT3G48580	AT1G36680
						AT1G65690	AT4G36105
						AT2G31945	AT2G23960
						AT2G31420	AT1G29920
						AT4G37520	AT5G43240
						AT1G79450	AT4G13575
						AT5G06740	AT1G60590
						AT1G65481	AT5G53200
						AT2G30660	AT5G01015
						AT2G29350	AT1G75050
						AT2G43570	AT5G24105
						AT1G69920	AT3G03830
						AT2G25460	AT5G10250
						AT1G10585	AT3G03820
						AT3G04070	AT2G37720
						AT4G39360	AT1G77960
						AT5G24200	AT2G40100
						AT4G05030	AT3G46490
						AT4G12490	AT1G15830
						AT3G48520	AT2G40610
						AT5G59820	AT2G29300
						AT1G45145	AT5G53592
						AT1G57640	AT5G38420
						AT1G68620	AT2G40330
						AT4G12735	AT3G01500
						AT4G18990	AT1G69320
						AT1G76650	AT3G24460
						AT5G48400	AT1G78530
						AT5G16900	AT4G01460
						AT2G44010	AT1G29500
						AT5G53820	AT5G54585
						AT1G10220	AT1G70270
						AT2G47520	AT3G26818
						AT1G75830	AT2G27420
						AT5G26340	AT3G14210
						AT3G23250	AT2G10940
						AT5G24090	AT2G13570
						AT3G13950	AT3G10185
						AT3G26440	AT1G26210
						AT3G18250	AT1G31983
						AT3G53600	AT1G11850
						AT3G46230	AT2G30900
						AT1G60740	AT2G42380
						AT4G18980	AT4G32280
						AT1G02310	AT5G03130
						AT1G26400	AT1G04800
						AT1G03850	AT1G06540
						AT1G33960	AT1G70985
						AT1G70170	AT1G65310
						AT3G26830	AT5G35510
						AT3G09960	AT2G27402
						AT3G44326	AT1G65060
						AT3G29250	AT1G29440
						AT2G38250	AT3G28915
						AT5G14180	AT4G30610
						AT5G14470	AT4G20230
						AT2G02990	AT1G07450
						AT5G51760	AT1G11740
						AT4G11170	AT1G29510
						AT3G49120	AT4G26530
						AT1G66700	AT5G47440
						AT2G29480	AT5G32621
						AT1G52690	AT4G39340
						AT5G42900	AT2G05995
						AT3G50260	AT5G10990
						AT5G25920	AT3G27690
						AT3G06490	AT1G11735
						AT2G37750	AT1G80540
						AT4G01870	AT1G75890
						AT1G57650	AT3G45940
						AT3G48850	AT2G22810
						AT3G11340	AT2G20750
						AT5G01732	AT5G38096
						AT2G21900	AT2G34430
						AT5G16960	AT5G35525
						AT1G05340	AT5G18050
						AT1G13310	AT1G13650
						AT2G04190	AT3G19310
						AT1G76640	AT4G01160
						AT1G21310	AT4G05170
						AT5G27060	AT5G17500
						AT1G03050	AT2G15160
						AT2G22470	AT3G61910
						AT5G17390	AT1G71920
						AT1G03660
						AT1G26390
						AT3G10320
						AT3G45060
						AT5G12340
						AT3G04720
						AT1G53625
						AT5G59590
						AT5G62480
						AT3G51660
						AT5G65690
						AT5G05340
						AT4G22470
						AT2G23830
						AT5G50360
						AT5G09290
						AT5G59220
						AT3G49130
						AT1G02520
						AT3G46520
						AT5G38910
						AT4G39670
						AT1G47890
						AT4G23700
						AT5G37490
						AT1G50400
						AT5G52770
						AT1G60470
						AT1G14880
						AT4G08555
						AT4G37290
						AT2G45580
						AT2G34600
						AT5G24640
						AT1G51890
						AT5G57550
						AT2G29490
						AT5G01550
						AT2G46750
						AT5G46350
						AT4G33980
						AT3G02840
						AT1G36640
						AT2G23170
						AT3G51440
						AT5G18270
						AT2G45760
						AT5G07440
						AT1G61120
						AT4G11480
						AT1G60130
						AT1G48000
						AT1G61110
						AT2G20800
						AT3G46700
						AT3G63380
						AT1G17615
						AT1G30850
						AT2G29460
						AT3G45130
						AT2G22880
						AT3G11430
						AT5G47740
						AT5G45810
						AT2G30400
						AT2G17740
						AT1G33030
						AT3G30842
						AT1G15415
						AT3G22910
						AT4G34131
						AT5G62520
						AT2G28755
						AT4G23215
						AT4G33150
						AT4G31960
						AT5G20940
						AT3G43250
						AT4G26050
						AT2G14290
						AT3G12500
						AT2G36780
						AT1G60730
						AT3G05390
						AT4G38000
						AT2G37130
						AT2G43820
						AT5G39610
						AT5G09570
						AT2G42360
						AT5G57480
						AT1G79680
						AT3G22640
						AT1G02930
						AT1G28480
						AT3G04717
						AT3G17110
						AT3G60120
						AT1G78780
						AT4G01895
						AT1G13340
						AT5G45090
						AT1G63245
						AT5G39520
						AT3G57380
						AT2G43000
						AT1G13830
						AT1G07985
						AT4G14368
						AT5G20960
						AT1G80820
						AT1G49960
						AT5G18350
						AT1G14780
						AT1G65500
						AT4G15417
						AT1G07430
						AT4G08780
						AT1G36622
						AT4G01360
						AT4G15280
						AT4G12470
						AT5G35580
						AT1G53620
						AT4G25000
						AT1G17170
						AT5G24205
						AT5G08240
						AT2G33020
						AT4G26470
						AT5G65600
						AT3G22620
						AT5G24910
						AT2G41730
						AT5G62150
						AT1G23800
						AT4G37150
						AT1G58340
						AT3G01970
						AT4G17500
						AT1G68765
						AT1G74010
						AT2G43870
						AT4G24340
						AT3G11020
						AT1G32940
						AT2G45360
						AT5G38310
						AT2G47190
						AT4G27654
						AT2G21640
						AT4G40020
						AT1G15010
						AT2G44790
						AT5G05600
						AT3G48020
						AT2G37770
						AT4G37530
						AT3G24982
						AT1G05880
						AT2G26560
						AT1G61440
						AT5G64905
						AT5G38030
						AT3G51540
						AT3G22240
						AT3G28600
						AT2G28500
						AT4G23210
						AT1G72260
						AT2G04100
						AT5G54165
						AT1G72680
						AT1G66600
						AT2G39200
						AT5G54510
						AT5G16980
						AT2G31180
						AT1G21520
						AT5G12930
						AT4G05540
						AT2G41380
						AT5G42380
						AT4G13395
						AT1G57630
						AT4G03320
						AT3G52748
						AT5G22545
						AT5G10695
						AT1G51800
						AT2G38380
						AT5G65300
						AT5G49080
						AT2G23270
						AT5G38020
						AT3G21520
						AT4G20110
						AT2G15480
						AT5G64750
						AT2G47950
						AT1G63720
						AT4G24000
						AT4G37370
						AT4G19970
						AT1G74590
						AT5G35735
						AT3G59220
						AT1G05680
						AT1G07160
						AT2G26290
						AT2G32660
						AT1G01680
						AT5G03210
						AT2G18690
						AT2G47000
						AT4G38830
						AT5G47220
						AT2G02930
						AT2G21820
						AT4G02520
						AT1G08860
						AT5G12880
						AT4G20860
						AT1G05100
						AT2G24850
						AT1G65730
						AT3G28580
						AT2G45210
						AT1G04500
						AT2G04050
						AT4G03460
						AT1G26930
						AT5G06760
						AT1G67520
						AT1G42980
						AT2G22860
						AT1G09500
						AT1G18830
						AT5G24780
						AT5G44460
						AT3G04060
						AT1G07900
						AT1G26410
						AT1G51620
						AT1G21240
						AT1G54100
						AT1G21550
						AT5G44480
						AT1G02440
						AT2G27389
						AT2G30750
						AT3G15450
						AT5G64810
						AT1G51860
						AT5G21960
						AT1G63840
						AT5G51160
						AT1G73810
						AT1G06620
						AT5G59390
						AT3G10815
						AT2G39030
						AT1G56300
						AT3G14680
						AT2G17500
						AT4G25070
						AT5G26690
						AT2G36080
						AT2G05910
						AT5G24600
						AT4G15270
						AT5G56870
						AT1G19020
						AT5G36925
						AT1G52200
						AT3G01175
						AT2G47770
						AT1G17745
						AT1G30220
						AT1G03220
						AT3G48630
						AT5G24470
						AT4G23610
						AT5G43650
						AT5G66690
						AT3G55890
						AT1G54575
						AT3G20660
						AT5G13490
						AT4G34230
						AT3G07970
						AT5G42010
						AT3G10930
						AT1G35230
						AT1G11572
						AT3G46680
						AT3G47780
						AT1G02850
						AT2G13810
						AT4G01390
						AT4G22960
						AT5G27420
						AT5G57655
						AT5G16970
						AT1G69480
						AT3G51330
						AT1G14860
						AT2G42350
						AT3G44550
						AT5G67340
						AT5G39050
						AT3G07250
						AT4G37410
						AT4G37030
						AT5G24206
						AT4G39030
						AT4G12500
						AT3G04640
						AT5G25260
						AT1G80840
						AT5G05410
						AT3G23240
						AT5G44260
						AT3G49780
						AT3G04220
						AT4G23680
						AT1G10140
						AT2G36770
						AT3G53232
						AT5G10300
						AT5G19230
						AT1G25400
						AT1G36620
						AT4G02280
						AT5G15940
						AT4G34380
						AT3G30120
						AT5G45000
						AT4G27410
						AT2G46150
						AT3G13900
						AT1G16150
						AT1G51820
						AT1G09560
						AT1G21390
						AT3G25882
						AT5G48657
						AT1G23060
						AT2G02390
						AT4G35180
						AT5G17330
						AT1G06148
						AT1G64940
						AT2G29950
						AT2G18700
						AT5G57010
						AT4G18360
						AT5G13200
						AT3G45330
						AT3G51430
						AT5G44610
						AT4G23280
						AT2G43590
						AT3G61198
						AT2G02010
						AT1G69790
						AT3G60966
						AT1G08050
						AT5G11520
						AT1G28370
						AT3G09020
						AT4G27450
						AT4G26120
						AT5G47850
						AT3G61190
						AT2G35000
						AT5G16080
						AT3G53230
						AT2G31865
						AT5G01715
						AT3G11580
						AT4G11070
						AT3G07600
						AT1G56550
						AT4G05100
						AT1G32950
						AT3G03640
						AT3G09390
						AT1G28190
						AT1G76600
						AT3G28340
						AT1G32920
						AT5G01720
						AT5G38710
						AT2G27080
						AT3G26170
						AT4G26270
						AT5G20480
						AT3G50280
						AT5G03890
						AT1G06160
						AT1G32170
						AT2G47270
						AT4G36950
						AT2G29990
						AT1G52560
						AT3G53160
						AT1G19180
						AT4G04540
						AT5G11920
						AT5G09876
						AT3G01830
						AT1G23560
						AT5G13320
						AT3G15534
						AT3G21780
						AT5G22540
						AT1G02220
						AT2G36220
						AT1G72540
						AT5G63970
						AT1G02470
						AT5G40780
						AT2G37430
						AT3G55150
						AT1G15790
						AT1G16510
						AT5G08790
						AT3G06420
						AT2G46680
						AT1G53470
						AT4G23160
						AT3G13450
						AT5G24770
						AT2G25000
						AT1G62420
						AT3G55840
						AT1G17860
						AT3G26210
						AT3G25610
						AT1G20630
						AT1G14540
						AT3G28740
						AT4G13660
						AT1G08920
						AT4G01540
						AT1G79900
						AT2G36750
						AT1G08940
						AT5G64790
						AT4G36040
						AT4G02380
						AT2G38400
						AT3G57520
						AT3G13380
						AT2G35070
						AT4G37770
						AT1G19310
						AT5G47130
						AT5G25250
						AT1G15190
						AT4G38540
						AT5G67480
						AT4G11210
						AT5G18470
						AT1G51760
						AT1G09420
						AT3G52400
						AT5G59580
						AT2G31020
						AT5G61490
						AT4G19810
						AT3G59200
						AT5G25930
						AT5G65090
						AT1G53580
						AT3G47480
						AT4G33420
						AT4G37180
						AT1G61610
						AT3G53980
						AT5G65130
						AT5G13210
						AT1G72520
						AT2G18193
						AT3G26500
						AT1G01560
						AT5G06230
						AT1G62300
						AT4G35170
						AT1G75490
						AT4G23190
						AT4G17660
						AT2G39410
						AT2G28400
						AT3G45300
						AT4G11910
						AT5G22570
						AT1G02360
						AT5G63790
						AT5G14780
						AT2G27660
						AT5G40690
						AT1G51790
						AT1G66160
						AT5G06870
						AT3G08970
						AT1G05575
						AT1G72120
						AT4G26060
						AT1G66050
						AT5G54500
						AT3G14990
						AT5G38250
						AT4G02360
						AT5G52300
						AT3G51450
						AT1G23200
						AT1G77510
						AT1G63440
						AT4G34180
						AT3G21500
						AT3G26840
						AT3G12830
						AT3G11480
						AT2G37980
						AT1G30620
						AT4G37390
						AT1G02400
						AT5G15870
						AT1G66390
						AT5G55560
						AT1G23120
						AT5G13820
						AT3G28540
						AT3G59700
						AT5G41080
						AT1G61370
						AT3G63060
						AT2G47130
						AT1G61420
						AT1G59590
						AT3G06500
						AT5G04250
						AT5G48290
						AT4G39830
						AT3G13790
						AT4G30460
						AT5G40730
						AT2G36270
						AT1G66960
						AT3G19270
						AT4G12120
						AT2G32030
						AT2G42790
						AT5G01100
						AT1G17380
						AT3G29575
						AT4G14450
						AT2G04160
						AT5G19110
						AT1G73965
						AT3G60540
						AT1G02230
						AT5G26920
						AT2G30840
						AT3G15518
						AT1G30135
						AT5G56050
						AT2G05380
						AT2G37760
						AT5G03610
						AT1G09480
						AT2G25450
						AT1G07135
						AT2G18660
						AT1G65484
						AT1G65820
						AT3G58750
						AT5G24080
						AT4G11350
						AT5G49520
						AT4G33540
						AT2G28110
						AT4G14370
						AT5G08380
						AT1G61360
						AT3G25780
						AT2G38860
						AT5G07100
						AT2G26020
						AT2G15390
						AT1G09080
						AT2G18050
						AT5G27520
						AT4G11370
						AT1G51850
						AT4G39955
						AT1G48370
						AT3G14050
						AT1G14120
						AT1G73480
						AT2G21187
						AT5G16360
						AT3G30775
						AT2G35910
						AT2G40095
						AT2G15880
						AT4G32480
						AT1G56150
						AT3G05360
						AT5G14730
						AT5G01900
						AT5G37600
						AT5G01640
						AT3G58150
						AT2G46400
						AT3G04000
						AT2G30770
						AT1G68360
						AT1G65510
						AT2G20142
						AT5G54490
						AT5G09420
						AT3G14060
						AT2G33380
						AT1G67650
						AT2G33150
						AT5G48180
						AT1G31570
						AT3G52770
						AT3G54420
						AT5G52390
						AT1G27110
						AT5G14930
						AT2G05518
						AT5G65110
						AT3G50480
						AT3G22560
						AT3G49320
						AT4G14020
						AT5G17860
						AT5G37740
						AT1G18390
						AT3G14280
						AT3G57460
						AT5G46295
						AT3G03341
						AT4G04490
						AT3G13910
						AT1G61560
						AT4G16146
						AT5G61890
						AT2G38940
						AT1G65845
						AT3G22160
						AT3G45620
						AT1G20160
						AT3G09010
						AT2G43140
						AT1G02390
						AT1G77640
						AT1G22400
						AT5G03350
						AT3G25597
						AT2G25440
						AT2G21620
						AT1G54020
						AT2G29500
						AT1G32928
						AT3G05630
						AT5G23000
						AT1G09740
						AT3G48640
						AT5G47120
						AT2G15760
						AT3G16450
						AT1G29195
						AT2G18670
						AT4G11890
						AT1G70810
						AT4G01700
						AT3G46090
						AT5G47230
						AT3G57950
						AT1G78600
						AT5G22860
						AT5G40230
						AT3G47160
						AT4G33550
						AT3G14700
						AT4G37900
						AT1G13970
						AT5G17760
						AT1G03090
						AT1G70300
						AT5G39190
						AT5G18780
						AT2G39660
						AT1G13990
						AT2G32150
						AT1G07040
						AT1G76960
						AT3G22370
						AT4G00700
						AT1G77810
						AT1G65240
						AT3G61280
						AT5G22300
						AT4G01430
						AT5G24160
						AT3G47800
						AT2G45510
						AT4G15230
						AT1G01010
						AT5G53110
						AT2G04070
						AT1G61340
						AT5G38350
						AT3G22460
						AT3G47540
						AT1G67920
						AT5G61250
						AT4G25900
						AT4G09750
						AT2G28120
						AT2G30550
						AT1G17420
						AT2G02710
						AT4G01610
						AT5G20830
						AT1G31820
						AT2G21350
						AT5G43420
						AT1G21750
						AT1G10340
						AT5G50200
						AT3G48080
						AT4G18630
						AT5G09440
						AT5G17380
						AT1G48605
						AT2G33080
						AT1G18320
						AT1G35910
						AT1G52040
						AT2G01540
						AT2G41082
						AT2G35658
						AT5G63880
						AT4G21903
						AT3G63010
						AT2G26440
						AT3G16565
						AT3G56710
						AT4G26990
						AT5G46180
						AT3G05500
						AT5G64870
						AT4G23810
						AT1G71140
						AT1G77000
						AT5G22250
						AT2G42890
						AT2G39210
						AT3G48650
						AT4G01010
						AT1G70140
						AT4G18880
						AT1G72900
						AT4G20830
						AT4G15120
						AT2G39330
						AT5G56230
						AT3G06890
						AT1G74360
						AT5G25770
						AT2G39310
						AT3G11080
						AT5G43980
						AT1G15870
						AT1G70690
						AT5G26170
						AT3G21420
						AT5G45630
						AT4G17470
						AT1G76150
						AT4G01250
						AT1G55610
						AT2G37970
						AT5G52720
						AT3G06810
						AT2G04515
						AT3G27880
						AT3G62590
						AT1G34180
						AT5G13220
						AT2G03760
						AT2G44080
						AT1G62760
						AT5G53120
						AT1G73010
						AT2G32200
						AT5G41610
						AT2G26480
						AT1G12290
						AT3G51860
						AT4G27860
						AT4G18010
						AT3G16510
						AT4G29230
						AT4G14390
						AT4G36010
						AT2G30250
						AT2G21188
						AT2G43150
						AT3G48180
						AT3G10300
						AT4G09030
						AT2G38870
						AT2G38790
						AT1G66090
						AT1G78310
						AT4G21380
						AT3G50900
						AT2G31141
						AT1G18300
						AT4G03450
						AT5G55050
						AT1G56145
						AT5G60280
						AT1G28210
						AT5G63990
						AT5G42440
						AT1G58190
						AT4G18050
						AT2G26310
						AT1G24145
						AT2G29110
						AT4G12290
						AT3G03310
						AT4G21580
						AT3G26220
						AT4G23885
						AT2G01610
						AT3G22200
						AT1G21400
						AT5G47070
						AT3G45410
						AT3G19010
						AT1G76790
						AT1G25275
						AT4G09770
						AT3G60130
						AT2G38470
						AT3G16860
						AT2G14560
						AT1G26200
						AT2G39050
						AT1G16370
						AT1G56710
						AT4G22530
						AT3G53480
						AT3G60420
						AT1G18860

## Sheet: Table S11
Table S11. Gene Ontology term enrichment of DEGs associated with fc2 pub4 in constant light conditions
Up-regulated DEGs shared between fc2 vs. wt and fc2 pub4 vs. wt in constant light conditions
Enrichment FDR	nGenes	Pathway Genes	Fold Enrichment	Pathway	URL	Genes
0.00033832	3	73	110.532	GO:0042542 response to hydrogen peroxide	http://amigo.geneontology.org/amigo/term/GO:0042542	AT1G07400 UGT74E2 HSFA2
0.00182495	3	161	50.1168	GO:0000302 response to reactive oxygen species	http://amigo.geneontology.org/amigo/term/GO:0000302	AT1G07400 UGT74E2 HSFA2
0.00285254	2	45	119.538	GO:0006986 response to unfolded protein	http://amigo.geneontology.org/amigo/term/GO:0006986	HSP70 HSFA2
0.00285254	4	648	16.6281	GO:0009266 response to temperature stimulus	http://amigo.geneontology.org/amigo/term/GO:0009266	AT1G07400 HSFA2 HSP70 AATP1
0.00285254	3	264	30.6798	GO:0009408 response to heat	http://amigo.geneontology.org/amigo/term/GO:0009408	AT1G07400 HSFA2 HSP70
0.00285254	4	790	13.6355	GO:0010035 response to inorganic substance	http://amigo.geneontology.org/amigo/term/GO:0010035	AT1G07400 UGT74E2 HSFA2 AATP1
0.00285254	2	45	119.538	GO:0034620 cellular response to unfolded protein	http://amigo.geneontology.org/amigo/term/GO:0034620	HSP70 HSFA2
0.00504905	2	71	75.7634	GO:0035966 response to topologically incorrect protein	http://amigo.geneontology.org/amigo/term/GO:0035966	HSP70 HSFA2
0.00504905	2	68	79.1059	GO:0035967 cellular response to topologically incorrect protein	http://amigo.geneontology.org/amigo/term/GO:0035967	HSP70 HSFA2
0.00764982	3	454	17.7727	GO:0006979 response to oxidative stress	http://amigo.geneontology.org/amigo/term/GO:0006979	AT1G07400 UGT74E2 HSFA2
0.00764982	2	101	53.2594	GO:0009615 response to virus	http://amigo.geneontology.org/amigo/term/GO:0009615	YLS9 HSP70
0.00764982	3	474	17.0228	GO:0009651 response to salt stress	http://amigo.geneontology.org/amigo/term/GO:0009651	AT1G07400 UGT74E2 AATP1
0.00946997	4	1272	8.47118	GO:0033554 cellular response to stress	http://amigo.geneontology.org/amigo/term/GO:0033554	AT1G07400 HSFA2 HSP70 UGT74E2
Up-regulated DEGs unique to fc2 pub4 vs. wt in constant light conditions
Enrichment FDR	nGenes	Pathway Genes	Fold Enrichment	Pathway	URL	Genes
0.0373787	9	1704	4.31233	GO:0006952 defense response	http://amigo.geneontology.org/amigo/term/GO:0006952	GLIP1 PDF1.4 ESC AT1G26970 MLO9 AT2G43620 AAP3 NLM1 PTR3

## Sheet: Table S12
Table S12. Gene Ontology term enrichment of DEGs associated with fc2 pub4 in cycling light conditions
Up-regulated DEGs shared between fc2 vs. wt and fc2 pub4 vs. wt in cycling light conditions
Enrichment FDR	nGenes	Pathway Genes	Fold Enrichment	Pathway	URL	Genes
2.98114e-08	14	454	10.4986	GO:0006979 response to oxidative stress	http://amigo.geneontology.org/amigo/term/GO:0006979	AT1G53540 TPX2 HSP17.6II HSP17.6A AT2G38390 Prx37 AT5G39580 AT5G64120 GLYI4 SEN1 AT5G44380 PCR2 AT1G78410 BCB
1.54002e-05	10	340	10.0429	GO:0009636 response to toxic substance	http://amigo.geneontology.org/amigo/term/GO:0009636	NIT2 GSTF7 TPX2 DTX1 AT2G38390 Prx37 GSTL1 AT5G39580 AT5G64120 GLYI4
4.04329e-05	9	299	10.2822	GO:0098754 detoxification	http://amigo.geneontology.org/amigo/term/GO:0098754	NIT2 TPX2 DTX1 AT2G38390 Prx37 AT5G39580 AT5G64120 GLYI4 GSTF7
0.00132319	16	1704	3.20241	GO:0006952 defense response	http://amigo.geneontology.org/amigo/term/GO:0006952	AT1G61480 GLIP1 GSTF7 FRK1 GLYI4 PDF1.4 SBT3.3 PR1 YLS9 AT2G43620 RLP52 AAP3 AT2G45220 AT5G39580 PTR3 AT5G64120
0.00132319	15	1512	3.37754	GO:0009607 response to biotic stimulus	http://amigo.geneontology.org/amigo/term/GO:0009607	AT1G61480 GLIP1 GSTF7 FRK1 PDF1.4 PR1 YLS9 GPT2 AT2G45220 BCB SBT3.3 RLP52 AT5G39580 PTR3 AT5G64120
0.00132319	5	122	13.9531	GO:0042743 hydrogen peroxide metabolic process	http://amigo.geneontology.org/amigo/term/GO:0042743	TPX2 AT2G38390 Prx37 AT5G39580 AT5G64120
0.00132319	5	99	17.1947	GO:0042744 hydrogen peroxide catabolic process	http://amigo.geneontology.org/amigo/term/GO:0042744	TPX2 AT2G38390 Prx37 AT5G39580 AT5G64120
0.00132319	15	1485	3.43895	GO:0043207 response to external biotic stimulus	http://amigo.geneontology.org/amigo/term/GO:0043207	AT1G61480 GLIP1 GSTF7 FRK1 PDF1.4 YLS9 GPT2 PR1 AT2G45220 BCB SBT3.3 RLP52 AT5G39580 PTR3 AT5G64120
0.00132319	15	1507	3.38874	GO:0044419 biological process involved in interspecies interaction between organisms	http://amigo.geneontology.org/amigo/term/GO:0044419	AT1G61480 GLIP1 GSTF7 FRK1 PDF1.4 YLS9 GPT2 PR1 AT2G45220 BCB SBT3.3 RLP52 AT5G39580 PTR3 AT5G64120
0.00132319	15	1485	3.43895	GO:0051707 response to other organism	http://amigo.geneontology.org/amigo/term/GO:0051707	AT1G61480 GLIP1 GSTF7 FRK1 PDF1.4 YLS9 GPT2 PR1 AT2G45220 BCB SBT3.3 RLP52 AT5G39580 PTR3 AT5G64120
0.00132319	6	195	10.5296	GO:0097237 cellular response to toxic substance	http://amigo.geneontology.org/amigo/term/GO:0097237	TPX2 AT2G38390 Prx37 AT5G39580 AT5G64120 GLYI4
0.00132319	6	194	10.5841	GO:1990748 cellular detoxification	http://amigo.geneontology.org/amigo/term/GO:1990748	TPX2 AT2G38390 Prx37 AT5G39580 AT5G64120 GLYI4
0.00146719	13	1178	3.75715	GO:0098542 defense response to other organism	http://amigo.geneontology.org/amigo/term/GO:0098542	AT1G61480 GLIP1 GSTF7 FRK1 PDF1.4 YLS9 PR1 SBT3.3 AT2G45220 RLP52 AT5G39580 PTR3 AT5G64120
0.00152185	17	1947	2.97265	GO:0009605 response to external stimulus	http://amigo.geneontology.org/amigo/term/GO:0009605	AT1G61480 GLIP1 GSTF7 FRK1 PDF1.4 YLS9 AT4G39610 GPT2 PR1 AT2G45220 ASN1 BCB SBT3.3 RLP52 AT5G39580 PTR3 AT5G64120
0.00231832	4	76	17.9187	GO:0009808 lignin metabolic process	http://amigo.geneontology.org/amigo/term/GO:0009808	CCOAMT MYB85 BCB AT5G64120
0.00231832	6	242	8.44105	GO:0036294 cellular response to decreased oxygen levels	http://amigo.geneontology.org/amigo/term/GO:0036294	AT1G30720 AT2G32210 HSP17.6II HSP17.6A BCB AT1G26380
0.00231832	6	242	8.44105	GO:0071453 cellular response to oxygen levels	http://amigo.geneontology.org/amigo/term/GO:0071453	AT1G30720 AT2G32210 HSP17.6II HSP17.6A BCB AT1G26380
0.00231832	6	240	8.51139	GO:0071456 cellular response to hypoxia	http://amigo.geneontology.org/amigo/term/GO:0071456	AT1G30720 AT2G32210 HSP17.6II HSP17.6A BCB AT1G26380
0.00265005	15	1679	3.04341	GO:1901700 response to oxygen-containing compound	http://amigo.geneontology.org/amigo/term/GO:1901700	5PTASE11 AT1G53540 HSP17.6II HSP17.6A GLYI4 GPT2 PR1 AT2G32020 ASN1 SEN1 RLP52 AATP1 GLIP1 PTR3 AT5G24240
0.00357255	6	267	7.65069	GO:0001666 response to hypoxia	http://amigo.geneontology.org/amigo/term/GO:0001666	AT1G30720 AT2G32210 HSP17.6II HSP17.6A BCB AT1G26380
0.00359214	6	271	7.53776	GO:0036293 response to decreased oxygen levels	http://amigo.geneontology.org/amigo/term/GO:0036293	AT1G30720 AT2G32210 HSP17.6II HSP17.6A BCB AT1G26380
0.00359214	6	272	7.51005	GO:0070482 response to oxygen levels	http://amigo.geneontology.org/amigo/term/GO:0070482	AT1G30720 AT2G32210 HSP17.6II HSP17.6A BCB AT1G26380
0.00380988	5	176	9.72731	GO:0098869 cellular oxidant detoxification	http://amigo.geneontology.org/amigo/term/GO:0098869	TPX2 AT2G38390 Prx37 AT5G39580 AT5G64120
0.0056123	5	193	8.86603	GO:1901607 alpha-amino acid biosynthetic process	http://amigo.geneontology.org/amigo/term/GO:1901607	THA1 ASN1 BCAT-2 ACS7 MYB85
0.00610965	3	44	23.2129	GO:0009646 response to absence of light	http://amigo.geneontology.org/amigo/term/GO:0009646	MEA BCB ASN1
0.00610965	5	199	8.55416	GO:0072593 reactive oxygen species metabolic process	http://amigo.geneontology.org/amigo/term/GO:0072593	TPX2 AT2G38390 Prx37 AT5G39580 AT5G64120
0.00935128	5	223	7.66792	GO:0008652 cellular amino acid biosynthetic process	http://amigo.geneontology.org/amigo/term/GO:0008652	THA1 ASN1 BCAT-2 ACS7 MYB85
0.00935128	3	52	19.6417	GO:0009809 lignin biosynthetic process	http://amigo.geneontology.org/amigo/term/GO:0009809	CCOAMT MYB85 BCB
Down-regulated DEGs shared between fc2 vs. wt and fc2 pub4 vs. wt in cycling light conditions
Enrichment FDR	nGenes	Pathway Genes	Fold Enrichment	Pathway	URL	Genes
0.0076001	2	30	112.067	GO:0010025 wax biosynthetic process	http://amigo.geneontology.org/amigo/term/GO:0010025	CER4 WSD1
0.0076001	2	31	108.452	GO:0010166 wax metabolic process	http://amigo.geneontology.org/amigo/term/GO:0010166	CER4 WSD1
0.0076001	2	32	105.062	GO:1901570 fatty acid derivative biosynthetic process	http://amigo.geneontology.org/amigo/term/GO:1901570	CER4 WSD1
0.00893898	2	40	84.05	GO:1901568 fatty acid derivative metabolic process	http://amigo.geneontology.org/amigo/term/GO:1901568	CER4 WSD1

## Sheet: Table S13
Table S13. Differentially Expressed Gene Lists with relaxed cutoffs
Cutoffs: log2FC difference ≥ +/- 1, padj ≤ 0.01
fc2 vs. wt - cycling (UP)	fc2 vs. wt - cycling (DOWN)	fc2 vs. wt - cycling (both)		fc2 pub4 vs. wt - cycling (UP)	fc2 pub4 vs. wt - cycling (DOWN)			fc2 vs. wt - 24h (UP)	fc2 vs. wt - 24h (DOWN)		fc2 pub4 vs. wt - 24h (UP)	fc2 pub4 vs. wt - 24h (DOWN)
AT1G01010	AT1G01120	AT1G01010		AT1G02360	AT1G01250			AT1G02190	AT1G62770		AT1G02940	AT1G01250
AT1G01480	AT1G01390	AT1G01120		AT1G02580	AT1G01590			AT1G02850	AT1G77960		AT1G05680	AT1G02340
AT1G01560	AT1G01790	AT1G01390		AT1G02920	AT1G02190			AT1G05340	AT2G15800		AT1G07400	AT1G06080
AT1G01680	AT1G01900	AT1G01480		AT1G02930	AT1G02205			AT1G05560	AT2G15810		AT1G13520	AT1G23200
AT1G01720	AT1G02205	AT1G01560		AT1G02940	AT1G02950			AT1G05680	AT2G30390		AT1G19610	AT1G43800
AT1G02220	AT1G02820	AT1G01680		AT1G03580	AT1G04220			AT1G07400	AT2G34655		AT1G20900	AT1G47370
AT1G02230	AT1G03055	AT1G01720		AT1G05300	AT1G09180			AT1G13480	AT2G38530		AT1G21100	AT1G65310
AT1G02310	AT1G03130	AT1G01790		AT1G05675	AT1G09890			AT1G15360	AT3G28915		AT1G21525	AT1G75030
AT1G02360	AT1G03600	AT1G01900		AT1G07090	AT1G11850			AT1G18830	AT3G50770		AT1G26390	AT1G75550
AT1G02390	AT1G03920	AT1G02205		AT1G07400	AT1G14520			AT1G18960	AT3G60470		AT1G26970	AT1G76720
AT1G02400	AT1G04040	AT1G02220		AT1G08630	AT1G16410			AT1G21525	AT4G04410		AT1G27020	AT2G20750
AT1G02440	AT1G04110	AT1G02230		AT1G09480	AT1G17030			AT1G24260	AT4G11650		AT1G31290	AT2G25150
AT1G02460	AT1G04220	AT1G02310		AT1G09500	AT1G19640			AT1G47980	AT4G13575		AT1G33030	AT2G30390
AT1G02470	AT1G04240	AT1G02360		AT1G10070	AT1G19940			AT1G56060	AT4G31970		AT1G36940	AT2G31440
AT1G02520	AT1G04360	AT1G02390		AT1G12940	AT1G21140			AT1G57750	AT5G05390		AT1G42560	AT2G32340
AT1G02580	AT1G04520	AT1G02400		AT1G12950	AT1G24735			AT1G58430	AT5G07760		AT1G47510	AT2G34430
AT1G02660	AT1G04660	AT1G02440		AT1G13520	AT1G26820			AT1G62940	AT5G34800		AT1G51820	AT2G41070
AT1G02850	AT1G04800	AT1G02460		AT1G13830	AT1G30250			AT1G66850	AT5G35935		AT1G66700	AT2G41210
AT1G02920	AT1G05135	AT1G02470		AT1G14780	AT1G31690			AT1G69120			AT1G66920	AT2G42870
AT1G02930	AT1G05470	AT1G02520		AT1G14870	AT1G43800			AT1G69500			AT1G67980	AT2G45400
AT1G03050	AT1G05540	AT1G02580		AT1G15125	AT1G51140			AT2G12190			AT1G76790	AT3G02410
AT1G03090	AT1G05550	AT1G02660		AT1G15380	AT1G54790			AT2G16910			AT1G77380	AT3G14395
AT1G03220	AT1G06000	AT1G02820		AT1G15580	AT1G55380			AT2G19070			AT1G78750	AT3G23510
AT1G03290	AT1G06540	AT1G02850		AT1G16420	AT1G57750			AT2G20870			AT2G12190	AT3G27900
AT1G03660	AT1G06680	AT1G02920		AT1G17020	AT1G58430			AT2G21640			AT2G19190	AT3G28007
AT1G03790	AT1G06830	AT1G02930		AT1G17147	AT1G59740			AT2G26150			AT2G23300	AT3G47295
AT1G03850	AT1G06980	AT1G03050		AT1G17700	AT1G62190			AT2G29500			AT2G23590	AT3G49560
AT1G04280	AT1G07050	AT1G03055		AT1G17860	AT1G62560			AT2G30395			AT2G25470	AT3G51040
AT1G04500	AT1G07180	AT1G03090		AT1G18400	AT1G63295			AT2G32190			AT2G26150	AT3G56860
AT1G04580	AT1G07450	AT1G03130		AT1G19250	AT1G68520			AT2G35980			AT2G26870	AT3G59370
AT1G04980	AT1G07710	AT1G03220		AT1G19610	AT1G75030			AT2G36750			AT2G30395	AT4G00960
AT1G05000	AT1G08380	AT1G03290		AT1G20310	AT1G76720			AT2G37760			AT2G33710	AT4G03330
AT1G05100	AT1G08390	AT1G03600		AT1G20900	AT1G78440			AT2G38340			AT2G35980	AT4G04410
AT1G05340	AT1G08730	AT1G03660		AT1G21110	AT1G78450			AT2G42990			AT2G36750	AT4G13560
AT1G05570	AT1G08810	AT1G03790		AT1G21120	AT1G79620			AT2G43820			AT2G41240	AT4G13570
AT1G05575	AT1G09310	AT1G03850		AT1G21520	AT2G04170			AT3G02310			AT2G43620	AT4G13572
AT1G05620	AT1G09340	AT1G03920		AT1G21525	AT2G14520			AT3G04960			AT2G44240	AT4G13575
AT1G05680	AT1G09440	AT1G04040		AT1G24530	AT2G16750			AT3G09270			AT2G44480	AT4G13800
AT1G05730	AT1G09890	AT1G04110		AT1G26380	AT2G16990			AT3G11980			AT2G46640	AT4G19430
AT1G05880	AT1G10360	AT1G04220		AT1G26420	AT2G18890			AT3G12580			AT3G01345	AT4G29990
AT1G06148	AT1G10370	AT1G04240		AT1G27020	AT2G20750			AT3G13220			AT3G09260	AT4G33790
AT1G06160	AT1G10380	AT1G04280		AT1G28130	AT2G20870			AT3G14900			AT3G12580	AT5G18050
AT1G06350	AT1G10460	AT1G04360		AT1G28190	AT2G23910			AT3G20440			AT3G16450	AT5G23750
AT1G06620	AT1G10657	AT1G04500		AT1G29860	AT2G25900			AT3G28210			AT3G20440	AT5G35935
AT1G07000	AT1G11340	AT1G04520		AT1G30720	AT2G28040			AT3G30842			AT3G29639	AT5G37300
AT1G07040	AT1G11545	AT1G04580		AT1G30730	AT2G30390			AT3G42960			AT3G29644	AT5G38940
AT1G07135	AT1G11735	AT1G04660		AT1G31310	AT2G32340			AT3G46080			AT3G44970	AT5G44260
AT1G07160	AT1G11740	AT1G04800		AT1G32350	AT2G33385			AT3G46230			AT3G47220	AT5G45080
AT1G07400	AT1G11850	AT1G04980		AT1G32960	AT2G34620			AT3G52130			AT3G50390	AT5G48490
AT1G07430	AT1G11860	AT1G05000		AT1G33030	AT2G38995			AT3G53230			AT3G54990	AT5G54190
AT1G07500	AT1G11990	AT1G05100		AT1G33950	AT2G41070			AT3G54340			AT3G57670	AT5G62165
AT1G07900	AT1G12010	AT1G05135		AT1G33960	AT2G41190			AT3G59250			AT3G57950	AT5G66390
AT1G07985	AT1G12080	AT1G05340		AT1G36060	AT2G41480			AT3G61390			AT4G01895	AT5G66400
AT1G08050	AT1G12460	AT1G05470		AT1G42430	AT2G43120			AT3G63095			AT4G04760
AT1G08290	AT1G12500	AT1G05540		AT1G42560	AT3G03780			AT4G10860			AT4G10860
AT1G08310	AT1G12900	AT1G05550		AT1G44130	AT3G03910			AT4G12400			AT4G12400
AT1G08450	AT1G13650	AT1G05570		AT1G47440	AT3G06020			AT4G16270			AT4G14630
AT1G08630	AT1G14150	AT1G05575		AT1G47510	AT3G10940			AT4G23680			AT4G18170
AT1G08860	AT1G14190	AT1G05620		AT1G47890	AT3G13650			AT4G25200			AT4G19030
AT1G08920	AT1G14280	AT1G05680		AT1G49000	AT3G15270			AT4G25850			AT4G20000
AT1G08940	AT1G14345	AT1G05730		AT1G51790	AT3G15400			AT4G28395			AT4G20860
AT1G09080	AT1G14390	AT1G05880		AT1G51800	AT3G18777			AT4G34138			AT4G23700
AT1G09380	AT1G14430	AT1G06000		AT1G51820	AT3G19620			AT4G35190			AT4G28703
AT1G09420	AT1G14700	AT1G06148		AT1G51850	AT3G19850			AT5G12020			AT4G29700
AT1G09430	AT1G14840	AT1G06160		AT1G51860	AT3G21460			AT5G12030			AT4G30290
AT1G09480	AT1G15180	AT1G06350		AT1G51920	AT3G25670			AT5G12110			AT4G36430
AT1G09500	AT1G15260	AT1G06540		AT1G52100	AT3G26790			AT5G15800			AT5G02440
AT1G09560	AT1G15410	AT1G06620		AT1G52200	AT3G27970			AT5G16920			AT5G02780
AT1G09680	AT1G15550	AT1G06680		AT1G53540	AT3G28270			AT5G16980			AT5G16980
AT1G09740	AT1G15820	AT1G06830		AT1G53700	AT3G28960			AT5G18270			AT5G24200
AT1G09970	AT1G15825	AT1G06980		AT1G54000	AT3G29670			AT5G20240			AT5G24540
AT1G10040	AT1G15830	AT1G07000		AT1G54660	AT3G44006			AT5G21150			AT5G26220
AT1G10070	AT1G15980	AT1G07040		AT1G56060	AT3G46880			AT5G26730			AT5G26270
AT1G10140	AT1G16080	AT1G07050		AT1G56250	AT3G49070			AT5G40010			AT5G28335
AT1G10220	AT1G16390	AT1G07135		AT1G56650	AT3G49330			AT5G51440			AT5G36790
AT1G10340	AT1G17140	AT1G07160		AT1G61480	AT3G49340			AT5G52640			AT5G40010
AT1G10410	AT1G17650	AT1G07180		AT1G61800	AT3G49560						AT5G40990
AT1G10585	AT1G18060	AT1G07400		AT1G63930	AT3G51040						AT5G44572
AT1G10586	AT1G18360	AT1G07430		AT1G65390	AT3G51760						AT5G46050
AT1G11100	AT1G18400	AT1G07450		AT1G65484	AT3G52310						AT5G47590
AT1G11572	AT1G18620	AT1G07500		AT1G65500	AT3G54600						AT5G52640
AT1G12210	AT1G18730	AT1G07710		AT1G65690	AT3G55500						AT5G57785
AT1G12290	AT1G18750	AT1G07900		AT1G65970	AT3G62950						AT5G59510
AT1G12670	AT1G19150	AT1G07985		AT1G66160	AT4G01080						AT5G64120
AT1G12780	AT1G19450	AT1G08050		AT1G66920	AT4G03060						ATCG00170
AT1G13210	AT1G19940	AT1G08290		AT1G66960	AT4G12030						ATCG00180
AT1G13310	AT1G20020	AT1G08310		AT1G67520	AT4G13560
AT1G13340	AT1G20190	AT1G08380		AT1G67980	AT4G13570
AT1G13470	AT1G20340	AT1G08390		AT1G68620	AT4G13572
AT1G13480	AT1G20470	AT1G08450		AT1G69480	AT4G13575
AT1G13520	AT1G20650	AT1G08630		AT1G70850	AT4G13680
AT1G13550	AT1G21060	AT1G08730		AT1G73830	AT4G13800
AT1G13700	AT1G21140	AT1G08810		AT1G76240	AT4G16008
AT1G13750	AT1G21460	AT1G08860		AT1G76610	AT4G16590
AT1G13830	AT1G21500	AT1G08920		AT1G76930	AT4G17030
AT1G13970	AT1G22330	AT1G08940		AT1G77380	AT4G17970
AT1G13990	AT1G22590	AT1G09080		AT1G78310	AT4G18960
AT1G14120	AT1G22690	AT1G09310		AT1G78410	AT4G19430
AT1G14330	AT1G23205	AT1G09340		AT1G79680	AT4G21650
AT1G14360	AT1G23480	AT1G09380		AT1G80840	AT4G23690
AT1G14370	AT1G23880	AT1G09420		AT2G02010	AT4G24010
AT1G14540	AT1G24735	AT1G09430		AT2G02930	AT4G26790
AT1G14780	AT1G25425	AT1G09440		AT2G04040	AT4G29990
AT1G14860	AT1G25430	AT1G09480		AT2G04100	AT4G33666
AT1G14870	AT1G25440	AT1G09500		AT2G05380	AT4G33790
AT1G14880	AT1G26208	AT1G09560		AT2G05440	AT4G36230
AT1G15010	AT1G26210	AT1G09680		AT2G10253	AT4G38770
AT1G15040	AT1G26560	AT1G09740		AT2G12190	AT5G01190
AT1G15125	AT1G26600	AT1G09890		AT2G14610	AT5G04200
AT1G15190	AT1G26761	AT1G09970		AT2G15220	AT5G06760
AT1G15380	AT1G26790	AT1G10040		AT2G15480	AT5G11070
AT1G15405	AT1G26945	AT1G10070		AT2G15800	AT5G23750
AT1G15415	AT1G27045	AT1G10140		AT2G15960	AT5G35777
AT1G15430	AT1G27120	AT1G10220		AT2G18120	AT5G37300
AT1G15520	AT1G27950	AT1G10340		AT2G18150	AT5G44540
AT1G15670	AT1G28010	AT1G10360		AT2G18350	AT5G45080
AT1G15790	AT1G28560	AT1G10370		AT2G18660	AT5G50790
AT1G15870	AT1G29170	AT1G10380		AT2G18969	AT5G50950
AT1G16110	AT1G29200	AT1G10410		AT2G19190	AT5G51470
AT1G16150	AT1G29420	AT1G10460		AT2G19800	AT5G53200
AT1G16370	AT1G29430	AT1G10585		AT2G23170	AT5G54190
AT1G16420	AT1G29440	AT1G10586		AT2G23300	AT5G55950
AT1G16510	AT1G29450	AT1G10657		AT2G23590	AT5G61350
AT1G16540	AT1G29460	AT1G11100		AT2G25460	AT5G62165
AT1G17020	AT1G29500	AT1G11340		AT2G25470	AT5G65070
AT1G17147	AT1G29510	AT1G11545		AT2G26020	AT5G65080
AT1G17170	AT1G29600	AT1G11572		AT2G26560	AT5G66400
AT1G17380	AT1G29660	AT1G11735		AT2G26630	AT5G67420
AT1G17420	AT1G29670	AT1G11740		AT2G29740
AT1G17460	AT1G29720	AT1G11850		AT2G30395
AT1G17500	AT1G29910	AT1G11860		AT2G30600
AT1G17615	AT1G29920	AT1G11990		AT2G32020
AT1G17745	AT1G29930	AT1G12010		AT2G32030
AT1G17830	AT1G30280	AT1G12080		AT2G32190
AT1G17860	AT1G30380	AT1G12210		AT2G32210
AT1G18270	AT1G30520	AT1G12290		AT2G33710
AT1G18300	AT1G30530	AT1G12460		AT2G33830
AT1G18320	AT1G31330	AT1G12500		AT2G35980
AT1G18390	AT1G31983	AT1G12670		AT2G36890
AT1G18570	AT1G32060	AT1G12780		AT2G37210
AT1G18830	AT1G32080	AT1G12900		AT2G38380
AT1G18860	AT1G32220	AT1G13210		AT2G38390
AT1G19020	AT1G32440	AT1G13310		AT2G38400
AT1G19180	AT1G32470	AT1G13340		AT2G38470
AT1G19250	AT1G32780	AT1G13470		AT2G38870
AT1G19270	AT1G32900	AT1G13480		AT2G39310
AT1G19310	AT1G33080	AT1G13520		AT2G41260
AT1G19610	AT1G33170	AT1G13550		AT2G41280
AT1G19850	AT1G33240	AT1G13650		AT2G41730
AT1G20160	AT1G33440	AT1G13700		AT2G41850
AT1G20180	AT1G33480	AT1G13750		AT2G43000
AT1G20310	AT1G33700	AT1G13830		AT2G43140
AT1G20510	AT1G33811	AT1G13970		AT2G43510
AT1G20630	AT1G33930	AT1G13990		AT2G43620
AT1G20740	AT1G34580	AT1G14120		AT2G44370
AT1G21100	AT1G35180	AT1G14150		AT2G44480
AT1G21240	AT1G36680	AT1G14190		AT2G44790
AT1G21250	AT1G38131	AT1G14280		AT2G45220
AT1G21310	AT1G41830	AT1G14330		AT2G46150
AT1G21390	AT1G42430	AT1G14345		AT2G46640
AT1G21400	AT1G42970	AT1G14360		AT3G01345
AT1G21520	AT1G44000	AT1G14370		AT3G01490
AT1G21525	AT1G44446	AT1G14390		AT3G02040
AT1G21550	AT1G44575	AT1G14430		AT3G09260
AT1G21750	AT1G45010	AT1G14540		AT3G09270
AT1G21770	AT1G45191	AT1G14700		AT3G10020
AT1G22180	AT1G47580	AT1G14780		AT3G13950
AT1G22400	AT1G48240	AT1G14840		AT3G15310
AT1G22480	AT1G48480	AT1G14860		AT3G15356
AT1G22510	AT1G49130	AT1G14870		AT3G16030
AT1G22570	AT1G49430	AT1G14880		AT3G16450
AT1G23010	AT1G49490	AT1G15010		AT3G18250
AT1G23040	AT1G50280	AT1G15040		AT3G19380
AT1G23060	AT1G50732	AT1G15125		AT3G19390
AT1G23100	AT1G51080	AT1G15180		AT3G20660
AT1G23120	AT1G51110	AT1G15190		AT3G22060
AT1G23200	AT1G51400	AT1G15260		AT3G22750
AT1G23560	AT1G51405	AT1G15380		AT3G22820
AT1G23710	AT1G51500	AT1G15405		AT3G22840
AT1G23800	AT1G52190	AT1G15410		AT3G22860
AT1G23850	AT1G52220	AT1G15415		AT3G23550
AT1G24090	AT1G52230	AT1G15430		AT3G23800
AT1G24095	AT1G52240	AT1G15520		AT3G24750
AT1G24145	AT1G52510	AT1G15550		AT3G26440
AT1G25220	AT1G52750	AT1G15670		AT3G26500
AT1G25275	AT1G52827	AT1G15790		AT3G26830
AT1G25400	AT1G53520	AT1G15820		AT3G27473
AT1G25550	AT1G53690	AT1G15825		AT3G28580
AT1G25560	AT1G54820	AT1G15830		AT3G29644
AT1G26200	AT1G55370	AT1G15870		AT3G30122
AT1G26380	AT1G55380	AT1G15980		AT3G30720
AT1G26390	AT1G55670	AT1G16080		AT3G32980
AT1G26400	AT1G55960	AT1G16110		AT3G41762
AT1G26410	AT1G56670	AT1G16150		AT3G42658
AT1G26420	AT1G56720	AT1G16370		AT3G43850
AT1G26440	AT1G58070	AT1G16390		AT3G44300
AT1G26930	AT1G58290	AT1G16420		AT3G44970
AT1G27110	AT1G58370	AT1G16510		AT3G45650
AT1G27300	AT1G58520	AT1G16540		AT3G46690
AT1G27730	AT1G60550	AT1G17020		AT3G47220
AT1G27980	AT1G60590	AT1G17140		AT3G47340
AT1G28190	AT1G60690	AT1G17147		AT3G47800
AT1G28200	AT1G60950	AT1G17170		AT3G48630
AT1G28210	AT1G61520	AT1G17380		AT3G48700
AT1G28370	AT1G62180	AT1G17420		AT3G50740
AT1G28480	AT1G62250	AT1G17460		AT3G52460
AT1G29195	AT1G64390	AT1G17500		AT3G54150
AT1G29290	AT1G64640	AT1G17615		AT3G54990
AT1G29640	AT1G64670	AT1G17650		AT3G57670
AT1G29860	AT1G64680	AT1G17745		AT3G61390
AT1G30040	AT1G64780	AT1G17830		AT3G62150
AT1G30135	AT1G65060	AT1G17860		AT3G62610
AT1G30220	AT1G65230	AT1G18060		AT4G02520
AT1G30370	AT1G65310	AT1G18270		AT4G04760
AT1G30420	AT1G65390	AT1G18300		AT4G06746
AT1G30620	AT1G65560	AT1G18320		AT4G08093
AT1G30700	AT1G65870	AT1G18360		AT4G08145
AT1G30720	AT1G65910	AT1G18390		AT4G08770
AT1G30730	AT1G66100	AT1G18400		AT4G10860
AT1G30755	AT1G66190	AT1G18570		AT4G11290
AT1G30850	AT1G66810	AT1G18620		AT4G11460
AT1G30900	AT1G66940	AT1G18730		AT4G11470
AT1G30990	AT1G67090	AT1G18750		AT4G11521
AT1G31290	AT1G67700	AT1G18830		AT4G11650
AT1G31570	AT1G67710	AT1G18860		AT4G12470
AT1G31820	AT1G67740	AT1G19020		AT4G14630
AT1G32170	AT1G68010	AT1G19150		AT4G14690
AT1G32350	AT1G68110	AT1G19180		AT4G15233
AT1G32920	AT1G68238	AT1G19250		AT4G15236
AT1G32928	AT1G68520	AT1G19270		AT4G15610
AT1G32940	AT1G68780	AT1G19310		AT4G17490
AT1G32950	AT1G68810	AT1G19450		AT4G18170
AT1G32960	AT1G68870	AT1G19610		AT4G20000
AT1G33030	AT1G69080	AT1G19850		AT4G20860
AT1G33590	AT1G69320	AT1G19940		AT4G21120
AT1G33600	AT1G69523	AT1G20020		AT4G22680
AT1G33730	AT1G69526	AT1G20160		AT4G22950
AT1G33950	AT1G69530	AT1G20180		AT4G23190
AT1G33960	AT1G70270	AT1G20190		AT4G23215
AT1G34180	AT1G70280	AT1G20310		AT4G23810
AT1G34420	AT1G70410	AT1G20340		AT4G24275
AT1G35140	AT1G70430	AT1G20470		AT4G26120
AT1G35210	AT1G70760	AT1G20510		AT4G26200
AT1G35230	AT1G70985	AT1G20630		AT4G27290
AT1G35350	AT1G71920	AT1G20650		AT4G27950
AT1G35910	AT1G72130	AT1G20740		AT4G27970
AT1G36620	AT1G72230	AT1G21060		AT4G28703
AT1G36622	AT1G72610	AT1G21100		AT4G30180
AT1G36640	AT1G72640	AT1G21140		AT4G31950
AT1G42980	AT1G72645	AT1G21240		AT4G34138
AT1G42990	AT1G73110	AT1G21250		AT4G34970
AT1G43160	AT1G73870	AT1G21310		AT4G35770
AT1G43910	AT1G74070	AT1G21390		AT4G36430
AT1G44130	AT1G74470	AT1G21400		AT4G36670
AT1G44350	AT1G74670	AT1G21460		AT4G36850
AT1G44830	AT1G74880	AT1G21500		AT4G37010
AT1G45145	AT1G74890	AT1G21520		AT4G39580
AT1G47510	AT1G75030	AT1G21525		AT4G39610
AT1G47890	AT1G75050	AT1G21550		AT5G01040
AT1G48000	AT1G75550	AT1G21750		AT5G01550
AT1G48210	AT1G75690	AT1G21770		AT5G01740
AT1G48325	AT1G75820	AT1G22180		AT5G02440
AT1G48370	AT1G75890	AT1G22330		AT5G02780
AT1G48605	AT1G76100	AT1G22400		AT5G09290
AT1G49000	AT1G76800	AT1G22480		AT5G09440
AT1G49900	AT1G76890	AT1G22510		AT5G12020
AT1G49960	AT1G77020	AT1G22570		AT5G12030
AT1G50400	AT1G77490	AT1G22590		AT5G12930
AT1G50740	AT1G77870	AT1G22690		AT5G13330
AT1G50750	AT1G77960	AT1G23010		AT5G19230
AT1G51620	AT1G78120	AT1G23040		AT5G20230
AT1G51760	AT1G78320	AT1G23060		AT5G20250
AT1G51790	AT1G78440	AT1G23100		AT5G20960
AT1G51800	AT1G78450	AT1G23120		AT5G22310
AT1G51820	AT1G78530	AT1G23200		AT5G23160
AT1G51850	AT1G78580	AT1G23205		AT5G24110
AT1G51860	AT1G79040	AT1G23480		AT5G24200
AT1G51890	AT1G79170	AT1G23560		AT5G24240
AT1G51920	AT1G79620	AT1G23710		AT5G25910
AT1G52030	AT1G80540	AT1G23800		AT5G26270
AT1G52040	AT1G80850	AT1G23850		AT5G26280
AT1G52100	AT2G01505	AT1G23880		AT5G28335
AT1G52200	AT2G01590	AT1G24090		AT5G34790
AT1G52400	AT2G01760	AT1G24095		AT5G34795
AT1G52560	AT2G01918	AT1G24145		AT5G36910
AT1G52690	AT2G02020	AT1G24735		AT5G37670
AT1G52890	AT2G02450	AT1G25220		AT5G38900
AT1G53470	AT2G02780	AT1G25275		AT5G39580
AT1G53540	AT2G02820	AT1G25400		AT5G40010
AT1G53580	AT2G03500	AT1G25425		AT5G40990
AT1G53620	AT2G03750	AT1G25430		AT5G43420
AT1G53625	AT2G04039	AT1G25440		AT5G43580
AT1G53830	AT2G04570	AT1G25550		AT5G44380
AT1G53980	AT2G04780	AT1G25560		AT5G44572
AT1G54000	AT2G05070	AT1G26200		AT5G44575
AT1G54010	AT2G05100	AT1G26208		AT5G44585
AT1G54020	AT2G05160	AT1G26210		AT5G44990
AT1G54100	AT2G05310	AT1G26380		AT5G45095
AT1G54570	AT2G05632	AT1G26390		AT5G46050
AT1G54575	AT2G05810	AT1G26400		AT5G47230
AT1G54890	AT2G05995	AT1G26410		AT5G47590
AT1G55020	AT2G06520	AT1G26420		AT5G49360
AT1G55610	AT2G10940	AT1G26440		AT5G49700
AT1G55790	AT2G11150	AT1G26560		AT5G50335
AT1G56060	AT2G12462	AT1G26600		AT5G56960
AT1G56080	AT2G13570	AT1G26761		AT5G57220
AT1G56120	AT2G14520	AT1G26790		AT5G57785
AT1G56145	AT2G15160	AT1G26930		AT5G58780
AT1G56150	AT2G15620	AT1G26945		AT5G58860
AT1G56300	AT2G16750	AT1G27045		AT5G59510
AT1G56550	AT2G17300	AT1G27110		AT5G59530
AT1G56650	AT2G18230	AT1G27120		AT5G60260
AT1G56710	AT2G18260	AT1G27300		AT5G62280
AT1G57630	AT2G18300	AT1G27730		AT5G62480
AT1G57640	AT2G18328	AT1G27950		AT5G63560
AT1G57650	AT2G18560	AT1G27980		AT5G63650
AT1G57990	AT2G18890	AT1G28010		AT5G64120
AT1G58190	AT2G19780	AT1G28190		AT5G64870
AT1G58340	AT2G20260	AT1G28200		AT5G65850
AT1G59590	AT2G20570	AT1G28210
AT1G59870	AT2G20700	AT1G28370
AT1G60130	AT2G20721	AT1G28480
AT1G60470	AT2G20750	AT1G28560
AT1G60730	AT2G21080	AT1G29170
AT1G60740	AT2G21330	AT1G29195
AT1G61080	AT2G21540	AT1G29200
AT1G61110	AT2G21770	AT1G29290
AT1G61120	AT2G22200	AT1G29420
AT1G61250	AT2G22810	AT1G29430
AT1G61340	AT2G23670	AT1G29440
AT1G61360	AT2G23690	AT1G29450
AT1G61370	AT2G23910	AT1G29460
AT1G61420	AT2G23960	AT1G29500
AT1G61440	AT2G24150	AT1G29510
AT1G61480	AT2G24540	AT1G29600
AT1G61560	AT2G25150	AT1G29640
AT1G61610	AT2G26215	AT1G29660
AT1G61667	AT2G26710	AT1G29670
AT1G61800	AT2G27130	AT1G29720
AT1G61810	AT2G27402	AT1G29860
AT1G61820	AT2G27420	AT1G29910
AT1G62300	AT2G27740	AT1G29920
AT1G62305	AT2G28150	AT1G29930
AT1G62370	AT2G28260	AT1G30040
AT1G62420	AT2G28305	AT1G30135
AT1G62760	AT2G28410	AT1G30220
AT1G62790	AT2G28605	AT1G30280
AT1G63245	AT2G28870	AT1G30370
AT1G63440	AT2G28950	AT1G30380
AT1G63530	AT2G29290	AT1G30420
AT1G63720	AT2G29300	AT1G30520
AT1G63840	AT2G29980	AT1G30530
AT1G64065	AT2G30010	AT1G30620
AT1G64360	AT2G30390	AT1G30700
AT1G64610	AT2G30424	AT1G30720
AT1G64660	AT2G30570	AT1G30730
AT1G64940	AT2G30820	AT1G30755
AT1G65240	AT2G30890	AT1G30850
AT1G65481	AT2G30900	AT1G30900
AT1G65484	AT2G32010	AT1G30990
AT1G65485	AT2G32500	AT1G31290
AT1G65500	AT2G32690	AT1G31330
AT1G65510	AT2G32990	AT1G31570
AT1G65610	AT2G33330	AT1G31820
AT1G65690	AT2G33855	AT1G31983
AT1G65730	AT2G34060	AT1G32060
AT1G65820	AT2G34170	AT1G32080
AT1G65845	AT2G34180	AT1G32170
AT1G65890	AT2G34360	AT1G32220
AT1G65970	AT2G34420	AT1G32350
AT1G66050	AT2G34430	AT1G32440
AT1G66090	AT2G34620	AT1G32470
AT1G66160	AT2G34655	AT1G32780
AT1G66390	AT2G34920	AT1G32900
AT1G66570	AT2G34925	AT1G32920
AT1G66580	AT2G35130	AT1G32928
AT1G66600	AT2G35260	AT1G32940
AT1G66700	AT2G35744	AT1G32950
AT1G66725	AT2G35760	AT1G32960
AT1G66760	AT2G35860	AT1G33030
AT1G66830	AT2G35960	AT1G33080
AT1G66920	AT2G36590	AT1G33170
AT1G66960	AT2G36830	AT1G33240
AT1G67000	AT2G36870	AT1G33440
AT1G67365	AT2G37090	AT1G33480
AT1G67520	AT2G37450	AT1G33590
AT1G67635	AT2G37640	AT1G33600
AT1G67650	AT2G37720	AT1G33700
AT1G67810	AT2G37950	AT1G33730
AT1G67850	AT2G38120	AT1G33811
AT1G67920	AT2G38320	AT1G33930
AT1G67980	AT2G38480	AT1G33950
AT1G68200	AT2G38995	AT1G33960
AT1G68290	AT2G39470	AT1G34180
AT1G68360	AT2G40100	AT1G34420
AT1G68380	AT2G40130	AT1G34580
AT1G68450	AT2G40150	AT1G35140
AT1G68620	AT2G40230	AT1G35180
AT1G68630	AT2G40260	AT1G35210
AT1G68765	AT2G40320	AT1G35230
AT1G69260	AT2G40330	AT1G35350
AT1G69480	AT2G40610	AT1G35910
AT1G69520	AT2G41050	AT1G36620
AT1G69790	AT2G41170	AT1G36622
AT1G69810	AT2G41290	AT1G36640
AT1G69870	AT2G41312	AT1G36680
AT1G69880	AT2G41330	AT1G38131
AT1G69900	AT2G42150	AT1G41830
AT1G69920	AT2G42220	AT1G42430
AT1G69930	AT2G42380	AT1G42970
AT1G70140	AT2G42900	AT1G42980
AT1G70160	AT2G43375	AT1G42990
AT1G70170	AT2G43560	AT1G43160
AT1G70300	AT2G43745	AT1G43910
AT1G70420	AT2G43750	AT1G44000
AT1G70440	AT2G44690	AT1G44130
AT1G70690	AT2G45180	AT1G44350
AT1G70810	AT2G45400	AT1G44446
AT1G71140	AT2G45470	AT1G44575
AT1G72120	AT2G45560	AT1G44830
AT1G72140	AT2G45800	AT1G45010
AT1G72260	AT2G45900	AT1G45145
AT1G72280	AT2G45970	AT1G45191
AT1G72330	AT2G46630	AT1G47510
AT1G72520	AT2G46710	AT1G47580
AT1G72540	AT2G46810	AT1G47890
AT1G72680	AT2G46820	AT1G48000
AT1G72890	AT2G47150	AT1G48210
AT1G72900	AT2G47450	AT1G48240
AT1G72950	AT2G47630	AT1G48325
AT1G73010	AT2G47750	AT1G48370
AT1G73260	AT2G47880	AT1G48480
AT1G73270	AT3G01440	AT1G48605
AT1G73480	AT3G01480	AT1G49000
AT1G73500	AT3G01500	AT1G49130
AT1G73610	AT3G01550	AT1G49430
AT1G73805	AT3G01860	AT1G49490
AT1G73810	AT3G02380	AT1G49900
AT1G73965	AT3G03770	AT1G49960
AT1G74010	AT3G03820	AT1G50280
AT1G74020	AT3G03830	AT1G50400
AT1G74080	AT3G03840	AT1G50732
AT1G74140	AT3G03850	AT1G50740
AT1G74280	AT3G05730	AT1G50750
AT1G74360	AT3G05800	AT1G51080
AT1G74430	AT3G05900	AT1G51110
AT1G74440	AT3G06020	AT1G51400
AT1G74590	AT3G06070	AT1G51405
AT1G74710	AT3G06100	AT1G51500
AT1G74990	AT3G06140	AT1G51620
AT1G75040	AT3G06145	AT1G51760
AT1G75490	AT3G06150	AT1G51790
AT1G75590	AT3G06750	AT1G51800
AT1G75600	AT3G06770	AT1G51820
AT1G75830	AT3G06880	AT1G51850
AT1G76150	AT3G07010	AT1G51860
AT1G76390	AT3G07960	AT1G51890
AT1G76470	AT3G08600	AT1G51920
AT1G76480	AT3G08940	AT1G52030
AT1G76600	AT3G09450	AT1G52040
AT1G76640	AT3G10060	AT1G52100
AT1G76650	AT3G10150	AT1G52190
AT1G76760	AT3G10185	AT1G52200
AT1G76790	AT3G10520	AT1G52220
AT1G76930	AT3G10720	AT1G52230
AT1G76960	AT3G10840	AT1G52240
AT1G76970	AT3G11170	AT1G52400
AT1G76980	AT3G12110	AT1G52510
AT1G77000	AT3G12610	AT1G52560
AT1G77210	AT3G13403	AT1G52690
AT1G77370	AT3G13404	AT1G52750
AT1G77380	AT3G13405	AT1G52827
AT1G77450	AT3G14170	AT1G52890
AT1G77510	AT3G14210	AT1G53470
AT1G77640	AT3G14450	AT1G53520
AT1G77810	AT3G14570	AT1G53540
AT1G78190	AT3G14760	AT1G53580
AT1G78310	AT3G14940	AT1G53620
AT1G78380	AT3G15310	AT1G53625
AT1G78410	AT3G15520	AT1G53690
AT1G78600	AT3G15570	AT1G53830
AT1G78780	AT3G15850	AT1G53980
AT1G78830	AT3G16130	AT1G54000
AT1G79440	AT3G16140	AT1G54010
AT1G79450	AT3G16240	AT1G54020
AT1G79610	AT3G16250	AT1G54100
AT1G79680	AT3G16370	AT1G54570
AT1G79900	AT3G16670	AT1G54575
AT1G80110	AT3G17185	AT1G54820
AT1G80160	AT3G17330	AT1G54890
AT1G80450	AT3G17640	AT1G55020
AT1G80460	AT3G18010	AT1G55370
AT1G80470	AT3G18070	AT1G55380
AT1G80590	AT3G18217	AT1G55610
AT1G80820	AT3G18660	AT1G55670
AT1G80840	AT3G18710	AT1G55790
AT2G01180	AT3G18750	AT1G55960
AT2G01540	AT3G18890	AT1G56060
AT2G01610	AT3G18950	AT1G56080
AT2G01650	AT3G19310	AT1G56120
AT2G02010	AT3G19370	AT1G56145
AT2G02060	AT3G19480	AT1G56150
AT2G02100	AT3G19720	AT1G56300
AT2G02220	AT3G19850	AT1G56550
AT2G02310	AT3G20200	AT1G56650
AT2G02350	AT3G20640	AT1G56670
AT2G02360	AT3G20865	AT1G56710
AT2G02370	AT3G21050	AT1G56720
AT2G02390	AT3G21055	AT1G57630
AT2G02710	AT3G21460	AT1G57640
AT2G02810	AT3G21660	AT1G57650
AT2G02870	AT3G22150	AT1G57990
AT2G02930	AT3G22415	AT1G58070
AT2G02990	AT3G22540	AT1G58190
AT2G03230	AT3G23050	AT1G58290
AT2G03360	AT3G23090	AT1G58340
AT2G03510	AT3G23450	AT1G58370
AT2G03760	AT3G23510	AT1G58520
AT2G03850	AT3G23810	AT1G59590
AT2G04040	AT3G23840	AT1G59870
AT2G04050	AT3G23880	AT1G60130
AT2G04070	AT3G24400	AT1G60470
AT2G04100	AT3G24420	AT1G60550
AT2G04160	AT3G24460	AT1G60590
AT2G04190	AT3G24715	AT1G60690
AT2G04400	AT3G25670	AT1G60730
AT2G04430	AT3G26060	AT1G60740
AT2G04450	AT3G26125	AT1G60950
AT2G04495	AT3G26490	AT1G61080
AT2G04515	AT3G26650	AT1G61110
AT2G05380	AT3G26818	AT1G61120
AT2G05510	AT3G26960	AT1G61250
AT2G05518	AT3G27690	AT1G61340
AT2G05910	AT3G27860	AT1G61360
AT2G05940	AT3G28080	AT1G61370
AT2G13810	AT3G28130	AT1G61420
AT2G14170	AT3G28770	AT1G61440
AT2G14290	AT3G28915	AT1G61480
AT2G14560	AT3G28960	AT1G61520
AT2G14610	AT3G29030	AT1G61560
AT2G14620	AT3G43720	AT1G61610
AT2G15080	AT3G44960	AT1G61667
AT2G15220	AT3G45430	AT1G61800
AT2G15340	AT3G45610	AT1G61810
AT2G15390	AT3G45850	AT1G61820
AT2G15480	AT3G45940	AT1G62180
AT2G15490	AT3G46490	AT1G62250
AT2G15760	AT3G46650	AT1G62300
AT2G15780	AT3G46780	AT1G62305
AT2G15880	AT3G46880	AT1G62370
AT2G15960	AT3G47070	AT1G62420
AT2G16595	AT3G47295	AT1G62760
AT2G16600	AT3G47342	AT1G62790
AT2G16790	AT3G47347	AT1G63245
AT2G16870	AT3G47348	AT1G63440
AT2G16900	AT3G47400	AT1G63530
AT2G17120	AT3G47470	AT1G63720
AT2G17290	AT3G47750	AT1G63840
AT2G17500	AT3G48420	AT1G64065
AT2G17720	AT3G48460	AT1G64360
AT2G17740	AT3G48720	AT1G64390
AT2G17760	AT3G48790	AT1G64610
AT2G18050	AT3G49260	AT1G64640
AT2G18193	AT3G49330	AT1G64660
AT2G18660	AT3G49650	AT1G64670
AT2G18670	AT3G49670	AT1G64680
AT2G18690	AT3G50240	AT1G64780
AT2G18700	AT3G50560	AT1G64940
AT2G18950	AT3G50685	AT1G65060
AT2G19190	AT3G50840	AT1G65230
AT2G19800	AT3G51080	AT1G65240
AT2G20142	AT3G51150	AT1G65310
AT2G20800	AT3G51220	AT1G65390
AT2G20825	AT3G51240	AT1G65481
AT2G21187	AT3G52290	AT1G65484
AT2G21188	AT3G52360	AT1G65485
AT2G21350	AT3G52370	AT1G65500
AT2G21510	AT3G52720	AT1G65510
AT2G21620	AT3G52750	AT1G65560
AT2G21640	AT3G53530	AT1G65610
AT2G21820	AT3G54050	AT1G65690
AT2G21850	AT3G54830	AT1G65730
AT2G21900	AT3G54890	AT1G65820
AT2G22320	AT3G55330	AT1G65845
AT2G22470	AT3G55420	AT1G65870
AT2G22500	AT3G55630	AT1G65890
AT2G22560	AT3G55710	AT1G65910
AT2G22570	AT3G55800	AT1G65970
AT2G22770	AT3G55990	AT1G66050
AT2G22860	AT3G56160	AT1G66090
AT2G22880	AT3G56620	AT1G66100
AT2G23110	AT3G56940	AT1G66160
AT2G23150	AT3G57040	AT1G66190
AT2G23170	AT3G57157	AT1G66390
AT2G23270	AT3G58070	AT1G66570
AT2G23320	AT3G58850	AT1G66580
AT2G23810	AT3G59400	AT1G66600
AT2G23830	AT3G59780	AT1G66700
AT2G24180	AT3G60220	AT1G66725
AT2G24285	AT3G60290	AT1G66760
AT2G24850	AT3G61080	AT1G66810
AT2G25000	AT3G61470	AT1G66830
AT2G25090	AT3G61550	AT1G66920
AT2G25440	AT3G61898	AT1G66940
AT2G25450	AT3G61910	AT1G66960
AT2G25460	AT3G61950	AT1G67000
AT2G25470	AT3G62930	AT1G67090
AT2G25510	AT3G62950	AT1G67365
AT2G25625	AT3G63140	AT1G67520
AT2G25735	AT3G63160	AT1G67635
AT2G26020	AT3G63450	AT1G67650
AT2G26290	AT3G63530	AT1G67700
AT2G26310	AT4G00165	AT1G67710
AT2G26400	AT4G00360	AT1G67740
AT2G26440	AT4G00400	AT1G67810
AT2G26480	AT4G00890	AT1G67850
AT2G26530	AT4G01060	AT1G67920
AT2G26560	AT4G01080	AT1G67980
AT2G27080	AT4G01150	AT1G68010
AT2G27200	AT4G01160	AT1G68110
AT2G27310	AT4G01460	AT1G68200
AT2G27389	AT4G01490	AT1G68238
AT2G27660	AT4G01883	AT1G68290
AT2G27690	AT4G02770	AT1G68360
AT2G28110	AT4G02780	AT1G68380
AT2G28120	AT4G02850	AT1G68450
AT2G28400	AT4G03060	AT1G68520
AT2G28500	AT4G03280	AT1G68620
AT2G28710	AT4G03330	AT1G68630
AT2G28755	AT4G04020	AT1G68765
AT2G29070	AT4G04293	AT1G68780
AT2G29090	AT4G04330	AT1G68810
AT2G29110	AT4G04610	AT1G68870
AT2G29350	AT4G04840	AT1G69080
AT2G29440	AT4G04900	AT1G69260
AT2G29460	AT4G05090	AT1G69320
AT2G29470	AT4G05170	AT1G69480
AT2G29480	AT4G05180	AT1G69520
AT2G29490	AT4G09010	AT1G69523
AT2G29500	AT4G09350	AT1G69526
AT2G29950	AT4G09650	AT1G69530
AT2G29990	AT4G10120	AT1G69790
AT2G30020	AT4G10150	AT1G69810
AT2G30140	AT4G10310	AT1G69870
AT2G30250	AT4G10340	AT1G69880
AT2G30395	AT4G12005	AT1G69900
AT2G30400	AT4G12320	AT1G69920
AT2G30550	AT4G12390	AT1G69930
AT2G30600	AT4G12440	AT1G70140
AT2G30660	AT4G12690	AT1G70160
AT2G30750	AT4G12730	AT1G70170
AT2G30770	AT4G12800	AT1G70270
AT2G30840	AT4G12830	AT1G70280
AT2G30942	AT4G12970	AT1G70300
AT2G31020	AT4G12980	AT1G70410
AT2G31060	AT4G13410	AT1G70420
AT2G31141	AT4G13493	AT1G70430
AT2G31180	AT4G13495	AT1G70440
AT2G31390	AT4G13500	AT1G70690
AT2G31420	AT4G13560	AT1G70760
AT2G31800	AT4G13570	AT1G70810
AT2G31865	AT4G13572	AT1G70985
AT2G31880	AT4G13575	AT1G71140
AT2G31945	AT4G13680	AT1G71920
AT2G32020	AT4G13710	AT1G72120
AT2G32030	AT4G13800	AT1G72130
AT2G32140	AT4G13840	AT1G72140
AT2G32150	AT4G14096	AT1G72230
AT2G32190	AT4G14440	AT1G72260
AT2G32200	AT4G14740	AT1G72280
AT2G32210	AT4G14940	AT1G72330
AT2G32460	AT4G15680	AT1G72520
AT2G32660	AT4G16140	AT1G72540
AT2G33020	AT4G16400	AT1G72610
AT2G33080	AT4G16515	AT1G72640
AT2G33120	AT4G17340	AT1G72645
AT2G33150	AT4G17350	AT1G72680
AT2G33380	AT4G17360	AT1G72890
AT2G33580	AT4G17460	AT1G72900
AT2G33710	AT4G17810	AT1G72950
AT2G33780	AT4G17860	AT1G73010
AT2G34080	AT4G18640	AT1G73110
AT2G34500	AT4G18740	AT1G73260
AT2G34600	AT4G18970	AT1G73270
AT2G34610	AT4G19380	AT1G73480
AT2G34810	AT4G20070	AT1G73500
AT2G34940	AT4G20230	AT1G73610
AT2G35000	AT4G20362	AT1G73805
AT2G35070	AT4G20870	AT1G73810
AT2G35658	AT4G21280	AT1G73870
AT2G35730	AT4G21445	AT1G73965
AT2G35910	AT4G21760	AT1G74010
AT2G35930	AT4G21870	AT1G74020
AT2G35980	AT4G22560	AT1G74070
AT2G36020	AT4G22570	AT1G74080
AT2G36080	AT4G22890	AT1G74140
AT2G36220	AT4G23020	AT1G74280
AT2G36270	AT4G23060	AT1G74360
AT2G36460	AT4G23290	AT1G74430
AT2G36580	AT4G23400	AT1G74440
AT2G36640	AT4G23490	AT1G74470
AT2G36750	AT4G23690	AT1G74590
AT2G36770	AT4G23750	AT1G74670
AT2G36780	AT4G23820	AT1G74710
AT2G36800	AT4G23990	AT1G74880
AT2G36890	AT4G24510	AT1G74890
AT2G37110	AT4G24670	AT1G74990
AT2G37130	AT4G24700	AT1G75030
AT2G37430	AT4G24780	AT1G75040
AT2G37440	AT4G25050	AT1G75050
AT2G37750	AT4G25080	AT1G75490
AT2G37760	AT4G25100	AT1G75550
AT2G37770	AT4G25700	AT1G75590
AT2G37870	AT4G25780	AT1G75600
AT2G37940	AT4G25830	AT1G75690
AT2G37970	AT4G25960	AT1G75820
AT2G37980	AT4G26530	AT1G75830
AT2G38000	AT4G26540	AT1G75890
AT2G38240	AT4G26790	AT1G76100
AT2G38250	AT4G27360	AT1G76150
AT2G38340	AT4G27430	AT1G76390
AT2G38380	AT4G27595	AT1G76470
AT2G38390	AT4G27700	AT1G76480
AT2G38400	AT4G28020	AT1G76600
AT2G38465	AT4G28700	AT1G76640
AT2G38470	AT4G28750	AT1G76650
AT2G38530	AT4G28780	AT1G76760
AT2G38790	AT4G28900	AT1G76790
AT2G38860	AT4G29020	AT1G76800
AT2G38870	AT4G29240	AT1G76890
AT2G38940	AT4G30410	AT1G76930
AT2G39030	AT4G30610	AT1G76960
AT2G39050	AT4G30975	AT1G76970
AT2G39200	AT4G31590	AT1G76980
AT2G39210	AT4G32000	AT1G77000
AT2G39230	AT4G32280	AT1G77020
AT2G39270	AT4G32570	AT1G77210
AT2G39310	AT4G33666	AT1G77370
AT2G39330	AT4G33790	AT1G77380
AT2G39350	AT4G34090	AT1G77450
AT2G39410	AT4G34220	AT1G77490
AT2G39518	AT4G34560	AT1G77510
AT2G39530	AT4G34650	AT1G77640
AT2G39660	AT4G34770	AT1G77810
AT2G39725	AT4G35320	AT1G77870
AT2G40095	AT4G35640	AT1G77960
AT2G40113	AT4G36105	AT1G78120
AT2G40140	AT4G36230	AT1G78190
AT2G40340	AT4G36240	AT1G78310
AT2G40390	AT4G36360	AT1G78320
AT2G40740	AT4G36540	AT1G78380
AT2G40750	AT4G36570	AT1G78410
AT2G41082	AT4G37080	AT1G78440
AT2G41380	AT4G37095	AT1G78450
AT2G41730	AT4G37685	AT1G78530
AT2G41800	AT4G37925	AT1G78580
AT2G41835	AT4G37930	AT1G78600
AT2G42280	AT4G38770	AT1G78780
AT2G42350	AT4G38950	AT1G78830
AT2G42360	AT4G38970	AT1G79040
AT2G42480	AT4G39330	AT1G79170
AT2G42790	AT4G39340	AT1G79440
AT2G42890	AT4G39361	AT1G79450
AT2G43000	AT4G39710	AT1G79610
AT2G43140	AT4G39800	AT1G79620
AT2G43150	AT4G39970	AT1G79680
AT2G43320	AT5G01015	AT1G79900
AT2G43510	AT5G01090	AT1G80110
AT2G43520	AT5G01240	AT1G80160
AT2G43530	AT5G01530	AT1G80450
AT2G43570	AT5G01790	AT1G80460
AT2G43590	AT5G02160	AT1G80470
AT2G43620	AT5G02180	AT1G80540
AT2G43820	AT5G02890	AT1G80590
AT2G43870	AT5G03120	AT1G80820
AT2G44010	AT5G03130	AT1G80840
AT2G44080	AT5G03170	AT1G80850
AT2G44370	AT5G03552	AT2G01180
AT2G44380	AT5G03640	AT2G01505
AT2G44500	AT5G03760	AT2G01540
AT2G44790	AT5G04140	AT2G01590
AT2G44910	AT5G04360	AT2G01610
AT2G44980	AT5G05270	AT2G01650
AT2G45170	AT5G05580	AT2G01760
AT2G45210	AT5G06270	AT2G01918
AT2G45220	AT5G06330	AT2G02010
AT2G45360	AT5G06710	AT2G02020
AT2G45510	AT5G06790	AT2G02060
AT2G45570	AT5G07000	AT2G02100
AT2G45580	AT5G07110	AT2G02220
AT2G45760	AT5G07690	AT2G02310
AT2G46150	AT5G07720	AT2G02350
AT2G46240	AT5G08050	AT2G02360
AT2G46270	AT5G08330	AT2G02370
AT2G46400	AT5G08640	AT2G02390
AT2G46620	AT5G08720	AT2G02450
AT2G46680	AT5G09660	AT2G02710
AT2G46750	AT5G09710	AT2G02780
AT2G47000	AT5G09730	AT2G02810
AT2G47130	AT5G09760	AT2G02820
AT2G47180	AT5G09870	AT2G02870
AT2G47190	AT5G10150	AT2G02930
AT2G47270	AT5G10170	AT2G02990
AT2G47520	AT5G10250	AT2G03230
AT2G47550	AT5G10260	AT2G03360
AT2G47770	AT5G10430	AT2G03500
AT2G47950	AT5G10620	AT2G03510
AT3G01175	AT5G10990	AT2G03750
AT3G01290	AT5G11590	AT2G03760
AT3G01420	AT5G11790	AT2G03850
AT3G01650	AT5G12900	AT2G04039
AT3G01830	AT5G12940	AT2G04040
AT3G01970	AT5G13140	AT2G04050
AT3G02240	AT5G13630	AT2G04070
AT3G02480	AT5G13930	AT2G04100
AT3G02520	AT5G14060	AT2G04160
AT3G02550	AT5G14210	AT2G04190
AT3G02800	AT5G14740	AT2G04400
AT3G02840	AT5G15160	AT2G04430
AT3G02875	AT5G15430	AT2G04450
AT3G02885	AT5G15600	AT2G04495
AT3G03310	AT5G15780	AT2G04515
AT3G03341	AT5G15830	AT2G04570
AT3G03480	AT5G16000	AT2G04780
AT3G03560	AT5G16030	AT2G05070
AT3G03610	AT5G16240	AT2G05100
AT3G03640	AT5G16590	AT2G05160
AT3G04000	AT5G16600	AT2G05310
AT3G04060	AT5G17030	AT2G05380
AT3G04070	AT5G17040	AT2G05510
AT3G04220	AT5G17230	AT2G05518
AT3G04320	AT5G17500	AT2G05632
AT3G04640	AT5G18020	AT2G05810
AT3G04717	AT5G18030	AT2G05910
AT3G04720	AT5G18050	AT2G05940
AT3G05200	AT5G18060	AT2G05995
AT3G05360	AT5G18080	AT2G06520
AT3G05390	AT5G18300	AT2G10940
AT3G05500	AT5G18407	AT2G11150
AT3G05630	AT5G18430	AT2G12462
AT3G05650	AT5G19090	AT2G13570
AT3G05937	AT5G19190	AT2G13810
AT3G05950	AT5G19220	AT2G14170
AT3G05970	AT5G19650	AT2G14290
AT3G06300	AT5G19730	AT2G14520
AT3G06420	AT5G19940	AT2G14560
AT3G06490	AT5G20270	AT2G14610
AT3G06500	AT5G20630	AT2G14620
AT3G06810	AT5G21430	AT2G15080
AT3G06850	AT5G22390	AT2G15160
AT3G06860	AT5G23060	AT2G15220
AT3G06890	AT5G23750	AT2G15340
AT3G07250	AT5G24105	AT2G15390
AT3G07350	AT5G25190	AT2G15480
AT3G07390	AT5G25460	AT2G15490
AT3G07600	AT5G25610	AT2G15620
AT3G07970	AT5G26010	AT2G15760
AT3G08760	AT5G26790	AT2G15780
AT3G08970	AT5G27290	AT2G15880
AT3G09010	AT5G27360	AT2G15960
AT3G09020	AT5G28630	AT2G16595
AT3G09220	AT5G28910	AT2G16600
AT3G09260	AT5G32621	AT2G16750
AT3G09270	AT5G34795	AT2G16790
AT3G09390	AT5G34800	AT2G16870
AT3G09405	AT5G35170	AT2G16900
AT3G09490	AT5G35480	AT2G17120
AT3G09940	AT5G35490	AT2G17290
AT3G09960	AT5G35495	AT2G17300
AT3G10020	AT5G35510	AT2G17500
AT3G10300	AT5G35525	AT2G17720
AT3G10320	AT5G35630	AT2G17740
AT3G10450	AT5G35740	AT2G17760
AT3G10500	AT5G35777	AT2G18050
AT3G10790	AT5G37300	AT2G18193
AT3G10815	AT5G37660	AT2G18230
AT3G10930	AT5G37790	AT2G18260
AT3G11020	AT5G38096	AT2G18300
AT3G11080	AT5G38120	AT2G18328
AT3G11340	AT5G38410	AT2G18560
AT3G11430	AT5G38420	AT2G18660
AT3G11480	AT5G38430	AT2G18670
AT3G11580	AT5G38520	AT2G18690
AT3G11840	AT5G39530	AT2G18700
AT3G12145	AT5G39860	AT2G18890
AT3G12220	AT5G40380	AT2G18950
AT3G12230	AT5G40610	AT2G19190
AT3G12490	AT5G41050	AT2G19780
AT3G12500	AT5G41140	AT2G19800
AT3G12510	AT5G41780	AT2G20142
AT3G12830	AT5G41900	AT2G20260
AT3G12910	AT5G42070	AT2G20570
AT3G13090	AT5G43240	AT2G20700
AT3G13310	AT5G43750	AT2G20721
AT3G13330	AT5G43870	AT2G20750
AT3G13380	AT5G44020	AT2G20800
AT3G13432	AT5G44050	AT2G20825
AT3G13433	AT5G44190	AT2G21080
AT3G13450	AT5G44530	AT2G21187
AT3G13500	AT5G44582	AT2G21188
AT3G13610	AT5G44670	AT2G21330
AT3G13790	AT5G44680	AT2G21350
AT3G13900	AT5G44973	AT2G21510
AT3G13910	AT5G45080	AT2G21540
AT3G13950	AT5G45530	AT2G21620
AT3G14050	AT5G45680	AT2G21640
AT3G14060	AT5G45770	AT2G21770
AT3G14130	AT5G45820	AT2G21820
AT3G14280	AT5G45920	AT2G21850
AT3G14440	AT5G45950	AT2G21900
AT3G14470	AT5G46220	AT2G22200
AT3G14620	AT5G46640	AT2G22320
AT3G14680	AT5G46690	AT2G22470
AT3G14700	AT5G46800	AT2G22500
AT3G14990	AT5G47380	AT2G22560
AT3G15340	AT5G47440	AT2G22570
AT3G15450	AT5G47540	AT2G22770
AT3G15500	AT5G47550	AT2G22810
AT3G15518	AT5G48490	AT2G22860
AT3G15534	AT5G48740	AT2G22880
AT3G15630	AT5G48880	AT2G23110
AT3G16030	AT5G48900	AT2G23150
AT3G16330	AT5G49170	AT2G23170
AT3G16450	AT5G49215	AT2G23270
AT3G16460	AT5G49330	AT2G23320
AT3G16510	AT5G49380	AT2G23670
AT3G16565	AT5G49390	AT2G23690
AT3G16860	AT5G49730	AT2G23810
AT3G17110	AT5G50820	AT2G23830
AT3G17180	AT5G51030	AT2G23910
AT3G17420	AT5G51460	AT2G23960
AT3G17690	AT5G51470	AT2G24150
AT3G17810	AT5G51720	AT2G24180
AT3G17820	AT5G51850	AT2G24285
AT3G18250	AT5G52100	AT2G24540
AT3G18440	AT5G52570	AT2G24850
AT3G18450	AT5G53200	AT2G25000
AT3G18830	AT5G53500	AT2G25090
AT3G19010	AT5G53592	AT2G25150
AT3G19270	AT5G53900	AT2G25440
AT3G19390	AT5G54270	AT2G25450
AT3G19580	AT5G54585	AT2G25460
AT3G19615	AT5G54630	AT2G25470
AT3G19660	AT5G55090	AT2G25510
AT3G20110	AT5G55380	AT2G25625
AT3G20250	AT5G55570	AT2G25735
AT3G20660	AT5G55620	AT2G26020
AT3G21080	AT5G55950	AT2G26215
AT3G21230	AT5G56040	AT2G26290
AT3G21420	AT5G56840	AT2G26310
AT3G21500	AT5G56850	AT2G26400
AT3G21520	AT5G58260	AT2G26440
AT3G21780	AT5G58310	AT2G26480
AT3G22160	AT5G59050	AT2G26530
AT3G22200	AT5G59130	AT2G26560
AT3G22235	AT5G59250	AT2G26710
AT3G22240	AT5G59680	AT2G27080
AT3G22260	AT5G60290	AT2G27130
AT3G22370	AT5G60490	AT2G27200
AT3G22460	AT5G61270	AT2G27310
AT3G22560	AT5G61350	AT2G27389
AT3G22600	AT5G61420	AT2G27402
AT3G22620	AT5G61660	AT2G27420
AT3G22640	AT5G61740	AT2G27660
AT3G22910	AT5G62140	AT2G27690
AT3G23120	AT5G62210	AT2G27740
AT3G23240	AT5G62380	AT2G28110
AT3G23250	AT5G62720	AT2G28120
AT3G23550	AT5G62730	AT2G28150
AT3G23560	AT5G62920	AT2G28260
AT3G24900	AT5G62960	AT2G28305
AT3G24982	AT5G63060	AT2G28400
AT3G25010	AT5G63180	AT2G28410
AT3G25180	AT5G64040	AT2G28500
AT3G25250	AT5G64460	AT2G28605
AT3G25490	AT5G64770	AT2G28710
AT3G25597	AT5G65730	AT2G28755
AT3G25600	AT5G66080	AT2G28870
AT3G25610	AT5G66310	AT2G28950
AT3G25655	AT5G66520	AT2G29070
AT3G25780	AT5G66570	AT2G29090
AT3G25870	AT5G66580	AT2G29110
AT3G25882	AT5G66740	AT2G29290
AT3G26170	AT5G66800	AT2G29300
AT3G26180	AT5G67280	AT2G29350
AT3G26190	ATCG00090	AT2G29440
AT3G26210		AT2G29460
AT3G26220		AT2G29470
AT3G26440		AT2G29480
AT3G26470		AT2G29490
AT3G26500		AT2G29500
AT3G26740		AT2G29950
AT3G26830		AT2G29980
AT3G26840		AT2G29990
AT3G26910		AT2G30010
AT3G27210		AT2G30020
AT3G27380		AT2G30140
AT3G27880		AT2G30250
AT3G28210		AT2G30390
AT3G28340		AT2G30395
AT3G28480		AT2G30400
AT3G28510		AT2G30424
AT3G28540		AT2G30550
AT3G28580		AT2G30570
AT3G28600		AT2G30600
AT3G28740		AT2G30660
AT3G28850		AT2G30750
AT3G28890		AT2G30770
AT3G28930		AT2G30820
AT3G28940		AT2G30840
AT3G28950		AT2G30890
AT3G29034		AT2G30900
AT3G29250		AT2G30942
AT3G29575		AT2G31020
AT3G29810		AT2G31060
AT3G30120		AT2G31141
AT3G30180		AT2G31180
AT3G30775		AT2G31390
AT3G30842		AT2G31420
AT3G43250		AT2G31800
AT3G44300		AT2G31865
AT3G44320		AT2G31880
AT3G44326		AT2G31945
AT3G44550		AT2G32010
AT3G45040		AT2G32020
AT3G45060		AT2G32030
AT3G45130		AT2G32140
AT3G45300		AT2G32150
AT3G45330		AT2G32190
AT3G45410		AT2G32200
AT3G45620		AT2G32210
AT3G45970		AT2G32460
AT3G46080		AT2G32500
AT3G46090		AT2G32660
AT3G46230		AT2G32690
AT3G46280		AT2G32990
AT3G46440		AT2G33020
AT3G46520		AT2G33080
AT3G46620		AT2G33120
AT3G46680		AT2G33150
AT3G46690		AT2G33330
AT3G46700		AT2G33380
AT3G46930		AT2G33580
AT3G47040		AT2G33710
AT3G47050		AT2G33780
AT3G47160		AT2G33855
AT3G47340		AT2G34060
AT3G47480		AT2G34080
AT3G47540		AT2G34170
AT3G47780		AT2G34180
AT3G47800		AT2G34360
AT3G48000		AT2G34420
AT3G48020		AT2G34430
AT3G48080		AT2G34500
AT3G48180		AT2G34600
AT3G48390		AT2G34610
AT3G48520		AT2G34620
AT3G48580		AT2G34655
AT3G48630		AT2G34810
AT3G48640		AT2G34920
AT3G48650		AT2G34925
AT3G48850		AT2G34940
AT3G49120		AT2G35000
AT3G49130		AT2G35070
AT3G49210		AT2G35130
AT3G49320		AT2G35260
AT3G49540		AT2G35658
AT3G49620		AT2G35730
AT3G49780		AT2G35744
AT3G50030		AT2G35760
AT3G50260		AT2G35860
AT3G50280		AT2G35910
AT3G50480		AT2G35930
AT3G50770		AT2G35960
AT3G50900		AT2G35980
AT3G50930		AT2G36020
AT3G51000		AT2G36080
AT3G51330		AT2G36220
AT3G51350		AT2G36270
AT3G51430		AT2G36460
AT3G51440		AT2G36580
AT3G51450		AT2G36590
AT3G51540		AT2G36640
AT3G51660		AT2G36750
AT3G51680		AT2G36770
AT3G51840		AT2G36780
AT3G51860		AT2G36800
AT3G52400		AT2G36830
AT3G52430		AT2G36870
AT3G52748		AT2G36890
AT3G52770		AT2G37090
AT3G53040		AT2G37110
AT3G53065		AT2G37130
AT3G53150		AT2G37430
AT3G53160		AT2G37440
AT3G53210		AT2G37450
AT3G53230		AT2G37640
AT3G53232		AT2G37720
AT3G53310		AT2G37750
AT3G53480		AT2G37760
AT3G53600		AT2G37770
AT3G53980		AT2G37870
AT3G53990		AT2G37940
AT3G54100		AT2G37950
AT3G54110		AT2G37970
AT3G54150		AT2G37980
AT3G54420		AT2G38000
AT3G54640		AT2G38120
AT3G54810		AT2G38240
AT3G54960		AT2G38250
AT3G55150		AT2G38320
AT3G55430		AT2G38340
AT3G55740		AT2G38380
AT3G55840		AT2G38390
AT3G55890		AT2G38400
AT3G55950		AT2G38465
AT3G55970		AT2G38470
AT3G56170		AT2G38480
AT3G56400		AT2G38530
AT3G56470		AT2G38790
AT3G56710		AT2G38860
AT3G56891		AT2G38870
AT3G56980		AT2G38940
AT3G57010		AT2G38995
AT3G57090		AT2G39030
AT3G57240		AT2G39050
AT3G57260		AT2G39200
AT3G57360		AT2G39210
AT3G57380		AT2G39230
AT3G57460		AT2G39270
AT3G57510		AT2G39310
AT3G57520		AT2G39330
AT3G57950		AT2G39350
AT3G58150		AT2G39410
AT3G58750		AT2G39470
AT3G59080		AT2G39518
AT3G59200		AT2G39530
AT3G59220		AT2G39660
AT3G59350		AT2G39725
AT3G59700		AT2G40095
AT3G59820		AT2G40100
AT3G59930		AT2G40113
AT3G60120		AT2G40130
AT3G60130		AT2G40140
AT3G60140		AT2G40150
AT3G60190		AT2G40230
AT3G60260		AT2G40260
AT3G60420		AT2G40320
AT3G60450		AT2G40330
AT3G60540		AT2G40340
AT3G60961		AT2G40390
AT3G60966		AT2G40610
AT3G61111		AT2G40740
AT3G61185		AT2G40750
AT3G61190		AT2G41050
AT3G61198		AT2G41082
AT3G61280		AT2G41170
AT3G61300		AT2G41290
AT3G61390		AT2G41312
AT3G61890		AT2G41330
AT3G61930		AT2G41380
AT3G62590		AT2G41730
AT3G63010		AT2G41800
AT3G63030		AT2G41835
AT3G63060		AT2G42150
AT3G63210		AT2G42220
AT3G63380		AT2G42280
AT4G00700		AT2G42350
AT4G01010		AT2G42360
AT4G01180		AT2G42380
AT4G01250		AT2G42480
AT4G01360		AT2G42790
AT4G01390		AT2G42890
AT4G01430		AT2G42900
AT4G01540		AT2G43000
AT4G01610		AT2G43140
AT4G01700		AT2G43150
AT4G01870		AT2G43320
AT4G01895		AT2G43375
AT4G02280		AT2G43510
AT4G02340		AT2G43520
AT4G02360		AT2G43530
AT4G02370		AT2G43560
AT4G02380		AT2G43570
AT4G02520		AT2G43590
AT4G02550		AT2G43620
AT4G02880		AT2G43745
AT4G03038		AT2G43750
AT4G03320		AT2G43820
AT4G03450		AT2G43870
AT4G03460		AT2G44010
AT4G04490		AT2G44080
AT4G04510		AT2G44370
AT4G04540		AT2G44380
AT4G04620		AT2G44500
AT4G04695		AT2G44690
AT4G04960		AT2G44790
AT4G05020		AT2G44910
AT4G05030		AT2G44980
AT4G05100		AT2G45170
AT4G05530		AT2G45180
AT4G05540		AT2G45210
AT4G06744		AT2G45220
AT4G08470		AT2G45360
AT4G08555		AT2G45400
AT4G08770		AT2G45470
AT4G08780		AT2G45510
AT4G09030		AT2G45560
AT4G09300		AT2G45570
AT4G09750		AT2G45580
AT4G09770		AT2G45760
AT4G10500		AT2G45800
AT4G10720		AT2G45900
AT4G10860		AT2G45970
AT4G11070		AT2G46150
AT4G11170		AT2G46240
AT4G11210		AT2G46270
AT4G11280		AT2G46400
AT4G11340		AT2G46620
AT4G11350		AT2G46630
AT4G11370		AT2G46680
AT4G11480		AT2G46710
AT4G11600		AT2G46750
AT4G11650		AT2G46810
AT4G11655		AT2G46820
AT4G11850		AT2G47000
AT4G11890		AT2G47130
AT4G11910		AT2G47150
AT4G12080		AT2G47180
AT4G12120		AT2G47190
AT4G12290		AT2G47270
AT4G12470		AT2G47450
AT4G12480		AT2G47520
AT4G12490		AT2G47550
AT4G12500		AT2G47630
AT4G12735		AT2G47750
AT4G12870		AT2G47770
AT4G13180		AT2G47880
AT4G13395		AT2G47950
AT4G13660		AT3G01175
AT4G13820		AT3G01290
AT4G14020		AT3G01420
AT4G14365		AT3G01440
AT4G14368		AT3G01480
AT4G14370		AT3G01500
AT4G14390		AT3G01550
AT4G14450		AT3G01650
AT4G14630		AT3G01830
AT4G15070		AT3G01860
AT4G15120		AT3G01970
AT4G15230		AT3G02240
AT4G15270		AT3G02380
AT4G15280		AT3G02480
AT4G15417		AT3G02520
AT4G15530		AT3G02550
AT4G15610		AT3G02800
AT4G15955		AT3G02840
AT4G16110		AT3G02875
AT4G16146		AT3G02885
AT4G16190		AT3G03310
AT4G16260		AT3G03341
AT4G16600		AT3G03480
AT4G16760		AT3G03560
AT4G17230		AT3G03610
AT4G17470		AT3G03640
AT4G17500		AT3G03770
AT4G17660		AT3G03820
AT4G18010		AT3G03830
AT4G18050		AT3G03840
AT4G18170		AT3G03850
AT4G18210		AT3G04000
AT4G18250		AT3G04060
AT4G18360		AT3G04070
AT4G18422		AT3G04220
AT4G18430		AT3G04320
AT4G18580		AT3G04640
AT4G18630		AT3G04717
AT4G18880		AT3G04720
AT4G18890		AT3G05200
AT4G18930		AT3G05360
AT4G18980		AT3G05390
AT4G18990		AT3G05500
AT4G19230		AT3G05630
AT4G19370		AT3G05650
AT4G19520		AT3G05730
AT4G19700		AT3G05800
AT4G19810		AT3G05900
AT4G19880		AT3G05937
AT4G19970		AT3G05950
AT4G20000		AT3G05970
AT4G20110		AT3G06020
AT4G20830		AT3G06070
AT4G20860		AT3G06100
AT4G20930		AT3G06140
AT4G21120		AT3G06145
AT4G21380		AT3G06150
AT4G21390		AT3G06300
AT4G21440		AT3G06420
AT4G21580		AT3G06490
AT4G21610		AT3G06500
AT4G21680		AT3G06750
AT4G21840		AT3G06770
AT4G21850		AT3G06810
AT4G21903		AT3G06850
AT4G21920		AT3G06860
AT4G21980		AT3G06880
AT4G22070		AT3G06890
AT4G22470		AT3G07010
AT4G22530		AT3G07250
AT4G22680		AT3G07350
AT4G22770		AT3G07390
AT4G22950		AT3G07600
AT4G22960		AT3G07960
AT4G23010		AT3G07970
AT4G23150		AT3G08600
AT4G23160		AT3G08760
AT4G23170		AT3G08940
AT4G23190		AT3G08970
AT4G23210		AT3G09010
AT4G23215		AT3G09020
AT4G23230		AT3G09220
AT4G23270		AT3G09260
AT4G23280		AT3G09270
AT4G23450		AT3G09390
AT4G23610		AT3G09405
AT4G23680		AT3G09450
AT4G23700		AT3G09490
AT4G23810		AT3G09940
AT4G23885		AT3G09960
AT4G24000		AT3G10020
AT4G24040		AT3G10060
AT4G24340		AT3G10150
AT4G24380		AT3G10185
AT4G24690		AT3G10300
AT4G25000		AT3G10320
AT4G25070		AT3G10450
AT4G25110		AT3G10500
AT4G25380		AT3G10520
AT4G25390		AT3G10720
AT4G25810		AT3G10790
AT4G25900		AT3G10815
AT4G26050		AT3G10840
AT4G26060		AT3G10930
AT4G26120		AT3G11020
AT4G26200		AT3G11080
AT4G26260		AT3G11170
AT4G26270		AT3G11340
AT4G26470		AT3G11430
AT4G26550		AT3G11480
AT4G26910		AT3G11580
AT4G26990		AT3G11840
AT4G27260		AT3G12110
AT4G27280		AT3G12145
AT4G27290		AT3G12220
AT4G27410		AT3G12230
AT4G27450		AT3G12490
AT4G27480		AT3G12500
AT4G27654		AT3G12510
AT4G27740		AT3G12610
AT4G27830		AT3G12830
AT4G27860		AT3G12910
AT4G28040		AT3G13090
AT4G28085		AT3G13310
AT4G28340		AT3G13330
AT4G28390		AT3G13380
AT4G28460		AT3G13403
AT4G28490		AT3G13404
AT4G28570		AT3G13405
AT4G29010		AT3G13432
AT4G29230		AT3G13433
AT4G29520		AT3G13450
AT4G29780		AT3G13500
AT4G30270		AT3G13610
AT4G30450		AT3G13790
AT4G30460		AT3G13900
AT4G31230		AT3G13910
AT4G31800		AT3G13950
AT4G31960		AT3G14050
AT4G31970		AT3G14060
AT4G32480		AT3G14130
AT4G32650		AT3G14170
AT4G32870		AT3G14210
AT4G33020		AT3G14280
AT4G33150		AT3G14440
AT4G33300		AT3G14450
AT4G33420		AT3G14470
AT4G33467		AT3G14570
AT4G33540		AT3G14620
AT4G33550		AT3G14680
AT4G33920		AT3G14700
AT4G33980		AT3G14760
AT4G33985		AT3G14940
AT4G34131		AT3G14990
AT4G34138		AT3G15310
AT4G34180		AT3G15340
AT4G34230		AT3G15450
AT4G34380		AT3G15500
AT4G34390		AT3G15518
AT4G35110		AT3G15520
AT4G35170		AT3G15534
AT4G35180		AT3G15570
AT4G35480		AT3G15630
AT4G35770		AT3G15850
AT4G35790		AT3G16030
AT4G36010		AT3G16130
AT4G36040		AT3G16140
AT4G36430		AT3G16240
AT4G36648		AT3G16250
AT4G36670		AT3G16330
AT4G36950		AT3G16370
AT4G37010		AT3G16450
AT4G37030		AT3G16460
AT4G37150		AT3G16510
AT4G37180		AT3G16565
AT4G37290		AT3G16670
AT4G37370		AT3G16860
AT4G37390		AT3G17110
AT4G37410		AT3G17180
AT4G37430		AT3G17185
AT4G37520		AT3G17330
AT4G37530		AT3G17420
AT4G37710		AT3G17640
AT4G37720		AT3G17690
AT4G37770		AT3G17810
AT4G37900		AT3G17820
AT4G37990		AT3G18010
AT4G38000		AT3G18070
AT4G38540		AT3G18217
AT4G38830		AT3G18250
AT4G39020		AT3G18440
AT4G39030		AT3G18450
AT4G39230		AT3G18660
AT4G39360		AT3G18710
AT4G39390		AT3G18750
AT4G39404		AT3G18830
AT4G39580		AT3G18890
AT4G39590		AT3G18950
AT4G39610		AT3G19010
AT4G39670		AT3G19270
AT4G39830		AT3G19310
AT4G39890		AT3G19370
AT4G39955		AT3G19390
AT4G40020		AT3G19480
AT4G40065		AT3G19580
AT5G01100		AT3G19615
AT5G01250		AT3G19660
AT5G01380		AT3G19720
AT5G01490		AT3G19850
AT5G01550		AT3G20110
AT5G01640		AT3G20200
AT5G01715		AT3G20250
AT5G01720		AT3G20640
AT5G01732		AT3G20660
AT5G01850		AT3G20865
AT5G01900		AT3G21050
AT5G02100		AT3G21055
AT5G02780		AT3G21080
AT5G03210		AT3G21230
AT5G03240		AT3G21420
AT5G03350		AT3G21460
AT5G03610		AT3G21500
AT5G03630		AT3G21520
AT5G03890		AT3G21660
AT5G04250		AT3G21780
AT5G04340		AT3G22150
AT5G05300		AT3G22160
AT5G05340		AT3G22200
AT5G05410		AT3G22235
AT5G05460		AT3G22240
AT5G05600		AT3G22260
AT5G05730		AT3G22370
AT5G06230		AT3G22415
AT5G06320		AT3G22460
AT5G06370		AT3G22540
AT5G06720		AT3G22560
AT5G06730		AT3G22600
AT5G06740		AT3G22620
AT5G06760		AT3G22640
AT5G06860		AT3G22910
AT5G06870		AT3G23050
AT5G07010		AT3G23090
AT5G07100		AT3G23120
AT5G07310		AT3G23240
AT5G07322		AT3G23250
AT5G07440		AT3G23450
AT5G07780		AT3G23510
AT5G08240		AT3G23550
AT5G08380		AT3G23560
AT5G08565		AT3G23810
AT5G08790		AT3G23840
AT5G09290		AT3G23880
AT5G09420		AT3G24400
AT5G09440		AT3G24420
AT5G09570		AT3G24460
AT5G09800		AT3G24715
AT5G09876		AT3G24900
AT5G10300		AT3G24982
AT5G10625		AT3G25010
AT5G10695		AT3G25180
AT5G11210		AT3G25250
AT5G11520		AT3G25490
AT5G11670		AT3G25597
AT5G11920		AT3G25600
AT5G12020		AT3G25610
AT5G12030		AT3G25655
AT5G12340		AT3G25670
AT5G12880		AT3G25780
AT5G12930		AT3G25870
AT5G13080		AT3G25882
AT5G13150		AT3G26060
AT5G13190		AT3G26125
AT5G13200		AT3G26170
AT5G13210		AT3G26180
AT5G13220		AT3G26190
AT5G13320		AT3G26210
AT5G13330		AT3G26220
AT5G13370		AT3G26440
AT5G13490		AT3G26470
AT5G13820		AT3G26490
AT5G14180		AT3G26500
AT5G14420		AT3G26650
AT5G14470		AT3G26740
AT5G14730		AT3G26818
AT5G14780		AT3G26830
AT5G14930		AT3G26840
AT5G15130		AT3G26910
AT5G15190		AT3G26960
AT5G15853		AT3G27210
AT5G15870		AT3G27380
AT5G15940		AT3G27690
AT5G16080		AT3G27860
AT5G16120		AT3G27880
AT5G16170		AT3G28080
AT5G16360		AT3G28130
AT5G16900		AT3G28210
AT5G16910		AT3G28340
AT5G16960		AT3G28480
AT5G16970		AT3G28510
AT5G16980		AT3G28540
AT5G17330		AT3G28580
AT5G17380		AT3G28600
AT5G17390		AT3G28740
AT5G17760		AT3G28770
AT5G17860		AT3G28850
AT5G17990		AT3G28890
AT5G18130		AT3G28915
AT5G18170		AT3G28930
AT5G18180		AT3G28940
AT5G18270		AT3G28950
AT5G18310		AT3G28960
AT5G18350		AT3G29030
AT5G18470		AT3G29034
AT5G18480		AT3G29250
AT5G18780		AT3G29575
AT5G19110		AT3G29810
AT5G19230		AT3G30120
AT5G19440		AT3G30180
AT5G19880		AT3G30775
AT5G19890		AT3G30842
AT5G20000		AT3G43250
AT5G20230		AT3G43720
AT5G20480		AT3G44300
AT5G20830		AT3G44320
AT5G20910		AT3G44326
AT5G20940		AT3G44550
AT5G20960		AT3G44960
AT5G21960		AT3G45040
AT5G22250		AT3G45060
AT5G22270		AT3G45130
AT5G22300		AT3G45300
AT5G22520		AT3G45330
AT5G22530		AT3G45410
AT5G22540		AT3G45430
AT5G22545		AT3G45610
AT5G22570		AT3G45620
AT5G22860		AT3G45850
AT5G23000		AT3G45940
AT5G23160		AT3G45970
AT5G23850		AT3G46080
AT5G24080		AT3G46090
AT5G24090		AT3G46230
AT5G24140		AT3G46280
AT5G24160		AT3G46440
AT5G24200		AT3G46490
AT5G24205		AT3G46520
AT5G24206		AT3G46620
AT5G24240		AT3G46650
AT5G24470		AT3G46680
AT5G24600		AT3G46690
AT5G24640		AT3G46700
AT5G24770		AT3G46780
AT5G24780		AT3G46880
AT5G24910		AT3G46930
AT5G25250		AT3G47040
AT5G25260		AT3G47050
AT5G25350		AT3G47070
AT5G25440		AT3G47160
AT5G25450		AT3G47295
AT5G25770		AT3G47340
AT5G25820		AT3G47342
AT5G25910		AT3G47347
AT5G25920		AT3G47348
AT5G25930		AT3G47400
AT5G26170		AT3G47470
AT5G26260		AT3G47480
AT5G26270		AT3G47540
AT5G26340		AT3G47750
AT5G26690		AT3G47780
AT5G26860		AT3G47800
AT5G26920		AT3G48000
AT5G27060		AT3G48020
AT5G27280		AT3G48080
AT5G27420		AT3G48180
AT5G27520		AT3G48390
AT5G27600		AT3G48420
AT5G27830		AT3G48460
AT5G27920		AT3G48520
AT5G28540		AT3G48580
AT5G33290		AT3G48630
AT5G34940		AT3G48640
AT5G35370		AT3G48650
AT5G35580		AT3G48720
AT5G35690		AT3G48790
AT5G35735		AT3G48850
AT5G36220		AT3G49120
AT5G36925		AT3G49130
AT5G36970		AT3G49210
AT5G37070		AT3G49260
AT5G37490		AT3G49320
AT5G37600		AT3G49330
AT5G37670		AT3G49540
AT5G37740		AT3G49620
AT5G38020		AT3G49650
AT5G38030		AT3G49670
AT5G38250		AT3G49780
AT5G38310		AT3G50030
AT5G38350		AT3G50240
AT5G38710		AT3G50260
AT5G38900		AT3G50280
AT5G38910		AT3G50480
AT5G39050		AT3G50560
AT5G39090		AT3G50685
AT5G39190		AT3G50770
AT5G39520		AT3G50840
AT5G39580		AT3G50900
AT5G39610		AT3G50930
AT5G39630		AT3G51000
AT5G39670		AT3G51080
AT5G39950		AT3G51150
AT5G40000		AT3G51220
AT5G40010		AT3G51240
AT5G40230		AT3G51330
AT5G40240		AT3G51350
AT5G40690		AT3G51430
AT5G40730		AT3G51440
AT5G40760		AT3G51450
AT5G40780		AT3G51540
AT5G40990		AT3G51660
AT5G41080		AT3G51680
AT5G41400		AT3G51840
AT5G41550		AT3G51860
AT5G41610		AT3G52290
AT5G41750		AT3G52360
AT5G42010		AT3G52370
AT5G42020		AT3G52400
AT5G42050		AT3G52430
AT5G42380		AT3G52720
AT5G42440		AT3G52748
AT5G42900		AT3G52750
AT5G43410		AT3G52770
AT5G43420		AT3G53040
AT5G43440		AT3G53065
AT5G43570		AT3G53150
AT5G43580		AT3G53160
AT5G43650		AT3G53210
AT5G43910		AT3G53230
AT5G43980		AT3G53232
AT5G44260		AT3G53310
AT5G44380		AT3G53480
AT5G44460		AT3G53530
AT5G44480		AT3G53600
AT5G44572		AT3G53980
AT5G44575		AT3G53990
AT5G44610		AT3G54050
AT5G44820		AT3G54100
AT5G44990		AT3G54110
AT5G45000		AT3G54150
AT5G45090		AT3G54420
AT5G45110		AT3G54640
AT5G45500		AT3G54810
AT5G45510		AT3G54830
AT5G45605		AT3G54890
AT5G45630		AT3G54960
AT5G45750		AT3G55150
AT5G45810		AT3G55330
AT5G46050		AT3G55420
AT5G46080		AT3G55430
AT5G46180		AT3G55630
AT5G46230		AT3G55710
AT5G46295		AT3G55740
AT5G46350		AT3G55800
AT5G46440		AT3G55840
AT5G46520		AT3G55890
AT5G46590		AT3G55950
AT5G46871		AT3G55970
AT5G46960		AT3G55990
AT5G47070		AT3G56160
AT5G47120		AT3G56170
AT5G47130		AT3G56400
AT5G47220		AT3G56470
AT5G47230		AT3G56620
AT5G47370		AT3G56710
AT5G47740		AT3G56891
AT5G47850		AT3G56940
AT5G47960		AT3G56980
AT5G48180		AT3G57010
AT5G48290		AT3G57040
AT5G48380		AT3G57090
AT5G48400		AT3G57157
AT5G48410		AT3G57240
AT5G48657		AT3G57260
AT5G48780		AT3G57360
AT5G49080		AT3G57380
AT5G49280		AT3G57460
AT5G49520		AT3G57510
AT5G49570		AT3G57520
AT5G49680		AT3G57950
AT5G49690		AT3G58070
AT5G49700		AT3G58150
AT5G50200		AT3G58750
AT5G50360		AT3G58850
AT5G50760		AT3G59080
AT5G51070		AT3G59200
AT5G51160		AT3G59220
AT5G51570		AT3G59350
AT5G51630		AT3G59400
AT5G51640		AT3G59700
AT5G51760		AT3G59780
AT5G52050		AT3G59820
AT5G52300		AT3G59930
AT5G52390		AT3G60120
AT5G52450		AT3G60130
AT5G52720		AT3G60140
AT5G52750		AT3G60190
AT5G52760		AT3G60220
AT5G52770		AT3G60260
AT5G52810		AT3G60290
AT5G53110		AT3G60420
AT5G53120		AT3G60450
AT5G53290		AT3G60540
AT5G53320		AT3G60961
AT5G53550		AT3G60966
AT5G53820		AT3G61080
AT5G54000		AT3G61111
AT5G54080		AT3G61185
AT5G54100		AT3G61190
AT5G54160		AT3G61198
AT5G54165		AT3G61280
AT5G54490		AT3G61300
AT5G54500		AT3G61390
AT5G54510		AT3G61470
AT5G54650		AT3G61550
AT5G54860		AT3G61890
AT5G55050		AT3G61898
AT5G55170		AT3G61910
AT5G55420		AT3G61930
AT5G55560		AT3G61950
AT5G56050		AT3G62590
AT5G56180		AT3G62930
AT5G56230		AT3G62950
AT5G56350		AT3G63010
AT5G56870		AT3G63030
AT5G56960		AT3G63060
AT5G56970		AT3G63140
AT5G57010		AT3G63160
AT5G57123		AT3G63210
AT5G57480		AT3G63380
AT5G57510		AT3G63450
AT5G57550		AT3G63530
AT5G57655		AT4G00165
AT5G57785		AT4G00360
AT5G57900		AT4G00400
AT5G57910		AT4G00700
AT5G58070		AT4G00890
AT5G58290		AT4G01010
AT5G58350		AT4G01060
AT5G58375		AT4G01080
AT5G58670		AT4G01150
AT5G58840		AT4G01160
AT5G58940		AT4G01180
AT5G59220		AT4G01250
AT5G59390		AT4G01360
AT5G59490		AT4G01390
AT5G59510		AT4G01430
AT5G59530		AT4G01460
AT5G59540		AT4G01490
AT5G59550		AT4G01540
AT5G59580		AT4G01610
AT5G59590		AT4G01700
AT5G59810		AT4G01870
AT5G59820		AT4G01883
AT5G60260		AT4G01895
AT5G60280		AT4G02280
AT5G60730		AT4G02340
AT5G60950		AT4G02360
AT5G61250		AT4G02370
AT5G61380		AT4G02380
AT5G61390		AT4G02520
AT5G61490		AT4G02550
AT5G61560		AT4G02770
AT5G61820		AT4G02780
AT5G61890		AT4G02850
AT5G62150		AT4G02880
AT5G62180		AT4G03038
AT5G62480		AT4G03060
AT5G62520		AT4G03280
AT5G62530		AT4G03320
AT5G62740		AT4G03330
AT5G62865		AT4G03450
AT5G63030		AT4G03460
AT5G63130		AT4G04020
AT5G63450		AT4G04293
AT5G63620		AT4G04330
AT5G63680		AT4G04490
AT5G63790		AT4G04510
AT5G63880		AT4G04540
AT5G63970		AT4G04610
AT5G63990		AT4G04620
AT5G64060		AT4G04695
AT5G64120		AT4G04840
AT5G64260		AT4G04900
AT5G64310		AT4G04960
AT5G64370		AT4G05020
AT5G64510		AT4G05030
AT5G64750		AT4G05090
AT5G64790		AT4G05100
AT5G64810		AT4G05170
AT5G64870		AT4G05180
AT5G64890		AT4G05530
AT5G64905		AT4G05540
AT5G64910		AT4G06744
AT5G64990		AT4G08470
AT5G65090		AT4G08555
AT5G65110		AT4G08770
AT5G65130		AT4G08780
AT5G65207		AT4G09010
AT5G65280		AT4G09030
AT5G65300		AT4G09300
AT5G65500		AT4G09350
AT5G65600		AT4G09650
AT5G65690		AT4G09750
AT5G66070		AT4G09770
AT5G66690		AT4G10120
AT5G66760		AT4G10150
AT5G66790		AT4G10310
AT5G66880		AT4G10340
AT5G66890		AT4G10500
AT5G66910		AT4G10720
AT5G67300		AT4G10860
AT5G67310		AT4G11070
AT5G67340		AT4G11170
AT5G67480		AT4G11210
AT5G67490		AT4G11280
AT5G67600		AT4G11340
		AT4G11350
		AT4G11370
		AT4G11480
		AT4G11600
		AT4G11650
		AT4G11655
		AT4G11850
		AT4G11890
		AT4G11910
		AT4G12005
		AT4G12080
		AT4G12120
		AT4G12290
		AT4G12320
		AT4G12390
		AT4G12440
		AT4G12470
		AT4G12480
		AT4G12490
		AT4G12500
		AT4G12690
		AT4G12730
		AT4G12735
		AT4G12800
		AT4G12830
		AT4G12870
		AT4G12970
		AT4G12980
		AT4G13180
		AT4G13395
		AT4G13410
		AT4G13493
		AT4G13495
		AT4G13500
		AT4G13560
		AT4G13570
		AT4G13572
		AT4G13575
		AT4G13660
		AT4G13680
		AT4G13710
		AT4G13800
		AT4G13820
		AT4G13840
		AT4G14020
		AT4G14096
		AT4G14365
		AT4G14368
		AT4G14370
		AT4G14390
		AT4G14440
		AT4G14450
		AT4G14630
		AT4G14740
		AT4G14940
		AT4G15070
		AT4G15120
		AT4G15230
		AT4G15270
		AT4G15280
		AT4G15417
		AT4G15530
		AT4G15610
		AT4G15680
		AT4G15955
		AT4G16110
		AT4G16140
		AT4G16146
		AT4G16190
		AT4G16260
		AT4G16400
		AT4G16515
		AT4G16600
		AT4G16760
		AT4G17230
		AT4G17340
		AT4G17350
		AT4G17360
		AT4G17460
		AT4G17470
		AT4G17500
		AT4G17660
		AT4G17810
		AT4G17860
		AT4G18010
		AT4G18050
		AT4G18170
		AT4G18210
		AT4G18250
		AT4G18360
		AT4G18422
		AT4G18430
		AT4G18580
		AT4G18630
		AT4G18640
		AT4G18740
		AT4G18880
		AT4G18890
		AT4G18930
		AT4G18970
		AT4G18980
		AT4G18990
		AT4G19230
		AT4G19370
		AT4G19380
		AT4G19520
		AT4G19700
		AT4G19810
		AT4G19880
		AT4G19970
		AT4G20000
		AT4G20070
		AT4G20110
		AT4G20230
		AT4G20362
		AT4G20830
		AT4G20860
		AT4G20870
		AT4G20930
		AT4G21120
		AT4G21280
		AT4G21380
		AT4G21390
		AT4G21440
		AT4G21445
		AT4G21580
		AT4G21610
		AT4G21680
		AT4G21760
		AT4G21840
		AT4G21850
		AT4G21870
		AT4G21903
[truncated: 853 more rows]

## Sheet: Table S14
Table S14. Identification of differentially expressed transcription factors
Full transcription factor list from TFDB (http://planttfdb.gao-lab.org)			fc2 vs. wt - cycling									fc2 pub4 vs. wt - cycling									fc2 vs. wt 24h						fc2 pub4 vs. wt 24h
			Up	Up		Down	Down		Both	Both		Up	Up		Down	Down		Both	Both		Up	Up		Down	Down		Up	Up		Down	Down
Gene_ID	Family		Gene_ID	TF Family		Gene_ID	TF Family		Gene_ID	TF Family		Gene_ID	TF Family		Gene_ID	TF Family		Gene_ID	TF Family		Gene_ID	Family		Gene_ID	Family		Gene_ID	Family		Gene_ID	Family
AT1G01010	NAC		AT1G01010	NAC		AT1G08810	MYB		AT1G01010	NAC		AT1G18400	bHLH		AT1G01250	ERF		AT1G01250	ERF		AT1G15360	ERF		NA	NA		AT2G26150	HSF		AT1G01250	ERF
AT1G02220	NAC		AT1G01720	NAC		AT1G18400	bHLH		AT1G01720	NAC		AT1G29860	WRKY		AT1G51140	bHLH		AT1G18400	bHLH		AT1G18960	MYB_related					AT2G33710	ERF		AT1G02340	bHLH
AT1G01060	MYB_related		AT1G02220	NAC		AT1G18750	M-type_MADS		AT1G02220	NAC		AT1G31310	Trihelix		AT1G68520	CO-like		AT1G29860	WRKY		AT1G24260	MIKC_MADS					AT2G41240	bHLH		AT2G41070	bZIP
AT1G03790	C3H		AT1G02230	NAC		AT1G22590	M-type_MADS		AT1G02230	NAC		AT1G36060	ERF		AT2G25900	C3H		AT1G31310	Trihelix		AT1G69120	MIKC_MADS					AT3G54990	AP2		AT5G44260	C3H
AT1G06160	ERF		AT1G03790	C3H		AT1G25440	CO-like		AT1G03790	C3H		AT1G56650	MYB		AT2G41070	bZIP		AT1G36060	ERF		AT2G16910	bHLH					AT3G57670	C2H2		AT5G62165	MIKC_MADS
AT1G07900	LBD		AT1G06160	ERF		AT1G26790	Dof		AT1G06160	ERF		AT1G73830	bHLH		AT3G15270	SBP		AT1G51140	bHLH		AT2G26150	HSF					AT4G18170	WRKY
AT1G10585	bHLH		AT1G07900	LBD		AT1G26945	bHLH		AT1G07900	LBD		AT1G80840	WRKY		AT3G26790	B3		AT1G56650	MYB		AT2G38340	ERF
AT1G10586	bHLH		AT1G08290	C2H2		AT1G27045	HD-ZIP		AT1G08290	C2H2		AT2G18120	SRS		AT4G18960	MIKC_MADS		AT1G68520	CO-like		AT3G02310	MIKC_MADS
AT1G15790	bHLH		AT1G10585	bHLH		AT1G29600	C3H		AT1G08810	MYB		AT2G18350	ZF-HD		AT5G53200	MYB_related		AT1G73830	bHLH		AT3G46080	C2H2
AT1G18860	WRKY		AT1G10586	bHLH		AT1G33240	Trihelix		AT1G10585	bHLH		AT2G33710	ERF		AT5G62165	MIKC_MADS		AT1G80840	WRKY		AT3G54340	MIKC_MADS
AT1G28370	ERF		AT1G15790	bHLH		AT1G49130	CO-like		AT1G10586	bHLH		AT2G36890	MYB		AT5G65070	MIKC_MADS		AT2G18120	SRS		AT5G15800	MIKC_MADS
AT1G01720	NAC		AT1G17460	MYB_related		AT1G65910	NAC		AT1G15790	bHLH		AT2G38470	WRKY		AT5G65080	MIKC_MADS		AT2G18350	ZF-HD		AT5G18270	NAC
AT1G02230	NAC		AT1G18570	MYB		AT1G66810	C3H		AT1G17460	MYB_related		AT2G43000	NAC		AT5G67420	LBD		AT2G25900	C3H		AT5G20240	MIKC_MADS
AT1G43160	ERF		AT1G18860	WRKY		AT1G67710	ARR-B		AT1G18400	bHLH		AT2G43140	bHLH					AT2G33710	ERF
AT1G48000	MYB		AT1G19850	ARF		AT1G68520	CO-like		AT1G18570	MYB		AT3G54990	AP2					AT2G36890	MYB
AT1G02250	NAC		AT1G25550	G2-like		AT1G68810	bHLH		AT1G18750	M-type_MADS		AT3G57670	C2H2					AT2G38470	WRKY
AT1G03840	C2H2		AT1G25560	RAV		AT1G73870	CO-like		AT1G18860	WRKY		AT3G62610	MYB					AT2G41070	bZIP
AT1G08320	bZIP		AT1G27730	C2H2		AT1G76890	Trihelix		AT1G19850	ARF		AT4G06746	ERF					AT2G43000	NAC
AT1G66390	MYB		AT1G28370	ERF		AT2G01760	ARR-B		AT1G22590	M-type_MADS		AT4G17490	ERF					AT2G43140	bHLH
AT1G02065	SBP		AT1G29860	WRKY		AT2G02450	NAC		AT1G25440	CO-like		AT4G18170	WRKY					AT3G15270	SBP
AT1G74080	MYB		AT1G34180	NAC		AT2G02820	MYB		AT1G25550	G2-like		AT4G22680	MYB					AT3G26790	B3
AT1G75490	ERF		AT1G42990	bZIP		AT2G03500	G2-like		AT1G25560	RAV		AT4G22950	MIKC_MADS					AT3G54990	AP2
AT1G77640	ERF		AT1G43160	ERF		AT2G13570	NF-YB		AT1G26790	Dof		AT4G23810	WRKY					AT3G57670	C2H2
AT1G78600	DBB		AT1G44830	ERF		AT2G18300	bHLH		AT1G26945	bHLH		AT4G27950	ERF					AT3G62610	MYB
AT1G80590	WRKY		AT1G48000	MYB		AT2G18328	MYB_related		AT1G27045	HD-ZIP		AT5G13330	ERF					AT4G06746	ERF
AT1G12260	NAC		AT1G52890	NAC		AT2G20570	G2-like		AT1G27730	C2H2		AT5G24110	WRKY					AT4G17490	ERF
AT1G14580	C2H2		AT1G56650	MYB		AT2G22200	ERF		AT1G28370	ERF		AT5G47230	ERF					AT4G18170	WRKY
AT1G18330	MYB_related		AT1G61110	NAC		AT2G30424	MYB_related		AT1G29600	C3H		AT5G56960	bHLH					AT4G18960	MIKC_MADS
AT2G28500	LBD		AT1G62300	WRKY		AT2G40260	G2-like		AT1G29860	WRKY								AT4G22680	MYB
AT1G19040	NAC		AT1G66390	MYB		AT2G42150	MYB_related		AT1G33240	Trihelix								AT4G22950	MIKC_MADS
AT2G31180	MYB		AT1G66600	WRKY		AT2G42380	bZIP		AT1G34180	NAC								AT4G23810	WRKY
AT2G32460	MYB		AT1G68200	C3H		AT2G46810	bHLH		AT1G42990	bZIP								AT4G27950	ERF
AT2G33710	ERF		AT1G69810	WRKY		AT3G02380	CO-like		AT1G43160	ERF								AT5G13330	ERF
AT2G36080	B3		AT1G74080	MYB		AT3G18010	WOX		AT1G44830	ERF								AT5G24110	WRKY
AT1G06180	MYB		AT1G74430	MYB		AT3G20640	bHLH		AT1G48000	MYB								AT5G47230	ERF
AT2G37430	C2H2		AT1G75490	ERF		AT3G45610	Dof		AT1G49130	CO-like								AT5G53200	MYB_related
AT2G38250	Trihelix		AT1G77450	NAC		AT3G51080	GATA		AT1G52890	NAC								AT5G56960	bHLH
AT2G38340	ERF		AT1G77640	ERF		AT3G58070	C2H2		AT1G56650	MYB								AT5G62165	MIKC_MADS
AT1G22070	bZIP		AT1G78600	DBB		AT3G61910	NAC		AT1G61110	NAC								AT5G65070	MIKC_MADS
AT2G40340	ERF		AT1G80590	WRKY		AT3G61950	bHLH		AT1G62300	WRKY								AT5G65080	MIKC_MADS
AT2G43000	NAC		AT1G80840	WRKY		AT4G01060	MYB_related		AT1G65910	NAC								AT5G67420	LBD
AT2G43140	bHLH		AT2G02060	G2-like		AT4G01460	bHLH		AT1G66390	MYB
AT1G28470	NAC		AT2G21900	WRKY		AT4G05170	bHLH		AT1G66600	WRKY
AT2G46680	HD-ZIP		AT2G22770	bHLH		AT4G17460	HD-ZIP		AT1G66810	C3H
AT2G47190	MYB		AT2G23320	WRKY		AT4G17810	C2H2		AT1G67710	ARR-B
AT2G47520	ERF		AT2G25000	WRKY		AT4G23750	ERF		AT1G68200	C3H
AT1G29280	WRKY		AT2G28500	LBD		AT4G36240	GATA		AT1G68520	CO-like
AT1G14687	ZF-HD		AT2G28710	C2H2		AT4G36540	bHLH		AT1G68810	bHLH
AT1G30650	WRKY		AT2G30250	WRKY		AT4G36570	MYB_related		AT1G69810	WRKY
AT3G06490	MYB		AT2G31180	MYB		AT5G06710	HD-ZIP		AT1G73870	CO-like
AT3G11020	ERF		AT2G32460	MYB		AT5G07690	MYB		AT1G74080	MYB
AT3G11580	B3		AT2G33710	ERF		AT5G08330	TCP		AT1G74430	MYB
AT1G08810	MYB		AT2G36080	B3		AT5G11590	ERF		AT1G75490	ERF
AT3G23240	ERF		AT2G36270	bZIP		AT5G15160	bHLH		AT1G76890	Trihelix
AT1G09530	bHLH		AT2G36890	MYB		AT5G15830	bZIP		AT1G77450	NAC
AT3G46080	C2H2		AT2G37430	C2H2		AT5G16600	MYB		AT1G77640	ERF
AT3G46090	C2H2		AT2G38250	Trihelix		AT5G18300	NAC		AT1G78600	DBB
AT3G50260	ERF		AT2G38340	ERF		AT5G25190	ERF		AT1G80590	WRKY
AT3G53600	C2H2		AT2G38470	WRKY		AT5G39860	bHLH		AT1G80840	WRKY
AT1G32240	G2-like		AT2G40140	C3H		AT5G44190	G2-like		AT2G01760	ARR-B
AT1G32510	NAC		AT2G40340	ERF		AT5G46690	bHLH		AT2G02060	G2-like
AT1G09540	MYB		AT2G40740	WRKY		AT5G49330	MYB		AT2G02450	NAC
AT4G11070	WRKY		AT2G40750	WRKY		AT5G50820	NAC		AT2G02820	MYB
AT4G17500	ERF		AT2G41835	C2H2		AT5G53200	MYB_related		AT2G03500	G2-like
AT1G32870	NAC		AT2G42280	bHLH		AT5G56840	MYB_related		AT2G13570	NF-YB
AT1G34180	NAC		AT2G43000	NAC		AT5G61270	bHLH		AT2G18300	bHLH
AT1G34190	NAC		AT2G43140	bHLH		AT5G61420	MYB		AT2G18328	MYB_related
AT4G22680	MYB		AT2G44910	HD-ZIP		AT5G62380	NAC		AT2G20570	G2-like
AT4G23810	WRKY		AT2G46270	bZIP					AT2G21900	WRKY
AT4G27410	NAC		AT2G46400	WRKY					AT2G22200	ERF
AT4G29230	NAC		AT2G46680	HD-ZIP					AT2G22770	bHLH
AT4G37180	G2-like		AT2G47190	MYB					AT2G23320	WRKY
AT1G29860	WRKY		AT2G47520	ERF					AT2G25000	WRKY
AT1G16490	MYB		AT3G01970	WRKY					AT2G28500	LBD
AT1G18570	MYB		AT3G02550	LBD					AT2G28710	C2H2
AT5G05410	ERF		AT3G04060	NAC					AT2G30250	WRKY
AT1G49480	B3		AT3G04070	NAC					AT2G30424	MYB_related
AT5G07310	ERF		AT3G06490	MYB					AT2G31180	MYB
AT5G08790	NAC		AT3G10500	NAC					AT2G32460	MYB
AT1G52880	NAC		AT3G11020	ERF					AT2G33710	ERF
AT5G13330	ERF		AT3G11580	B3					AT2G36080	B3
AT5G15130	WRKY		AT3G12910	NAC					AT2G36270	bZIP
AT1G32640	bHLH		AT3G15500	NAC					AT2G36890	MYB
AT5G21960	ERF		AT3G19580	C2H2					AT2G37430	C2H2
AT1G54330	NAC		AT3G23240	ERF					AT2G38250	Trihelix
AT5G23000	MYB		AT3G23250	MYB					AT2G38340	ERF
AT1G55110	C2H2		AT3G46080	C2H2					AT2G38470	WRKY
AT1G18960	MYB_related		AT3G46090	C2H2					AT2G40140	C3H
AT5G43410	ERF		AT3G50260	ERF					AT2G40260	G2-like
AT5G43650	bHLH		AT3G53310	B3					AT2G40340	ERF
AT5G44260	C3H		AT3G53600	C2H2					AT2G40740	WRKY
AT1G61110	NAC		AT3G54810	GATA					AT2G40750	WRKY
AT5G47220	ERF		AT3G56400	WRKY					AT2G41835	C2H2
AT5G47230	ERF		AT3G56980	bHLH					AT2G42150	MYB_related
AT5G49520	WRKY		AT3G61890	HD-ZIP					AT2G42280	bHLH
AT5G56960	bHLH		AT4G01250	WRKY					AT2G42380	bZIP
AT5G59820	C2H2		AT4G01540	NAC					AT2G43000	NAC
AT5G61890	ERF		AT4G05100	MYB					AT2G43140	bHLH
AT5G63790	NAC		AT4G11070	WRKY					AT2G44910	HD-ZIP
AT5G64750	ERF		AT4G16110	ARR-B					AT2G46270	bZIP
AT5G64810	WRKY		AT4G17230	GRAS					AT2G46400	WRKY
AT5G65130	ERF		AT4G17500	ERF					AT2G46680	HD-ZIP
AT1G01030	B3		AT4G18170	WRKY					AT2G46810	bHLH
AT1G42990	bZIP		AT4G18880	HSF					AT2G47190	MYB
AT1G01250	ERF		AT4G18890	BES1					AT2G47520	ERF
AT1G01260	bHLH		AT4G21440	MYB					AT3G01970	WRKY
AT1G01350	C3H		AT4G21610	LSD					AT3G02380	CO-like
AT1G01380	MYB_related		AT4G22070	WRKY					AT3G02550	LBD
AT1G01520	MYB_related		AT4G22680	MYB					AT3G04060	NAC
AT1G01530	M-type_MADS		AT4G22950	MIKC_MADS					AT3G04070	NAC
AT1G65910	NAC		AT4G23810	WRKY					AT3G06490	MYB
AT1G02030	C2H2		AT4G27410	NAC					AT3G10500	NAC
AT1G19000	MYB_related		AT4G29230	NAC					AT3G11020	ERF
AT1G02210	NAC		AT4G31800	WRKY					AT3G11580	B3
AT1G52890	NAC		AT4G37180	G2-like					AT3G12910	NAC
AT1G02340	bHLH		AT4G38000	Dof					AT3G15500	NAC
AT1G03040	bHLH		AT5G01380	Trihelix					AT3G18010	WOX
AT1G03490	NAC		AT5G01900	WRKY					AT3G19580	C2H2
AT1G03800	ERF		AT5G04340	C2H2					AT3G20640	bHLH
AT1G69010	bHLH		AT5G05410	ERF					AT3G23240	ERF
AT1G03970	bZIP		AT5G07100	WRKY					AT3G23250	MYB
AT1G04370	ERF		AT5G07310	ERF					AT3G45610	Dof
AT1G04445	C2H2		AT5G08790	NAC					AT3G46080	C2H2
AT1G04990	C3H		AT5G13080	WRKY					AT3G46090	C2H2
AT1G05230	HD-ZIP		AT5G13330	ERF					AT3G50260	ERF
AT1G05710	bHLH		AT5G15130	WRKY					AT3G51080	GATA
AT1G05805	bHLH		AT5G18270	NAC					AT3G53310	B3
AT1G05930	B3		AT5G21960	ERF					AT3G53600	C2H2
AT1G06040	DBB		AT5G22570	WRKY					AT3G54810	GATA
AT1G06070	bZIP		AT5G23000	MYB					AT3G56400	WRKY
AT1G06170	bHLH		AT5G26170	WRKY					AT3G56980	bHLH
AT1G19350	BES1		AT5G39610	NAC					AT3G58070	C2H2
AT1G06280	LBD		AT5G43410	ERF					AT3G61890	HD-ZIP
AT1G06850	bZIP		AT5G43650	bHLH					AT3G61910	NAC
AT1G06910	MYB_related		AT5G44260	C3H					AT3G61950	bHLH
AT1G07520	GRAS		AT5G46350	WRKY					AT4G01060	MYB_related
AT1G07530	GRAS		AT5G46590	NAC					AT4G01250	WRKY
AT1G07540	MYB_related		AT5G47220	ERF					AT4G01460	bHLH
AT1G07640	Dof		AT5G47230	ERF					AT4G01540	NAC
AT1G07980	NF-YC		AT5G47370	HD-ZIP					AT4G05100	MYB
AT1G08000	GATA		AT5G49520	WRKY					AT4G05170	bHLH
AT1G08010	GATA		AT5G53290	ERF					AT4G11070	WRKY
AT1G08290	C2H2		AT5G56960	bHLH					AT4G16110	ARR-B
AT1G69310	WRKY		AT5G59820	C2H2					AT4G17230	GRAS
AT1G08465	YABBY		AT5G61890	ERF					AT4G17460	HD-ZIP
AT1G22640	MYB		AT5G63790	NAC					AT4G17500	ERF
AT1G08970	NF-YC		AT5G64060	NAC					AT4G17810	C2H2
AT1G08985	B3		AT5G64750	ERF					AT4G18170	WRKY
AT1G09030	NF-YB		AT5G64810	WRKY					AT4G18880	HSF
AT1G62300	WRKY		AT5G65130	ERF					AT4G18890	BES1
AT1G32150	bZIP		AT5G67300	MYB					AT4G21440	MYB
AT1G09710	MYB_related								AT4G21610	LSD
AT1G09770	MYB								AT4G22070	WRKY
AT1G10120	bHLH								AT4G22680	MYB
AT1G10170	NF-X1								AT4G22950	MIKC_MADS
AT1G10240	FAR1								AT4G23750	ERF
AT1G10320	C3H								AT4G23810	WRKY
AT1G10480	C2H2								AT4G27410	NAC
AT1G10610	bHLH								AT4G29230	NAC
AT1G11510	GeBP								AT4G31800	WRKY
AT1G69780	HD-ZIP								AT4G36240	GATA
AT1G12540	bHLH								AT4G36540	bHLH
AT1G12610	ERF								AT4G36570	MYB_related
AT1G12630	ERF								AT4G37180	G2-like
AT1G12860	bHLH								AT4G38000	Dof
AT1G12890	ERF								AT5G01380	Trihelix
AT1G12980	ERF								AT5G01900	WRKY
AT1G13260	RAV								AT5G04340	C2H2
AT1G13290	C2H2								AT5G05410	ERF
AT1G13300	G2-like								AT5G06710	HD-ZIP
AT1G13450	Trihelix								AT5G07100	WRKY
AT1G13600	bZIP								AT5G07310	ERF
AT1G13960	WRKY								AT5G07690	MYB
AT1G14350	MYB								AT5G08330	TCP
AT1G14410	Whirly								AT5G08790	NAC
AT1G14440	ZF-HD								AT5G11590	ERF
AT1G70920	HD-ZIP								AT5G13080	WRKY
AT1G14600	G2-like								AT5G13330	ERF
AT1G14685	BBR-BPC								AT5G15130	WRKY
AT1G66600	WRKY								AT5G15160	bHLH
AT1G14920	GRAS								AT5G15830	bZIP
AT1G15360	ERF								AT5G16600	MYB
AT1G15720	MYB_related								AT5G18270	NAC
AT1G16060	AP2								AT5G18300	NAC
AT1G69490	NAC								AT5G21960	ERF
AT1G16530	LBD								AT5G22570	WRKY
AT1G16640	B3								AT5G23000	MYB
AT1G17040	STAT								AT5G25190	ERF
AT1G17310	M-type_MADS								AT5G26170	WRKY
AT1G17460	MYB_related								AT5G39610	NAC
AT1G17520	MYB_related								AT5G39860	bHLH
AT1G17590	NF-YA								AT5G43410	ERF
AT1G17920	HD-ZIP								AT5G43650	bHLH
AT1G17950	MYB								AT5G44190	G2-like
AT1G71930	NAC								AT5G44260	C3H
AT1G18400	bHLH								AT5G46350	WRKY
AT1G34670	MYB								AT5G46590	NAC
AT1G18710	MYB								AT5G46690	bHLH
AT1G18750	M-type_MADS								AT5G47220	ERF
AT1G18790	Nin-like								AT5G47230	ERF
AT1G18835	ZF-HD								AT5G47370	HD-ZIP
AT1G35560	TCP								AT5G49330	MYB
AT1G45249	bZIP								AT5G49520	WRKY
AT1G75080	BES1								AT5G50820	NAC
AT1G19210	ERF								AT5G53200	MYB_related
AT1G19220	ARF								AT5G53290	ERF
AT1G49010	MYB								AT5G56840	MYB_related
AT1G19490	bZIP								AT5G56960	bHLH
AT1G19510	MYB_related								AT5G59820	C2H2
AT1G19700	TALE								AT5G61270	bHLH
AT1G19790	SRS								AT5G61420	MYB
AT1G19850	ARF								AT5G61890	ERF
AT1G20600	B3								AT5G62380	NAC
AT1G20640	Nin-like								AT5G63790	NAC
AT1G20700	WOX								AT5G64060	NAC
AT1G20710	WOX								AT5G64750	ERF
AT1G20980	SBP								AT5G64810	WRKY
AT1G21200	Trihelix								AT5G65130	ERF
AT1G21340	Dof								AT5G67300	MYB
AT1G21450	GRAS
AT1G21910	ERF
AT1G21970	NF-YB
AT1G76420	NAC
AT1G22130	MIKC_MADS
AT1G22190	ERF
AT1G22490	bHLH
AT1G22590	M-type_MADS
AT1G49720	bZIP
AT1G22810	ERF
AT1G22985	ERF
AT1G23380	TALE
AT1G23420	YABBY
AT1G24260	MIKC_MADS
AT1G24590	ERF
AT1G24625	C2H2
AT1G25250	C2H2
AT1G25310	bHLH
AT1G25330	bHLH
AT1G25340	MYB
AT1G25440	CO-like
AT1G25470	ERF
AT1G25550	G2-like
AT1G25560	RAV
AT1G25580	NAC
AT1G26260	bHLH
AT1G26310	MIKC_MADS
AT1G26590	C2H2
AT1G26610	C2H2
AT1G26680	B3
AT1G26780	MYB
AT1G26790	Dof
AT1G26870	NAC
AT1G26945	bHLH
AT1G26960	HD-ZIP
AT1G27045	HD-ZIP
AT1G27360	SBP
AT1G27370	SBP
AT1G27660	bHLH
AT1G27730	C2H2
AT1G27740	bHLH
AT1G28050	CO-like
AT1G28160	ERF
AT1G28300	B3
AT1G28310	Dof
AT1G28360	ERF
AT1G28420	HB-other
AT1G28450	M-type_MADS
AT1G28460	M-type_MADS
AT1G77920	bZIP
AT1G28520	VOZ
AT1G29160	Dof
AT1G78700	BES1
AT1G29560	C3H
AT1G29570	C3H
AT1G29600	C3H
AT1G29950	bHLH
AT1G29962	M-type_MADS
AT1G30210	TCP
AT1G30330	ARF
AT1G30490	HD-ZIP
AT1G30500	NF-YA
AT1G79580	NAC
AT1G30670	bHLH
AT1G30970	C2H2
AT1G31050	bHLH
AT1G31140	MIKC_MADS
AT1G31310	Trihelix
AT1G31320	LBD
AT1G31630	M-type_MADS
AT1G31640	M-type_MADS
AT1G80840	WRKY
AT2G01060	G2-like
AT1G32330	HSF
AT1G32360	C3H
AT2G02070	C2H2
AT1G32540	LSD
AT1G51700	Dof
AT1G32730	SRS
AT1G32770	NAC
AT2G02080	C2H2
AT1G33060	NAC
AT1G33070	M-type_MADS
AT1G33240	Trihelix
AT1G33280	NAC
AT1G33760	ERF
AT1G34170	ARF
AT2G02540	ZF-HD
AT1G34310	ARF
AT1G34370	C2H2
AT1G34390	ARF
AT1G34410	ARF
AT1G34650	HD-ZIP
AT1G59640	bHLH
AT1G34790	C2H2
AT1G35240	ARF
AT1G35460	bHLH
AT1G35515	MYB
AT1G35520	ARF
AT1G35540	ARF
AT1G66370	MYB
AT1G36000	LBD
AT1G36060	ERF
AT2G03340	WRKY
AT1G43700	bZIP
AT1G43950	B3
AT1G44810	GeBP
AT1G44830	ERF
AT2G03500	G2-like
AT1G46264	HSF
AT1G46408	M-type_MADS
AT1G46480	WOX
AT1G46768	ERF
AT1G47655	Dof
AT1G47760	M-type_MADS
AT1G47870	E2F/DP
AT1G48150	M-type_MADS
AT1G48195	C3H
AT1G66420	GeBP
AT1G49120	ERF
AT1G49130	CO-like
AT1G49190	ARR-B
AT1G49475	B3
AT2G04880	WRKY
AT1G49560	G2-like
AT1G69690	TCP
AT1G49770	bHLH
AT1G49950	MYB_related
AT1G50420	GRAS
AT1G50600	GRAS
AT1G50640	ERF
AT1G50680	RAV
AT1G51070	bHLH
AT1G51120	RAV
AT1G51140	bHLH
AT1G51190	AP2
AT1G51220	C2H2
AT1G51600	GATA
AT1G70000	MYB_related
AT1G52150	HD-ZIP
AT1G52520	FAR1
AT2G18060	NAC
AT1G53160	SBP
AT1G53170	ERF
AT1G53230	TCP
AT1G53910	ERF
AT1G54060	Trihelix
AT1G54160	NF-YA
AT1G72010	TCP
AT1G54760	M-type_MADS
AT1G54830	NF-YC
AT2G20400	G2-like
AT1G55580	GRAS
AT1G55600	WRKY
AT1G55950	GeBP
AT1G56010	NAC
AT1G56160	MYB
AT1G56170	NF-YC
AT1G56650	MYB
AT1G57560	MYB
AT1G58100	TCP
AT1G58110	bZIP
AT1G58220	MYB_related
AT1G59530	bZIP
AT2G21900	WRKY
AT1G59750	ARF
AT1G59810	M-type_MADS
AT1G60040	M-type_MADS
AT1G60240	NAC
AT1G60280	NAC
AT1G60300	NAC
AT1G60340	NAC
AT1G60350	NAC
AT1G60380	NAC
AT1G60880	M-type_MADS
AT1G60920	M-type_MADS
AT1G61660	bHLH
AT1G61730	GeBP
AT1G62360	TALE
AT1G62700	NAC
AT1G62975	bHLH
AT1G62990	TALE
AT1G63030	ERF
AT1G63100	GRAS
AT1G63650	bHLH
AT1G63910	MYB
AT1G64000	WRKY
AT1G64100	NAC
AT1G64105	NAC
AT1G64380	ERF
AT1G64530	Nin-like
AT1G64620	Dof
AT1G65300	M-type_MADS
AT1G65330	M-type_MADS
AT1G65360	M-type_MADS
AT1G65620	LBD
AT2G22750	bHLH
AT1G66140	C2H2
AT1G66230	MYB
AT1G66350	GRAS
AT1G73360	HD-ZIP
AT1G66380	MYB
AT1G74650	MYB
AT1G66470	bHLH
AT1G66550	WRKY
AT1G66560	WRKY
AT1G66810	C3H
AT1G67100	LBD
AT1G67260	TCP
AT1G67310	CAMTA
AT1G67710	ARR-B
AT1G67970	HSF
AT1G68120	BBR-BPC
AT1G68130	C2H2
AT1G68150	WRKY
AT1G68200	C3H
AT1G68210	ARR-B
AT1G68240	bHLH
AT1G68320	MYB
AT1G68510	LBD
AT1G68520	CO-like
AT1G68550	ERF
AT1G68640	bZIP
AT1G68670	G2-like
AT1G68800	TCP
AT1G68810	bHLH
AT1G68840	RAV
AT1G68880	bZIP
AT1G68920	bHLH
AT2G23320	WRKY
AT1G69120	MIKC_MADS
AT1G69170	SBP
AT1G69180	YABBY
AT1G74840	MYB_related
AT2G24430	NAC
AT1G69540	M-type_MADS
AT1G69560	MYB
AT1G69570	Dof
AT1G69580	G2-like
AT1G69600	ZF-HD
AT1G75390	bZIP
AT2G24570	WRKY
AT1G69810	WRKY
AT1G79180	MYB
AT1G70510	TALE
AT2G25000	WRKY
AT1G71030	MYB_related
AT1G71130	ERF
AT1G71200	bHLH
AT1G71260	Whirly
AT1G71450	ERF
AT1G71520	ERF
AT1G71692	MIKC_MADS
AT2G30250	WRKY
AT2G01570	GRAS
AT1G72050	C2H2
AT1G72210	bHLH
AT1G72350	M-type_MADS
AT1G72360	ERF
AT1G72570	AP2
AT1G72650	MYB_related
AT1G72740	MYB_related
AT1G72830	NF-YA
AT1G72980	LBD
AT2G01930	BBR-BPC
AT1G73410	MYB
AT1G73730	EIL
AT1G73830	bHLH
AT1G73870	CO-like
AT1G74250	C2H2
AT1G74430	MYB
AT1G74480	Nin-like
AT1G74500	bHLH
AT2G03710	MIKC_MADS
AT1G74660	ZF-HD
AT2G04038	bZIP
AT1G74930	ERF
AT2G30590	WRKY
AT1G75240	ZF-HD
AT1G75250	MYB_related
AT1G75340	C3H
AT2G18160	bZIP
AT1G75410	TALE
AT1G75430	TALE
AT1G75520	SRS
AT1G75540	DBB
AT1G75710	C2H2
AT1G76320	FAR1
AT1G76350	Nin-like
AT2G20180	bHLH
AT1G76580	SBP
AT1G76870	Trihelix
AT1G76880	Trihelix
AT1G76890	Trihelix
AT1G77080	MIKC_MADS
AT1G77200	ERF
AT1G77450	NAC
AT1G77570	HSF
AT1G77850	ARF
AT2G38470	WRKY
AT1G77950	MIKC_MADS
AT1G77980	MIKC_MADS
AT1G78080	ERF
AT1G78540	STAT
AT2G24260	bHLH
AT2G28810	Dof
AT1G79430	G2-like
AT2G40740	WRKY
AT1G79700	AP2
AT1G79840	HD-ZIP
AT1G80010	FAR1
AT1G80580	ERF
AT1G80730	C2H2
AT2G41690	HSF
AT2G01370	GeBP
AT2G01430	HD-ZIP
AT2G01500	WOX
AT2G35530	bZIP
AT2G01760	ARR-B
AT2G36270	bZIP
AT2G01940	C2H2
AT2G02060	G2-like
AT2G38300	G2-like
AT2G44745	WRKY
AT2G02450	NAC
AT2G46130	WRKY
AT2G02740	Whirly
AT2G02820	MYB
AT2G03060	M-type_MADS
AT2G40260	G2-like
AT2G46400	WRKY
AT2G43010	bHLH
AT2G47260	WRKY
AT3G01220	HD-ZIP
AT2G04890	GRAS
AT2G06020	G2-like
AT2G06200	GRF
AT2G12900	bZIP
AT2G12940	bZIP
AT2G13150	bZIP
AT2G13570	NF-YB
AT2G13960	MYB_related
AT2G14210	MIKC_MADS
AT2G14760	bHLH
AT2G15740	C2H2
AT2G16210	B3
AT2G16400	TALE
AT2G16485	C3H
AT2G16720	MYB
AT2G16770	bZIP
AT2G16910	bHLH
AT2G17040	NAC
AT2G17150	Nin-like
AT2G17180	C2H2
AT2G17770	bZIP
AT2G17950	WOX
AT3G01470	HD-ZIP
AT2G18120	SRS
AT3G01970	WRKY
AT2G18300	bHLH
AT2G18328	MYB_related
AT2G18350	ZF-HD
AT2G18380	GATA
AT2G18490	C2H2
AT2G18550	HD-ZIP
AT2G19510	LBD
AT2G19810	C3H
AT2G19820	LBD
AT2G20110	CPP
AT2G45660	MIKC_MADS
AT2G20280	C3H
AT2G20350	ERF
AT3G03200	NAC
AT2G20570	G2-like
AT2G20613	GeBP
AT2G20880	ERF
AT2G21230	bZIP
AT2G21240	BBR-BPC
AT2G21320	DBB
AT2G21400	SRS
AT2G22200	ERF
AT2G22300	CAMTA
AT2G22430	HD-ZIP
AT2G22540	MIKC_MADS
AT2G22630	MIKC_MADS
AT3G04030	G2-like
AT2G22760	bHLH
AT2G22770	bHLH
AT2G22800	HD-ZIP
AT2G22840	GRF
AT2G22850	bZIP
AT2G23290	MYB
AT3G04060	NAC
AT2G23340	ERF
AT2G23660	LBD
AT2G23760	TALE
AT3G04070	NAC
AT3G09600	MYB_related
AT3G10113	MYB_related
AT2G24645	B3
AT2G24650	B3
AT2G24680	B3
AT2G24681	B3
AT2G24690	B3
AT2G24696	B3
AT2G24700	B3
AT2G24790	DBB
AT2G24830	C3H
AT2G24840	M-type_MADS
AT2G25180	ARR-B
AT2G25230	MYB
AT2G25650	GeBP
AT2G25820	ERF
AT2G25900	C3H
AT2G26150	HSF
AT2G26320	M-type_MADS
AT2G26580	YABBY
AT2G26940	C2H2
AT2G26950	MYB
AT2G26960	MYB
AT2G27050	EIL
AT2G27070	ARR-B
AT2G27110	FAR1
AT2G27220	TALE
AT2G27300	NAC
AT2G27470	NF-YB
AT2G27990	TALE
AT2G28160	bHLH
AT2G28200	C2H2
AT2G28340	GATA
AT2G28350	ARF
AT2G28450	C3H
AT2G28510	Dof
AT2G28550	AP2
AT2G28610	WOX
AT2G28700	M-type_MADS
AT2G28710	C2H2
AT2G46270	bZIP
AT2G29060	GRAS
AT2G29065	GRAS
AT2G29660	C2H2
AT2G30130	LBD
AT2G30340	LBD
AT2G30420	MYB_related
AT2G30424	MYB_related
AT2G30432	MYB_related
AT2G30470	B3
AT3G10480	NAC
AT2G31070	TCP
AT2G31210	bHLH
AT2G31215	bHLH
AT2G31220	bHLH
AT2G31230	ERF
AT2G31280	bHLH
AT2G31310	LBD
AT2G31370	bZIP
AT2G31380	DBB
AT2G31730	bHLH
AT2G32250	FAR1
AT2G32370	HD-ZIP
AT2G32930	C3H
AT2G33480	NAC
AT2G33500	CO-like
AT2G33550	Trihelix
AT2G33720	B3
AT2G33810	SBP
AT2G33835	C3H
AT2G33860	ARF
AT2G33880	WOX
AT2G34140	Dof
AT2G34440	M-type_MADS
AT2G34710	HD-ZIP
AT2G34720	NF-YA
AT2G34820	bHLH
AT2G34830	WRKY
AT2G35310	B3
AT2G35430	C3H
AT3G10490	NAC
AT2G35550	BBR-BPC
AT2G35640	Trihelix
AT2G35700	ERF
AT2G35940	TALE
AT2G36010	E2F/DP
AT2G36340	GeBP
AT2G36400	GRF
AT2G36450	ERF
AT2G36610	HD-ZIP
AT2G36890	MYB
AT2G36960	MYB_related
AT2G37000	TCP
AT2G37060	NF-YB
AT2G37120	S1Fa-like
AT2G37260	WRKY
AT2G37590	Dof
AT2G37630	MYB
AT2G37650	GRAS
AT2G37740	C2H2
AT2G38090	MYB
AT2G46510	bHLH
AT2G38880	NF-YB
AT2G39250	AP2
AT2G39880	MYB
AT2G40140	C3H
AT2G40200	bHLH
AT2G40210	M-type_MADS
AT2G40220	ERF
AT3G10500	NAC
AT2G40350	ERF
AT2G40470	LBD
AT2G40620	bZIP
AT2G47460	MYB
AT2G40750	WRKY
AT2G40950	bZIP
AT2G40970	G2-like
AT2G41070	bZIP
AT2G41130	bHLH
AT2G41240	bHLH
AT3G01530	MYB
AT2G41710	AP2
AT2G41835	C2H2
AT2G41900	C3H
AT2G41940	C2H2
AT2G42150	MYB_related
AT2G42200	SBP
AT2G42280	bHLH
AT2G42300	bHLH
AT2G42380	bZIP
AT2G42400	VOZ
AT2G42410	C2H2
AT2G42430	LBD
AT2G42440	LBD
AT2G42660	G2-like
AT2G42830	MIKC_MADS
AT3G12250	bZIP
AT2G43280	FAR1
AT2G43500	Nin-like
AT2G44430	MYB_related
AT2G44730	Trihelix
AT3G13810	C2H2
AT2G44840	ERF
AT2G44910	HD-ZIP
AT2G44940	ERF
AT2G45050	GATA
AT2G45120	C2H2
AT2G45160	GRAS
AT2G45190	YABBY
AT2G45410	LBD
AT2G45420	LBD
AT2G45480	GRF
AT2G45650	MIKC_MADS
AT3G08500	MYB
AT2G45680	TCP
AT2G45880	BES1
AT3G15170	NAC
AT3G15500	NAC
AT2G46310	ERF
AT2G46410	MYB_related
AT3G10580	MYB_related
AT2G46530	ARF
AT2G46590	Dof
AT2G46770	NAC
AT2G46810	bHLH
AT2G46830	MYB_related
AT2G46870	B3
AT2G46970	bHLH
AT2G47070	SBP
AT2G47210	MYB_related
AT3G15510	NAC
AT3G10800	bZIP
AT2G47810	NF-YB
AT2G47850	C3H
AT2G47890	DBB
AT3G01080	WRKY
AT3G01140	MYB
AT3G17730	NAC
AT3G01330	E2F/DP
AT3G18400	NAC
AT3G11280	MYB
AT3G01600	NAC
AT3G02150	TCP
AT3G02310	MIKC_MADS
AT3G02380	CO-like
AT3G02550	LBD
AT3G02830	C3H
AT3G02940	MYB
AT3G02990	HSF
AT3G12720	MYB
AT3G03260	HD-ZIP
AT3G03450	GRAS
AT3G03660	WOX
AT3G03760	LBD
AT3G12820	MYB
AT3G04100	M-type_MADS
AT3G04410	NAC
AT3G04420	NAC
AT3G04430	NAC
AT3G04450	G2-like
AT3G04670	WRKY
AT3G04850	CPP
AT3G04930	GeBP
AT3G05690	NF-YA
AT3G05860	M-type_MADS
AT3G06120	bHLH
AT3G06160	B3
AT3G06220	B3
AT3G06250	FAR1
AT3G06410	C3H
AT3G06590	bHLH
AT3G06740	GATA
AT3G07340	bHLH
AT3G07500	FAR1
AT3G07650	CO-like
AT3G23210	bHLH
AT3G08505	C3H
AT3G09230	MYB
AT3G09370	MYB
AT3G49530	NAC
AT3G09735	S1Fa-like
AT3G10000	Trihelix
AT3G10030	Trihelix
AT3G10040	Trihelix
AT3G28920	ZF-HD
AT3G10470	C2H2
AT3G23250	MYB
AT3G23690	bHLH
AT3G61910	NAC
AT3G47600	MYB
AT3G10590	MYB_related
AT3G10760	G2-like
AT4G01280	MYB_related
AT3G11090	LBD
AT3G11100	Trihelix
AT3G11260	WOX
AT3G28910	MYB
AT3G11440	MYB
AT3G11450	MYB
AT3G12130	C3H
AT4G01540	NAC
AT3G12480	NF-YC
AT3G12680	C3H
AT3G30210	MYB
AT3G12730	G2-like
AT3G30530	bZIP
AT3G12910	NAC
AT3G12977	NAC
AT3G13040	G2-like
AT3G13540	MYB
AT4G01550	NAC
AT3G13840	GRAS
AT3G13850	LBD
AT3G13890	MYB
AT3G13960	GRF
AT3G14020	NF-YA
AT3G14180	Trihelix
AT3G14230	ERF
AT3G15030	TCP
AT3G56400	WRKY
AT3G15210	ERF
AT3G15270	SBP
AT4G04450	WRKY
AT3G16160	CPP
AT3G16280	ERF
AT3G16350	MYB_related
AT3G16770	ERF
AT3G16857	ARR-B
AT3G16870	GATA
AT3G16940	CAMTA
AT3G17010	B3
AT3G17609	bZIP
AT4G10350	NAC
AT3G18010	WOX
AT3G18100	MYB
AT3G18380	HB-other
AT4G16150	CAMTA
AT3G18550	TCP
AT3G18650	M-type_MADS
AT3G18960	B3
AT3G18990	B3
AT3G19070	G2-like
AT3G19184	B3
AT3G19290	bZIP
AT3G19360	C3H
AT3G19500	bHLH
AT3G19510	HB-PHD
AT3G19580	C2H2
AT3G19860	bHLH
AT3G20310	ERF
AT3G20640	bHLH
AT3G20750	GATA
AT3G20770	EIL
AT3G20840	AP2
AT3G20880	C2H2
AT3G20910	NF-YA
AT3G21175	GATA
AT3G21270	Dof
AT3G21330	bHLH
AT3G21430	MYB_related
AT3G21810	C3H
AT3G21880	CO-like
AT3G22100	bHLH
AT3G22170	FAR1
AT3G22760	CPP
AT3G22780	CPP
AT3G22830	HSF
AT3G23130	C2H2
AT4G17980	NAC
AT3G23220	ERF
AT3G23230	ERF
AT3G46070	C2H2
AT3G24050	GATA
AT3G24120	G2-like
AT3G24140	bHLH
AT3G24310	MYB
AT3G24490	Trihelix
AT3G24520	HSF
AT3G24650	B3
AT3G24860	Trihelix
AT3G25710	bHLH
AT3G25730	RAV
AT3G25790	G2-like
AT3G25890	ERF
AT3G25990	Trihelix
AT3G26620	LBD
AT3G26660	LBD
AT3G26744	bHLH
AT3G26790	B3
AT3G27010	TCP
AT3G27650	LBD
AT3G27785	MYB
AT3G27810	MYB
AT3G27920	MYB
AT3G27940	LBD
AT3G28470	MYB
AT3G28857	bHLH
AT3G60030	SBP
AT3G28917	ZF-HD
AT4G01250	WRKY
AT3G29020	MYB
AT3G29035	NAC
AT3G29340	C2H2
AT3G47620	TCP
AT3G30260	MIKC_MADS
AT4G01720	WRKY
AT3G44290	NAC
AT3G44350	NAC
AT3G44460	bZIP
AT3G44750	C2H2
AT3G44785	C3H
AT3G45150	TCP
AT3G45170	GATA
AT3G45260	C2H2
AT3G45610	Dof
AT3G48430	C2H2
AT3G46130	MYB
AT3G46600	GRAS
AT3G46640	G2-like
AT3G46770	B3
AT3G47500	Dof
AT3G49690	MYB
AT3G50060	MYB
AT3G47640	bHLH
AT3G47710	bHLH
AT3G47870	LBD
AT3G48160	E2F/DP
AT3G50410	Dof
AT3G48440	C3H
AT3G48590	NF-YC
AT3G48920	MYB
AT4G18880	HSF
AT3G56850	bZIP
AT3G49760	bZIP
AT3G49850	MYB_related
AT3G49930	C2H2
AT3G49940	LBD
AT3G49950	GRAS
AT3G59060	bHLH
AT3G50330	bHLH
AT3G61150	HD-ZIP
AT3G50510	LBD
AT3G50650	GRAS
AT3G50700	C2H2
AT3G50750	BES1
AT3G50870	GATA
AT3G50890	ZF-HD
AT3G51060	SRS
AT3G51080	GATA
AT3G51120	C3H
AT3G51910	HSF
AT3G51960	bZIP
AT3G52250	MYB
AT3G52440	Dof
AT3G52910	GRF
AT3G53200	MYB
AT3G53310	B3
AT3G53340	NF-YB
AT3G53370	S1Fa-like
AT3G53790	MYB_related
AT3G53820	C2H2
AT3G54220	GRAS
AT3G54320	AP2
AT3G54340	MIKC_MADS
AT3G54390	Trihelix
AT3G54430	SRS
AT3G54620	bZIP
AT3G54810	GATA
AT3G54990	AP2
AT3G55210	NAC
AT3G55370	Dof
AT3G55730	MYB
AT3G55980	C3H
AT4G18890	BES1
AT3G56520	NAC
AT3G56530	NAC
AT3G56560	NAC
AT3G56660	bZIP
AT3G56770	bHLH
AT4G16430	bHLH
AT3G56970	bHLH
AT3G56980	bHLH
AT3G57230	MIKC_MADS
AT3G57390	MIKC_MADS
AT3G57480	C2H2
AT3G57600	ERF
AT3G57670	C2H2
AT3G57800	bHLH
AT3G57920	SBP
AT3G57980	MYB_related
AT3G58070	C2H2
AT3G58120	bZIP
AT3G58190	LBD
AT3G58630	Trihelix
AT3G58710	WRKY
AT3G58780	MIKC_MADS
AT4G18170	WRKY
AT3G59470	FAR1
AT3G59580	Nin-like
AT4G22070	WRKY
AT3G60110	MYB_related
AT3G60390	HD-ZIP
AT3G60460	MYB
AT3G60490	ERF
AT3G60530	GATA
AT3G60580	C2H2
AT3G60630	GRAS
AT3G61120	MIKC_MADS
AT3G61250	MYB
AT3G62420	bZIP
AT3G61630	ERF
AT3G61830	ARF
AT3G61850	Dof
AT3G61890	HD-ZIP
AT4G23550	WRKY
AT3G61950	bHLH
AT3G61970	B3
AT3G62090	bHLH
AT3G62340	WRKY
AT4G00250	GeBP
AT3G62610	MYB
AT3G62670	ARR-B
AT3G63350	HSF
AT3G66656	M-type_MADS
AT4G00050	bHLH
AT4G00120	bHLH
AT4G00130	GeBP
AT4G00150	GRAS
AT4G00180	YABBY
AT4G00210	LBD
AT4G00220	LBD
AT4G00232	GeBP
AT4G00238	GeBP
AT4G00730	HD-ZIP
AT4G00260	B3
AT4G00270	GeBP
AT4G00390	GeBP
AT4G00480	bHLH
AT4G00540	MYB
AT4G00610	GeBP
AT4G05100	MYB
AT4G00870	bHLH
AT4G00940	Dof
AT4G01060	MYB_related
AT4G01120	bZIP
AT4G01260	GeBP
AT4G26640	WRKY
AT4G01460	bHLH
AT4G01500	B3
AT4G01520	NAC
AT4G30980	bHLH
AT4G01580	B3
AT4G01680	MYB
AT4G24240	WRKY
AT4G02235	M-type_MADS
AT4G02560	HB-other
AT4G02590	bHLH
AT4G02640	bZIP
AT4G02670	C2H2
AT4G03170	B3
AT4G03250	HB-other
AT4G31800	WRKY
AT4G04580	G2-like
AT4G04890	HD-ZIP
AT4G05170	bHLH
AT4G06598	bZIP
AT4G06634	C2H2
AT4G06746	ERF
AT4G08150	TALE
AT4G08250	GRAS
AT4G09180	bHLH
AT4G09450	MYB_related
AT4G09460	MYB
AT4G09820	bHLH
AT4G09960	MIKC_MADS
AT4G10240	DBB
AT4G31550	WRKY
AT4G11140	ERF
AT4G11250	M-type_MADS
AT4G11660	HSF
AT4G11880	MIKC_MADS
AT4G12020	WRKY
AT4G12240	C2H2
AT4G12350	MYB
AT4G12750	HB-other
AT4G12850	FAR1
AT4G13040	ERF
AT4G13480	MYB
AT4G13620	ERF
AT4G13640	G2-like
AT4G13980	HSF
AT4G14410	bHLH
AT4G14540	NF-YB
AT4G14770	CPP
AT4G15090	FAR1
AT4G15250	CO-like
AT4G16110	ARR-B
AT4G16141	GATA
AT4G36160	NAC
AT4G31610	B3
AT4G16610	C2H2
AT4G16750	ERF
AT4G16780	HD-ZIP
AT4G17230	GRAS
AT4G17460	HD-ZIP
AT4G17490	ERF
AT4G17570	GATA
AT4G17695	G2-like
AT4G17710	HD-ZIP
AT4G17750	HSF
AT4G17785	MYB
AT4G17810	C2H2
AT4G17880	bHLH
AT4G24020	Nin-like
AT4G18020	ARR-B
AT4G18390	TCP
AT4G18450	ERF
AT4G18770	MYB
AT4G18870	HSF
AT4G34000	bZIP
AT4G18960	MIKC_MADS
AT4G19630	HSF
AT4G19990	FAR1
AT4G20380	LSD
AT4G20970	bHLH
AT4G21030	Dof
AT4G21040	Dof
AT4G21050	Dof
AT4G21080	Dof
AT4G21330	bHLH
AT4G21340	bHLH
AT4G21440	MYB
AT4G21550	B3
AT4G21610	LSD
AT4G21750	HD-ZIP
AT4G22700	LBD
AT4G22950	MIKC_MADS
AT4G36780	BES1
AT4G23750	ERF
AT4G23980	ARF
AT4G34590	bZIP
AT4G24060	Dof
AT4G24150	GRF
AT4G36730	bZIP
AT4G24470	GATA
AT4G24540	MIKC_MADS
AT4G24660	ZF-HD
AT4G25210	GeBP
AT4G25400	bHLH
AT4G25410	bHLH
AT4G25440	C3H
AT4G25470	ERF
AT4G25480	ERF
AT4G25490	ERF
AT4G25530	HD-ZIP
AT4G25560	MYB
AT4G25610	C2H2
AT4G26150	GATA
AT4G26170	HRT-like
AT4G26440	WRKY
AT4G36930	bHLH
AT4G26930	MYB
AT4G27240	C2H2
AT4G27330	NZZ/SPL
AT4G27950	ERF
AT4G28110	MYB
AT4G28140	ERF
AT4G28500	NAC
AT4G28530	NAC
AT4G28610	G2-like
AT4G28790	bHLH
AT4G28800	bHLH
AT4G28811	bHLH
AT4G28815	bHLH
AT4G29000	CPP
AT4G29100	bHLH
AT4G29190	C3H
AT4G29930	bHLH
AT4G29940	HB-PHD
AT4G30080	ARF
AT4G30935	WRKY
AT5G01380	Trihelix
AT4G31060	ERF
AT4G31270	Trihelix
AT4G36740	HD-ZIP
AT5G01900	WRKY
AT4G31615	B3
AT4G31620	B3
AT4G31630	B3
AT4G31640	B3
AT4G31650	B3
AT4G31660	B3
AT4G31680	B3
AT4G31690	B3
AT5G02840	MYB_related
AT4G31920	ARR-B
AT4G32010	B3
AT4G32040	TALE
AT4G32730	MYB
AT4G32800	ERF
AT4G32880	HD-ZIP
AT4G32890	GATA
AT4G32980	TALE
AT4G33280	B3
AT4G33450	MYB
AT4G33880	bHLH
AT5G03150	C2H2
AT4G34400	B3
AT4G34410	ERF
AT4G34530	bHLH
AT4G38000	Dof
AT4G34610	TALE
AT4G34680	GATA
AT4G34990	MYB
AT4G35040	bZIP
AT4G35270	Nin-like
AT4G35280	C2H2
AT4G35550	WOX
AT4G35580	NAC
AT4G35590	Nin-like
AT4G35610	C2H2
AT4G35700	C2H2
AT4G35900	bZIP
AT4G36060	bHLH
AT5G03790	HD-ZIP
AT4G36240	GATA
AT4G36260	SRS
AT4G36540	bHLH
AT4G36570	MYB_related
AT4G36590	M-type_MADS
AT4G36620	GATA
AT4G36710	GRAS
AT5G06839	bZIP
AT5G06950	bZIP
AT5G06960	bZIP
AT4G36870	TALE
AT4G36900	ERF
AT4G36920	AP2
AT5G02320	MYB
AT4G36990	HSF
AT4G37260	MYB
AT4G37540	LBD
AT4G37650	GRAS
AT4G37730	bZIP
AT4G37740	GRF
AT4G37750	AP2
AT4G37780	MYB
AT4G37790	HD-ZIP
AT4G37850	bHLH
AT4G37940	MIKC_MADS
AT4G38070	bHLH
AT4G38180	FAR1
AT4G38340	Nin-like
AT4G38620	MYB
AT4G38900	bZIP
AT4G38910	BBR-BPC
AT4G38960	DBB
AT4G39070	DBB
AT4G39160	MYB_related
AT4G39250	MYB_related
AT4G39410	WRKY
AT4G39780	ERF
AT4G40060	HD-ZIP
AT5G01200	MYB
AT5G01310	bHLH
AT5G01860	C2H2
AT5G02030	TALE
AT5G07100	WRKY
AT5G02460	Dof
AT5G02470	E2F/DP
AT5G07680	NAC
AT5G09410	CAMTA
AT5G03415	E2F/DP
AT5G03510	C2H2
AT5G03680	Trihelix
AT5G03720	HSF
AT5G03740	C2H2
AT5G10030	bZIP
AT5G04150	bHLH
AT5G04240	C2H2
AT5G04340	C2H2
AT5G04390	C2H2
AT5G04400	NAC
AT5G04410	NAC
AT5G04640	M-type_MADS
AT5G04760	MYB
AT5G05090	G2-like
AT5G05120	C2H2
AT5G05550	Trihelix
AT5G05660	NF-X1
AT5G05770	WOX
AT5G05790	MYB
AT5G06070	C2H2
AT5G06080	LBD
AT5G06100	MYB
AT5G06110	MYB
AT5G06250	B3
AT5G06420	C3H
AT5G06500	M-type_MADS
AT5G06510	NF-YA
AT5G06650	C2H2
AT5G06710	HD-ZIP
AT5G06770	C3H
AT5G06800	G2-like
AT5G08520	MYB
AT5G13080	WRKY
AT5G13180	NAC
AT5G07160	bZIP
AT5G07210	ARR-B
AT5G07500	C3H
AT5G07580	ERF
AT5G10280	MYB
AT5G07690	MYB
AT5G07700	MYB
AT5G08070	TCP
AT5G08130	bHLH
AT5G08141	bZIP
AT5G08190	NF-YB
AT5G08330	TCP
AT5G11260	bZIP
AT5G09330	NAC
AT5G16820	HSF
AT5G09750	bHLH
AT5G09780	B3
AT5G17300	MYB_related
AT5G10120	EIL
AT5G10140	MIKC_MADS
AT5G12870	MYB
AT5G10510	AP2
AT5G10570	bHLH
AT5G10970	C2H2
AT5G11050	MYB
AT5G11060	TALE
AT5G11190	ERF
AT5G18270	NAC
AT5G11270	HB-other
AT5G11510	MYB
AT5G11590	ERF
AT5G12330	SRS
AT5G12840	NF-YA
AT5G12850	C3H
AT5G14340	MYB
AT5G22570	WRKY
AT5G13790	MIKC_MADS
AT5G13910	ERF
AT5G14000	NAC
AT5G14010	C2H2
AT5G14140	C2H2
AT5G14280	GeBP
AT5G15830	bZIP
AT5G14490	NAC
AT5G14750	MYB
AT5G14960	E2F/DP
AT5G15060	LBD
AT5G15150	HD-ZIP
AT5G15160	bHLH
AT5G15210	ZF-HD
AT5G15310	MYB
AT5G15480	C2H2
AT5G15800	MIKC_MADS
AT5G24110	WRKY
AT5G15840	DBB
AT5G15850	CO-like
AT5G16540	C3H
AT5G16560	G2-like
AT5G16600	MYB
AT5G16770	MYB
AT5G26170	WRKY
AT5G17260	NAC
AT5G17430	AP2
AT5G17320	HD-ZIP
AT5G17800	MYB
AT5G17490	GRAS
AT5G23280	TCP
AT5G17810	WOX
AT5G18000	B3
AT5G18037	NAC
AT5G18090	B3
AT5G18240	G2-like
AT5G18300	NAC
AT5G18450	ERF
AT5G18550	C3H
AT5G18560	ERF
AT5G18830	SBP
AT5G18960	FAR1
AT5G19490	NF-YC
AT5G19790	ERF
AT5G20240	MIKC_MADS
AT5G20730	ARF
AT5G21120	EIL
AT5G22220	E2F/DP
AT5G22290	NAC
AT5G22380	NAC
AT5G22890	C2H2
AT5G22990	C2H2
AT5G23090	NF-YB
AT5G23260	MIKC_MADS
AT5G28770	bZIP
AT5G23650	MYB
AT5G29000	G2-like
AT5G24590	NAC
AT5G24800	bZIP
AT5G24930	CO-like
AT5G25160	C2H2
AT5G25190	ERF
AT5G25220	TALE
AT5G25390	ERF
AT5G25470	B3
AT5G25475	B3
AT5G25790	CPP
AT5G25810	ERF
AT5G25830	GATA
AT5G26580	M-type_MADS
AT5G26630	M-type_MADS
AT5G26650	M-type_MADS
AT5G26660	MYB
AT5G26749	C3H
AT5G26880	M-type_MADS
AT5G26930	GATA
AT5G26950	M-type_MADS
AT5G27050	M-type_MADS
AT5G27070	M-type_MADS
AT5G27090	M-type_MADS
AT5G27130	M-type_MADS
AT5G27580	M-type_MADS
AT5G27810	M-type_MADS
AT5G27880	C2H2
AT5G27910	NF-YC
AT5G27944	M-type_MADS
AT5G27960	M-type_MADS
AT5G28040	GeBP
AT5G28300	Trihelix
AT5G28530	FAR1
AT5G28650	WRKY
AT5G38800	bZIP
AT5G39610	NAC
AT5G32460	B3
AT5G33210	SRS
AT5G35550	MYB
AT5G35770	SAP
AT5G35900	LBD
AT5G37020	ARF
AT5G37260	MYB_related
AT5G37415	M-type_MADS
AT5G37800	bHLH
AT5G38140	NF-YC
AT5G38620	M-type_MADS
AT5G38740	M-type_MADS
AT5G41570	WRKY
AT5G38860	bHLH
AT5G39660	Dof
AT5G39690	NAC
AT5G39700	MYB
AT5G39750	M-type_MADS
AT5G39760	ZF-HD
AT5G39810	M-type_MADS
AT5G39820	NAC
AT5G39860	bHLH
AT5G40120	M-type_MADS
AT5G40220	M-type_MADS
AT5G40330	MYB
AT5G40350	MYB
AT5G40360	MYB
AT5G40430	MYB
AT5G40880	C3H
AT5G41020	MYB_related
AT5G41030	TCP
AT5G41090	NAC
AT5G41200	M-type_MADS
AT5G41315	bHLH
AT5G41410	TALE
AT5G45300	BES1
AT5G41765	GeBP
AT5G41920	GRAS
AT5G42520	BBR-BPC
AT5G42630	G2-like
AT5G42640	C2H2
AT5G42700	B3
AT5G42780	ZF-HD
AT5G42910	bZIP
AT5G43170	C2H2
AT5G43175	bHLH
AT5G43250	NF-YC
AT5G43270	SBP
AT5G43290	WRKY
AT5G43540	C2H2
AT5G43840	HSF
AT5G44080	bZIP
AT5G44160	C2H2
AT5G44180	HB-other
AT5G44190	G2-like
AT5G44210	ERF
AT5G45050	WRKY
AT5G45260	WRKY
AT5G46350	WRKY
AT5G45420	MYB_related
AT5G45580	G2-like
AT5G45710	HSF
AT5G45980	WOX
AT5G46010	WOX
AT5G46590	NAC
AT5G46690	bHLH
AT5G46760	bHLH
AT5G46830	bHLH
AT5G46880	HD-ZIP
AT5G47140	GATA
AT5G47370	HD-ZIP
AT5G47390	MYB_related
AT5G47640	NF-YB
AT5G47660	Trihelix
AT5G47670	NF-YB
AT5G48150	GRAS
AT5G48250	CO-like
AT5G48560	bHLH
AT5G48670	M-type_MADS
AT5G49200	C3H
AT5G49240	ARR-B
AT5G49300	GATA
AT5G49330	MYB
AT5G49420	M-type_MADS
AT5G49450	bZIP
AT5G49490	M-type_MADS
AT5G49620	MYB
AT5G50080	ERF
AT5G50470	NF-YC
AT5G50480	NF-YC
AT5G50490	NF-YC
AT5G50570	SBP
AT5G50670	SBP
AT5G50820	NAC
AT5G50915	bHLH
AT5G51190	ERF
AT5G51780	bHLH
AT5G51790	bHLH
AT5G51860	MIKC_MADS
AT5G51870	MIKC_MADS
AT5G51910	TCP
AT5G51980	C3H
AT5G51990	ERF
AT5G52010	C2H2
AT5G52020	ERF
AT5G52170	HD-ZIP
AT5G52260	MYB
AT5G52510	GRAS
AT5G52600	MYB
AT5G52660	MYB_related
AT5G52830	WRKY
AT5G53040	Nin-like
AT5G53200	MYB_related
AT5G53210	bHLH
AT5G53290	ERF
AT5G53660	GRF
AT5G53950	NAC
AT5G53980	HD-ZIP
AT5G54070	HSF
AT5G54230	MYB
AT5G54680	bHLH
AT5G55020	MYB
AT5G55690	M-type_MADS
AT5G56110	MYB
AT5G56200	C2H2
AT5G56270	WRKY
AT5G56620	NAC
AT5G56780	HRT-like
AT5G56840	MYB_related
AT5G56860	GATA
AT5G57150	bHLH
AT5G57390	AP2
AT5G57520	C2H2
AT5G57620	MYB
AT5G57660	CO-like
AT5G57720	B3
AT5G58010	bHLH
AT5G58080	ARR-B
AT5G58280	B3
AT5G58340	MYB_related
AT5G58620	C3H
AT5G58850	MYB
AT5G58890	M-type_MADS
AT5G58900	MYB_related
AT5G59340	WOX
AT5G59450	GRAS
AT5G59570	G2-like
AT5G59780	MYB
AT5G60120	AP2
AT5G60130	B3
AT5G60140	B3
AT5G60142	B3
AT5G60200	Dof
AT5G60440	M-type_MADS
AT5G60450	ARF
AT5G60470	C2H2
AT5G60480	ZF-HD
AT5G60690	HD-ZIP
AT5G60830	bZIP
AT5G60850	Dof
AT5G60890	MYB
AT5G60910	MIKC_MADS
AT5G60970	TCP
AT5G61270	bHLH
AT5G61420	MYB
AT5G61430	NAC
AT5G61470	C2H2
AT5G61590	ERF
AT5G61600	ERF
AT5G61620	MYB_related
AT5G61850	LFY
AT5G62000	ARF
AT5G62020	HSF
AT5G62110	G2-like
AT5G62165	MIKC_MADS
AT5G62320	MYB
AT5G62380	NAC
AT5G62430	Dof
AT5G62470	MYB
AT5G62610	bHLH
AT5G62940	Dof
AT5G63090	LBD
AT5G63260	C3H
AT5G63280	C2H2
AT5G63420	Trihelix
AT5G63470	NF-YC
AT5G64060	NAC
AT5G64220	CAMTA
AT5G64530	NAC
AT5G65050	MIKC_MADS
AT5G65060	MIKC_MADS
AT5G65070	MIKC_MADS
AT5G65080	MIKC_MADS
AT5G65100	EIL
AT5G65210	bZIP
AT5G65230	MYB
AT5G65310	HD-ZIP
AT5G65320	bHLH
AT5G65330	M-type_MADS
AT5G65410	ZF-HD
AT5G65510	AP2
AT5G65590	Dof
AT5G65640	bHLH
AT5G65790	MYB
AT5G66300	NAC
AT5G66320	GATA
AT5G66350	SRS
AT5G66700	HD-ZIP
AT5G66730	C2H2
AT5G66770	GRAS
AT5G66870	LBD
AT5G66940	Dof
AT5G66980	B3
AT5G66990	Nin-like
AT5G67000	ERF
AT5G67010	ERF
AT5G67060	bHLH
AT5G67110	bHLH
AT5G67180	AP2
AT5G67190	ERF
AT5G67300	MYB
AT5G67411	GRAS
AT5G67420	LBD
AT5G67450	C2H2
AT5G67580	MYB_related

## Sheet: Table S15
Table S15. Quantification of differentially expressed transcription factors among the pairwise comparisons
Full transcription factor list from TFDB (http://planttfdb.gao-lab.org)			Defferentially expressed transcription factor analysis counts
			fc2 vs. wt - cycling up			fc2 vs. wt - cycling down			fc2 pub4 vs. wt - cycling up			fc2 pub4 vs. wt - cycling down			fc2 vs. wt - 24h up			fc2 vs. wt - 24h down			fc2 pub4 vs. wt - 24h up			fc2 pub4 vs. wt - 24h down
Row Labels	Count of Family		Row Labels	Count of Family		Row Labels	Count of Family		Row Labels	Count of Family		Row Labels	Count of Family		Row Labels	Count of Family		Row Labels	Count of Family		Row Labels	Count of Family		Row Labels	Count of Family
AP2	18		ARF	1		ARR-B	2		AP2	1		B3	1		bHLH	1		NA	NA		AP2	1		bHLH	1
ARF	22		ARR-B	1		bHLH	14		bHLH	4		bHLH	1		C2H2	1					bHLH	1		bZIP	1
ARR-B	14		B3	3		bZIP	2		C2H2	1		bZIP	1		ERF	2					C2H2	1		C3H	1
B3	66		BES1	1		C2H2	2		ERF	7		C3H	1		HSF	1					ERF	1		ERF	1
BBR-BPC	7		bHLH	9		C3H	2		MIKC_MADS	1		CO-like	1		MIKC_MADS	6					HSF	1		MIKC_MADS	1
BES1	8		bZIP	3		CO-like	5		MYB	4		ERF	1		MYB_related	1					WRKY	1		Grand Total	5
bHLH	153		C2H2	11		Dof	2		NAC	1		LBD	1		NAC	1					Grand Total	6
bZIP	74		C3H	4		ERF	4		SRS	1		MIKC_MADS	4		Grand Total	13
C2H2	100		DBB	1		G2-like	4		Trihelix	1		MYB_related	1
C3H	50		Dof	1		GATA	2		WRKY	6		SBP	1
CAMTA	6		ERF	25		HD-ZIP	3		ZF-HD	1		Grand Total	13
CO-like	14		G2-like	3		M-type_MADS	2		Grand Total	28
CPP	8		GATA	1		MYB	6
DBB	11		GRAS	1		MYB_related	7
Dof	36		HD-ZIP	4		NAC	6
E2F/DP	8		HSF	1		NF-YB	1
EIL	6		LBD	3		TCP	1
ERF	122		LSD	1		Trihelix	2
FAR1	17		MIKC_MADS	1		WOX	1
G2-like	42		MYB	17		Grand Total	68
GATA	30		MYB_related	1
GeBP	22		NAC	23
GRAS	34		RAV	1
GRF	9		Trihelix	2
HB-other	7		WRKY	32
HB-PHD	2		Grand Total	151
HD-ZIP	48
HRT-like	2		Transcription factor enrichment analysis (TFEA) counts
HSF	24		fc2 vs. wt - cycling up			fc2 vs. wt - cycling down			fc2 pub4 vs. wt - cycling up			fc2 pub4 vs. wt - cycling down
LBD	43		Row Labels	Count of Anth TF		Row Labels	Count of Protein Name		Row Labels	Count of Name		Row Labels	Count of Family
LFY	1		B3	1		AP2	1		B3	1		ARF	2
LSD	3		BES1	6		BBR-BPC	3		bHLH	3		B3	1
MIKC_MADS	42		bHLH	12		BES1	1		bZIP	2		BES1	4
M-type_MADS	66		bZIP	27		bHLH	15		CAMTA	2		bZIP	1
MYB	144		C2H2	8		bZIP	19		Dof	1		C3H	1
MYB_related	61		CAMTA	2		C2H2	3		G2-like	1		Dof	5
NAC	113		Dof	1		Dof	6		HD-ZIP	1		erf	4
NF-X1	2		G2-like	7		G2-like	2		MYB	2		GATA	1
NF-YA	10		HD-ZIP	7		GeBP	2		MYB_related	1		HD-ZIP	4
NF-YB	13		HSF	4		GRAS	1		NAC	2		MIKC_MADS	2
NF-YC	14		MYB	1		HD-ZIP	4		SBP	1		MYB	6
Nin-like	14		MYB_related	11		MIKC_MADS	2		WRKY	30		MYB_related	6
NZZ/SPL	1		NAC	47		MYB	40		ZF-HD	2		NAC	8
RAV	6		Trihelix	1		MYB_related	9		Grand Total	49		RAV	1
S1Fa-like	3		WRKY	43		Nin-like	1					TCP	3
SAP	1		ZF-HD	1		SBP	1					Trihelix	1
SBP	17		Grand Total	179		TCP	5					ZF-HD	1
SRS	11					Grand Total	115					Grand Total	51
STAT	2
TALE	21
TCP	24
Trihelix	29
VOZ	2
Whirly	3
WOX	16
WRKY	72
YABBY	6
ZF-HD	17
Grand Total	1717

## Sheet: Table S16
Table S16. Enrichment analysis of differentially expressed transcription factors
fc2 TFs up (cycling)												fc2 pub4 TFs up (cycling)
Row Labels	Count of TF Family Name	Total	Label	Background Count	Background total	p-value	RANK	FDR	-log10FDR			Row Labels	Count of TF Family Name	Total	Label	Background Count	Background total	p-value	RANK	FDR	-log10FDR
WRKY	32	151	WRKY	72	1717	9.34466e-17	1	2.33617e-15	14.6315			WRKY	6	28	WRKY	72	1717	0.00069842	1	0.00768262	2.11449
ERF	25	151	ERF	122	1717	1.69158e-05	2	0.000211447	3.6748			ERF	7	28	ERF	122	1717	0.00211286	2	0.0116207	1.93477
NAC	23	151	NAC	113	1717	4.1715e-05	3	0.000347625	3.45889			MYB	4	28	MYB	144	1717	0.124134	3	0.455159	0.341837
MYB_related	1	151	MYB_related	61	1717	0.020046	4	0.125288	0.902092			bHLH	4	28	bHLH	153	1717	0.138051	4	0.37964	0.420628
MYB	17	151	MYB	144	1717	0.0479863	5	0.239932	0.619912			SRS	1	28	SRS	11	1717	0.153011	5	0.336623	0.472856
bHLH	9	151	bHLH	153	1717	0.0523906	6	0.218294	0.660958			ZF-HD	1	28	ZF-HD	17	1717	0.214855	6	0.393901	0.404613
bZIP	3	151	bZIP	74	1717	0.0617465	7	0.220523	0.656546			AP2	1	28	AP2	18	1717	0.223881	7	0.351813	0.453689
MIKC_MADS	1	151	MIKC_MADS	42	1717	0.082889	8	0.259028	0.586653			NAC	1	28	NAC	113	1717	0.293594	8	0.403692	0.39395
B3	3	151	B3	66	1717	0.0925539	9	0.257094	0.589908			Trihelix	1	28	Trihelix	29	1717	0.302264	9	0.369433	0.432464
C2H2	11	151	C2H2	100	1717	0.0971038	10	0.242759	0.614824			C2H2	1	28	C2H2	100	1717	0.323664	10	0.35603	0.448513
Dof	1	151	Dof	36	1717	0.124591	11	0.283161	0.547967			MIKC_MADS	1	28	MIKC_MADS	42	1717	0.35471	11	0.35471	0.450127
GRAS	1	151	GRAS	34	1717	0.141831	12	0.295482	0.52947			Grand Total	28
GATA	1	151	GATA	30	1717	0.181689	13	0.349403	0.456674
C3H	4	151	C3H	50	1717	0.202177	14	0.36103	0.442456
HD-ZIP	4	151	HD-ZIP	48	1717	0.205421	15	0.342368	0.465507
LBD	3	151	LBD	43	1717	0.212964	16	0.332756	0.477874			fc2 pub4 TFs down (cycling)
G2-like	3	151	G2-like	42	1717	0.217307	17	0.319569	0.495435			Row Labels	Count of TF Family Name	Total	Label	Background Count	Background total	p-value	RANK	FDR	-log10FDR
LSD	1	151	LSD	3	1717	0.219711	18	0.305155	0.51548			MIKC_MADS	4	13	MIKC_MADS	42	1717	0.000181138	1	0.00271708	2.5659
HSF	1	151	HSF	24	1717	0.253829	19	0.333985	0.476273			CO-like	1	13	CO-like	14	1717	0.0967256	2	0.725442	0.139397
Trihelix	2	151	Trihelix	29	1717	0.263029	20	0.328786	0.483087			SBP	1	13	SBP	17	1717	0.114986	3	0.574928	0.240386
ARF	1	151	ARF	22	1717	0.280065	21	0.333411	0.47702			LBD	1	13	LBD	43	1717	0.24159	4	0.905962	0.0428902
RAV	1	151	RAV	6	1717	0.333801	22	0.379319	0.420995			C3H	1	13	C3H	50	1717	0.267097	5	0.801292	0.0962091
BES1	1	151	BES1	8	1717	0.370431	23	0.402643	0.39508			MYB_related	1	13	MYB_related	61	1717	0.300893	6	0.752232	0.123648
ARR-B	1	151	ARR-B	14	1717	0.373252	24	0.388804	0.410269			B3	1	13	B3	66	1717	0.313916	7	0.672678	0.172193
DBB	1	151	DBB	11	1717	0.386589	25	0.386589	0.412751			bZIP	1	13	bZIP	74	1717	0.331973	8	0.622449	0.205896
Grand Total	151											bHLH	1	13	bHLH	153	1717	0.379199	9	0.631998	0.199284
												ERF	1	13	ERF	122	1717	0.382984	10	0.574476	0.240728
												Grand Total	13
fc2 TFs up (24h)
Row Labels	Count of TF Family Name	Total	Label	Background Count	Background total	p-value	RANK	FDR	-log10FDR
CO-like	5	68	CO-like	14	1717	0.000120356	1	0.00228676	2.64078			fc2 pub4 TFs up (24h)
bHLH	14	68	bHLH	153	1717	0.00130762	2	0.0124224	1.90579			Row Labels	Count of TF Family Name	Total	Label	Background Count	Background total	p-value	RANK	FDR	-log10FDR
MYB_related	7	68	MYB_related	61	1717	0.00668381	3	0.0423308	1.37334			AP2	1	6	AP2	18	1717	0.0598423	1	0.359054	0.44484
G2-like	4	68	G2-like	42	1717	0.0584801	4	0.27778	0.556298			HSF	1	6	HSF	24	1717	0.0783892	2	0.235168	0.628623
ARR-B	2	68	ARR-B	14	1717	0.0877291	5	0.333371	0.477073			WRKY	1	6	WRKY	72	1717	0.203633	3	0.407265	0.390123
NAC	6	68	NAC	113	1717	0.132618	6	0.419958	0.376794			C2H2	1	6	C2H2	100	1717	0.259531	4	0.389297	0.409719
C2H2	2	68	C2H2	100	1717	0.14572	7	0.395527	0.402824			ERF	1	6	ERF	122	1717	0.295642	5	0.35477	0.450053
MYB	6	68	MYB	144	1717	0.17031	8	0.404487	0.393095			bHLH	1	6	bHLH	153	1717	0.336065	6	0.336065	0.473577
HD-ZIP	3	68	HD-ZIP	48	1717	0.176562	9	0.372743	0.42859
ERF	4	68	ERF	122	1717	0.188167	10	0.357517	0.446704
Trihelix	2	68	Trihelix	29	1717	0.215801	11	0.372747	0.428586
GATA	2	68	GATA	30	1717	0.222175	12	0.351777	0.453733			fc2 pub4 TFs down (24h)
bZIP	2	68	bZIP	74	1717	0.232823	13	0.34028	0.468164			Row Labels	Count of TF Family Name	Total	Label	Background Count	Background total	p-value	RANK	FDR	-log10FDR
Dof	2	68	Dof	36	1717	0.253161	14	0.343575	0.463978			MIKC_MADS	1	5	MIKC_MADS	42	1717	0.11102	1	0.555101	0.255628
M-type_MADS	2	68	M-type_MADS	66	1717	0.256436	15	0.324819	0.488359			C3H	1	5	C3H	50	1717	0.129658	2	0.324144	0.489262
C3H	2	68	C3H	50	1717	0.280345	16	0.33291	0.477673			bZIP	1	5	bZIP	74	1717	0.181069	3	0.301782	0.520306
NF-YB	1	68	NF-YB	13	1717	0.318743	17	0.356242	0.448255			ERF	1	5	ERF	122	1717	0.265105	4	0.331381	0.479672
WOX	1	68	WOX	16	1717	0.347795	18	0.367117	0.435196			bHLH	1	5	bHLH	153	1717	0.307342	5	0.307342	0.512379
TCP	1	68	TCP	24	1717	0.378009	19	0.378009	0.422498
Grand Total	68
fc2 TFs down (24h)
Row Labels	Count of TF Family Name	Total	Label	Background Count	Background total	p-value	RANK	FDR	-log10FDR
MIKC_MADS	6	13	MIKC_MADS	42	1717	2.19824e-07	1	1.53877e-06	5.81283
ERF	2	13	ERF	122	1717	0.175534	2	0.61437	0.21157
MYB_related	1	13	MYB_related	61	1717	0.300893	3	0.702083	0.153612
C2H2	1	13	C2H2	100	1717	0.370219	4	0.647883	0.188503
HSF	1	13	HSF	24	1717	0.154466	5	0.216252	0.66504
bHLH	1	13	bHLH	153	1717	0.379199	6	0.442399	0.354186
NAC	1	13	NAC	113	1717	0.379599	7	0.379599	0.420675

## Sheet: Table S17
Table S17. Gene ontology term enrichment analysis of differentially expressed transcription factors
Analysis performend using DAVID functional annotation tool https://david.ncifcrf.gov/tools.jsp
GO term enrichment of all TFs up fc2 vs. wt - cycling																GO term enrichment of all TFs up fc2 pub4 vs. wt - cycling
Category	Term	Count	%	PValue	Genes	List Total	Pop Hits	Pop Total	Fold Enrichment	Bonferroni	Benjamini	FDR	log10(FDR)			Category	Term	Count	%	PValue	Genes	List Total	Pop Hits	Pop Total	Fold Enrichment	Bonferroni	Benjamini	FDR	-log10FDR
GOTERM_BP_DIRECT	GO:0006355~regulation of transcription, DNA-templated	150	68.4932	4.6425e-110	AT4G18170, AT5G18300, AT2G18300, AT5G15830, AT5G65130, AT5G46690, AT5G25190, AT5G62380, AT5G08330, AT3G45610, AT5G01380, AT4G17230, AT5G06710, AT2G40750, AT5G18270, AT3G50260, AT3G56400, AT2G33710, AT4G29230, AT1G68200, AT5G67300, AT3G61950, AT1G18860, AT1G10585, AT1G25550, AT4G17500, AT2G42380, AT2G23320, AT1G73870, AT5G39860, AT1G69810, AT1G01720, AT5G64060, AT5G15130, AT2G38250, AT5G46350, AT5…	217	1928	23398	8.38887	1.71308e-107	1.71308e-107	1.58309e-107	106.8			GOTERM_BP_DIRECT	GO:0006355~regulation of transcription, DNA-templated	19	67.8571	6.47068e-14	AT4G27950, AT4G06746, AT4G17490, AT3G54990, AT4G18170, AT5G24110, AT2G33710, AT1G31310, AT3G57670, AT1G73830, AT2G38470, AT5G47230, AT1G18400, AT2G18120, AT2G18350, AT2G43140, AT5G56960, AT1G36060, AT2G43000	28	1928	23398	8.23507	7.37876e-12	7.37658e-12	7.24717e-12	11.1398
GOTERM_BP_DIRECT	GO:0045893~positive regulation of transcription, DNA-templated	46	21.0046	9.91359e-39	AT1G66810, AT5G47220, AT2G47190, AT5G49520, AT5G44190, AT2G36270, AT2G31180, AT5G16600, AT5G62380, AT3G51080, AT2G47520, AT5G08790, AT5G39610, AT1G27045, AT1G29860, AT3G11020, AT4G18880, AT3G54810, AT4G01540, AT4G27410, AT5G43410, AT4G29230, AT2G38340, AT5G47230, AT3G61910, AT4G22680, AT2G32460, AT2G20570, AT4G17500, AT4G38000, AT4G36240, AT1G43160, AT2G42380, AT3G61890, AT5G13330, AT1G73870, AT4…	217	342	23398	14.5028	3.65812e-36	1.82906e-36	1.69027e-36	35.772			GOTERM_BP_DIRECT	GO:0009873~ethylene-activated signaling pathway	8	28.5714	2.07543e-09	AT4G27950, AT4G06746, AT4G17490, AT3G54990, AT5G13330, AT2G33710, AT1G36060, AT5G47230	28	197	23398	33.9347	2.36599e-07	1.18299e-07	1.16224e-07	6.9347
GOTERM_BP_DIRECT	GO:0009873~ethylene-activated signaling pathway	29	13.242	3.39721e-25	AT5G47220, AT5G61890, AT5G65130, AT5G25190, AT2G22200, AT2G47520, AT1G77640, AT1G25560, AT2G40750, AT3G56400, AT3G50260, AT1G62300, AT5G21960, AT1G06160, AT5G43410, AT3G23240, AT2G33710, AT5G64750, AT1G28370, AT5G47230, AT4G23750, AT4G17500, AT1G43160, AT5G07310, AT5G13330, AT5G11590, AT1G44830, AT5G53290, AT4G16110	217	197	23398	15.8727	1.25357e-22	4.17857e-23	3.8615e-23	22.4132			GOTERM_BP_DIRECT	GO:0045893~positive regulation of transcription, DNA-templated	6	21.4286	4.01507e-05	AT1G29860, AT5G13330, AT4G23810, AT5G47230, AT4G22680, AT2G18120	28	342	23398	14.6604	0.00456681	0.00152573	0.00149896	2.82421
GOTERM_BP_DIRECT	GO:0071456~cellular response to hypoxia	18	8.21918	2.18952e-10	AT3G46090, AT3G56400, AT3G46080, AT1G08290, AT3G02550, AT5G63790, AT4G01250, AT1G27730, AT2G47520, AT1G25550, AT2G46400, AT5G04340, AT1G25560, AT5G59820, AT4G17230, AT5G05410, AT2G40140, AT1G01720	217	252	23398	7.70178	8.07934e-08	2.01983e-08	1.86657e-08	7.72896			GOTERM_BP_DIRECT	GO:0009751~response to salicylic acid	4	14.2857	0.00477056	AT5G13330, AT5G24110, AT4G23810, AT1G80840	28	298	23398	11.2167	0.420243	0.135961	0.133576	0.874272
GOTERM_BP_DIRECT	GO:0009751~response to salicylic acid	16	7.30594	1.29132e-07	AT3G56400, AT4G31800, AT5G67300, AT1G18860, AT5G08790, AT2G46400, AT1G43160, AT2G23320, AT5G13330, AT4G23810, AT2G40750, AT1G80840, AT4G11070, AT2G02450, AT1G02230, AT2G25000	217	298	23398	5.78926	4.76485e-05	9.52994e-06	8.8068e-06	5.05518			GOTERM_BP_DIRECT	GO:2000762~regulation of phenylpropanoid metabolic process	2	7.14286	0.0171751	AT1G18400, AT4G22680	28	15	23398	111.419	0.861235	0.341228	0.335242	0.474642
GOTERM_BP_DIRECT	GO:0010200~response to chitin	6	2.73973	3.61895e-07	AT3G46090, AT1G27730, AT3G46080, AT5G59820, AT3G53600, AT2G37430	217	17	23398	38.0558	0.00013353	2.22565e-05	2.05677e-05	4.68681			GOTERM_BP_DIRECT	GO:0010120~camalexin biosynthetic process	2	7.14286	0.0205759	AT2G38470, AT2G43000	28	18	23398	92.8492	0.906531	0.341228	0.335242	0.474642
GOTERM_BP_DIRECT	GO:1900057~positive regulation of leaf senescence	6	2.73973	1.15478e-06	AT5G39610, AT1G29860, AT4G18170, AT3G04060, AT1G77450, AT1G34180	217	21	23398	30.8071	0.000426025	6.08736e-05	5.62545e-05	4.24984			GOTERM_BP_DIRECT	GO:0009723~response to ethylene	3	10.7143	0.0209526	AT1G29860, AT5G13330, AT1G56650	28	194	23398	12.9223	0.910541	0.341228	0.335242	0.474642
GOTERM_BP_DIRECT	GO:0009737~response to abscisic acid	28	12.7854	1.41804e-06	AT4G22070, AT2G47190, AT2G36270, AT5G46350, AT4G21440, AT5G62380, AT1G48000, AT1G01010, AT5G39610, AT2G46270, AT1G02220, AT5G18270, AT4G27410, AT5G21960, AT1G80590, AT3G19580, AT5G64750, AT5G67300, AT4G05100, AT1G27730, AT2G02820, AT1G43160, AT2G23320, AT3G61890, AT5G13330, AT2G46680, AT1G08810, AT2G40340	217	1045	23398	2.88909	0.00052312	6.54071e-05	6.04439e-05	4.21865			GOTERM_BP_DIRECT	GO:1900057~positive regulation of leaf senescence	2	7.14286	0.0239654	AT1G29860, AT4G18170	28	21	23398	79.585	0.937044	0.341506	0.335515	0.474288
GOTERM_BP_DIRECT	GO:0009414~response to water deprivation	30	13.6986	2.05158e-06	AT2G47190, AT3G23250, AT2G13570, AT2G36270, AT2G38470, AT2G42150, AT2G47520, AT1G01010, AT3G11020, AT3G53600, AT1G02220, AT5G18270, AT3G15500, AT4G27410, AT5G21960, AT1G33240, AT3G19580, AT2G38340, AT5G67300, AT1G27730, AT5G07690, AT1G43160, AT2G23320, AT1G07900, AT3G61890, AT5G13330, AT1G52890, AT5G05410, AT2G46680, AT1G08810	217	1198	23398	2.70012	0.000756747	7.87215e-05	7.2748e-05	4.13818			GOTERM_BP_DIRECT	GO:0009718~anthocyanin-containing compound biosynthetic process	2	7.14286	0.0273435	AT1G56650, AT2G43000	28	24	23398	69.6369	0.957598	0.346351	0.340275	0.46817
GOTERM_BP_DIRECT	GO:0006357~regulation of transcription from RNA polymerase II promoter	16	7.30594	2.13337e-06	AT3G56980, AT4G22950, AT2G13570, AT3G61950, AT1G18750, AT3G20640, AT5G46690, AT4G01460, AT1G10586, AT1G10585, AT2G43140, AT2G42280, AT4G05170, AT2G46810, AT1G22590, AT4G18880	217	372	23398	4.63763	0.000786906	7.87215e-05	7.2748e-05	4.13818			GOTERM_BP_DIRECT	GO:0010193~response to ozone	2	7.14286	0.0407438	AT5G24110, AT4G23810	28	36	23398	46.4246	0.991279	0.457187	0.449166	0.347593
GOTERM_BP_DIRECT	GO:2000022~regulation of jasmonic acid mediated signaling pathway	7	3.19635	3.48245e-06	AT3G56400, AT2G46400, AT1G67710, AT4G23810, AT3G53600, AT5G67300, AT2G40750	217	45	23398	16.7728	0.0012842	0.00011682	0.000107956	3.96675			GOTERM_BP_DIRECT	GO:0010150~leaf senescence	3	10.7143	0.0441145	AT5G24110, AT4G23810, AT2G43000	28	291	23398	8.61487	0.994162	0.457187	0.449166	0.347593
GOTERM_BP_DIRECT	GO:0009617~response to bacterium	14	6.39269	9.25312e-06	AT3G56400, AT3G50260, AT5G49520, AT5G18300, AT1G74430, AT5G07690, AT1G01010, AT2G46400, AT4G21610, AT1G18570, AT5G61420, AT4G23810, AT5G06710, AT1G76890	217	319	23398	4.73213	0.0034086	0.000275929	0.000254991	3.59347			GOTERM_BP_DIRECT	GO:0042542~response to hydrogen peroxide	2	7.14286	0.0820156	AT5G24110, AT4G23810	28	74	23398	22.5849	0.999942	0.779148	0.765479	0.116067
GOTERM_BP_DIRECT	GO:0042742~defense response to bacterium	27	12.3288	9.72108e-06	AT4G31800, AT5G01900, AT4G22070, AT5G49520, AT2G38470, AT5G46350, AT1G77640, AT1G80840, AT4G11070, AT2G40750, AT5G18270, AT3G56400, AT3G50260, AT5G21960, AT2G41835, AT5G22570, AT2G33710, AT5G67300, AT1G18860, AT5G64810, AT2G46400, AT2G23320, AT4G23810, AT1G18570, AT1G69810, AT1G02230, AT2G25000	217	1092	23398	2.666	0.00358067	0.000275929	0.000254991	3.59347
GOTERM_BP_DIRECT	GO:0010150~leaf senescence	13	5.93607	1.81405e-05	AT3G56400, AT1G18860, AT4G01250, AT5G08790, AT2G23320, AT5G39610, AT4G23810, AT1G02230, AT1G02220, AT5G18270, AT2G43000, AT3G10500, AT4G16110	217	291	23398	4.81692	0.00667154	0.000478131	0.00044185	3.35472			GO term enrichment of all TFs down fc2 pub4 vs. wt - cycling
GOTERM_BP_DIRECT	GO:0045892~negative regulation of transcription, DNA-templated	11	5.02283	2.60677e-05	AT3G56400, AT1G27730, AT1G62300, AT5G08790, AT2G30424, AT1G33240, AT2G36080, AT3G19580, AT1G80840, AT2G40260, AT5G47370	217	209	23398	5.67499	0.00957299	0.000604906	0.000559005	3.25258			Category	Term	Count	%	PValue	Genes	List Total	Pop Hits	Pop Total	Fold Enrichment	Bonferroni	Benjamini	FDR	-log10FDR
GOTERM_BP_DIRECT	GO:0050832~defense response to fungus	28	12.7854	2.6229e-05	AT4G31800, AT4G22070, AT5G61890, AT2G38470, AT5G46350, AT1G74430, AT1G80840, AT4G11070, AT2G40750, AT2G02450, AT1G02220, AT5G18270, AT3G56400, AT5G21960, AT2G41835, AT2G33710, AT5G64750, AT5G67300, AT1G18860, AT5G26170, AT5G07690, AT5G64810, AT2G23320, AT5G61420, AT1G69810, AT2G40140, AT1G02230, AT2G25000	217	1227	23398	2.46055	0.00963193	0.000604906	0.000559005	3.25258			GOTERM_BP_DIRECT	GO:0006355~regulation of transcription, DNA-templated	9	69.2308	7.67034e-07	AT2G25900, AT5G65080, AT1G01250, AT3G15270, AT1G51140, AT1G68520, AT5G53200, AT5G62165, AT4G18960	13	1928	23398	8.40177	4.2186e-05	4.21869e-05	4.06528e-05	4.39091
GOTERM_BP_DIRECT	GO:0009651~response to salt stress	19	8.6758	3.71493e-05	AT1G80590, AT2G41835, AT2G47190, AT3G23250, AT4G01060, AT2G38340, AT5G67300, AT2G36270, AT2G38470, AT2G30250, AT1G27730, AT1G43160, AT2G23320, AT1G07900, AT5G39610, AT3G61890, AT5G13330, AT2G40140, AT5G18270	217	651	23398	3.14696	0.0136148	0.000806359	0.000745172	3.12774			GOTERM_BP_DIRECT	GO:0006357~regulation of transcription from RNA polymerase II promoter	5	38.4615	2.81335e-05	AT5G65070, AT5G65080, AT1G51140, AT5G62165, AT4G18960	13	372	23398	24.1915	0.00154617	0.000773671	0.000745538	3.12753
GOTERM_BP_DIRECT	GO:1900056~negative regulation of leaf senescence	5	2.28311	5.44977e-05	AT3G56400, AT2G20570, AT5G44190, AT2G40750, AT2G43000	217	23	23398	23.4402	0.0199093	0.0011172	0.00103243	2.98614			GOTERM_BP_DIRECT	GO:0045944~positive regulation of transcription from RNA polymerase II promoter	4	30.7692	6.35589e-05	AT5G65070, AT5G65080, AT5G62165, AT4G18960	13	158	23398	45.5657	0.00348975	0.00116525	0.00112287	2.94967
GOTERM_BP_DIRECT	GO:0009641~shade avoidance	4	1.82648	0.000479502	AT1G78600, AT2G44910, AT1G73870, AT5G47370	217	17	23398	25.3706	0.162202	0.00931244	0.0086058	2.06521			GOTERM_BP_DIRECT	GO:0010582~floral meristem determinacy	2	15.3846	0.0147755	AT5G65070, AT5G65080	13	29	23398	124.127	0.559004	0.203164	0.195776	0.708241
GOTERM_BP_DIRECT	GO:0034605~cellular response to heat	6	2.73973	0.000508141	AT1G43160, AT5G07100, AT4G18880, AT2G38340, AT2G38470, AT2G30250	217	71	23398	9.11196	0.171014	0.00937519	0.0086638	2.06229			GOTERM_BP_DIRECT	GO:0009910~negative regulation of flower development	2	15.3846	0.0298498	AT5G65070, AT5G65080	13	59	23398	61.0117	0.811138	0.328347	0.316408	0.499753
GOTERM_BP_DIRECT	GO:0009625~response to insect	5	2.28311	0.000717971	AT3G56400, AT5G07690, AT1G18570, AT5G61420, AT1G74080	217	44	23398	12.2528	0.232814	0.0126158	0.0116585	1.93336			GOTERM_BP_DIRECT	GO:2000028~regulation of photoperiodism, flowering	2	15.3846	0.036316	AT5G65080, AT1G51140	13	72	23398	49.9957	0.869261	0.332897	0.320792	0.493777
GOTERM_BP_DIRECT	GO:0043068~positive regulation of programmed cell death	4	1.82648	0.000787621	AT3G50260, AT5G39610, AT2G32460, AT5G62380	217	20	23398	21.565	0.252295	0.0132106	0.0122081	1.91335			GOTERM_BP_DIRECT	GO:0030154~cell differentiation	3	23.0769	0.0587126	AT5G53200, AT5G62165, AT4G18960	13	780	23398	6.92249	0.964131	0.461313	0.444538	0.352091
GOTERM_BP_DIRECT	GO:0009682~induced systemic resistance	4	1.82648	0.000912662	AT3G56400, AT5G07690, AT1G18570, AT5G61420	217	21	23398	20.5381	0.286038	0.0146423	0.0135312	1.86866
GOTERM_BP_DIRECT	GO:2000070~regulation of response to water deprivation	4	1.82648	0.00104961	AT3G56400, AT5G07690, AT2G46400, AT2G40750	217	22	23398	19.6045	0.321254	0.0161377	0.0149132	1.82643			GO term enrichment of WRKYs up in fc2 vs. wt - cycling
GOTERM_BP_DIRECT	GO:0009740~gibberellic acid mediated signaling pathway	6	2.73973	0.00121571	AT5G15160, AT3G58070, AT2G03500, AT5G39860, AT2G18300, AT2G32460	217	86	23398	7.52267	0.361651	0.0179439	0.0165823	1.78036			Category	Term	Count	%	PValue	Genes	List Total	Pop Hits	Pop Total	Fold Enrichment	Bonferroni	Benjamini	FDR	-log10FDR
GOTERM_BP_DIRECT	GO:0009409~response to cold	15	6.84932	0.00137621	AT3G50260, AT3G23250, AT2G36270, AT2G31180, AT2G38470, AT5G47230, AT2G30250, AT1G74430, AT2G42150, AT1G27730, AT1G43160, AT5G59820, AT3G53600, AT2G40140, AT1G08810	217	597	23398	2.70917	0.398404	0.0195315	0.0180495	1.74354			GOTERM_BP_DIRECT	GO:0009751~response to salicylic acid	3	50	0.00157619	AT5G24110, AT4G23810, AT1G80840	6	298	23398	39.2584	0.0447151	0.0457096	0.0394048	1.40445
GOTERM_BP_DIRECT	GO:1900457~regulation of brassinosteroid mediated signaling pathway	3	1.36986	0.00172787	AT3G56400, AT2G46400, AT2G40750	217	7	23398	46.2107	0.471723	0.0236142	0.0218223	1.6611			GOTERM_BP_DIRECT	GO:1900057~positive regulation of leaf senescence	2	33.3333	0.0044799	AT1G29860, AT4G18170	6	21	23398	371.397	0.122088	0.0649585	0.0559987	1.25182
GOTERM_BP_DIRECT	GO:0009736~cytokinin-activated signaling pathway	6	2.73973	0.00189194	AT4G01540, AT1G67710, AT2G01760, AT4G23750, AT5G53290, AT4G16110	217	95	23398	6.80999	0.502812	0.024933	0.0230411	1.6375			GOTERM_BP_DIRECT	GO:0010193~response to ozone	2	33.3333	0.00766998	AT5G24110, AT4G23810	6	36	23398	216.648	0.200115	0.0741432	0.0639165	1.19439
GOTERM_BP_DIRECT	GO:0009742~brassinosteroid mediated signaling pathway	6	2.73973	0.00207341	AT3G56400, AT2G46400, AT5G39860, AT4G18890, AT2G40750, AT2G18300	217	97	23398	6.66958	0.535076	0.0263823	0.0243804	1.61296			GOTERM_BP_DIRECT	GO:0042542~response to hydrogen peroxide	2	33.3333	0.0157149	AT5G24110, AT4G23810	6	74	23398	105.396	0.368307	0.113933	0.0982184	1.00781
GOTERM_BP_DIRECT	GO:2000031~regulation of salicylic acid mediated signaling pathway	4	1.82648	0.00288219	AT3G56400, AT1G67710, AT5G67300, AT2G40750	217	31	23398	13.9129	0.655294	0.0354509	0.0327608	1.48464			GOTERM_BP_DIRECT	GO:0042742~defense response to bacterium	3	50	0.0198046	AT4G23810, AT2G38470, AT1G80840	6	1092	23398	10.7134	0.440156	0.114867	0.099023	1.00426
GOTERM_BP_DIRECT	GO:0070370~cellular heat acclimation	3	1.36986	0.00441651	AT5G07100, AT2G38470, AT2G30250	217	11	23398	29.4068	0.804716	0.0525707	0.0485816	1.31353			GOTERM_BP_DIRECT	GO:0006355~regulation of transcription, DNA-templated	3	50	0.0573664	AT4G18170, AT5G24110, AT2G38470	6	1928	23398	6.06795	0.819721	0.251315	0.216651	0.66424
GOTERM_BP_DIRECT	GO:1902074~response to salt	4	1.82648	0.00596133	AT5G39610, AT5G64750, AT3G53600, AT1G08810	217	40	23398	10.7825	0.889894	0.0687416	0.0635254	1.19705			GOTERM_BP_DIRECT	GO:0010150~leaf senescence	2	33.3333	0.0606622	AT5G24110, AT4G23810	6	291	23398	26.8018	0.837133	0.251315	0.216651	0.66424
GOTERM_BP_DIRECT	GO:2000762~regulation of phenylpropanoid metabolic process	3	1.36986	0.0082293	AT1G18400, AT5G16600, AT4G22680	217	15	23398	21.565	0.952602	0.0920186	0.0850361	1.0704			GOTERM_BP_DIRECT	GO:0045893~positive regulation of transcription, DNA-templated	2	33.3333	0.0709836	AT1G29860, AT4G23810	6	342	23398	22.8051	0.881784	0.257316	0.221824	0.653992
GOTERM_BP_DIRECT	GO:0010120~camalexin biosynthetic process	3	1.36986	0.0117755	AT3G56400, AT2G38470, AT2G43000	217	18	23398	17.9708	0.987361	0.127799	0.118101	0.927746
GOTERM_BP_DIRECT	GO:0009738~abscisic acid-activated signaling pathway	8	3.65297	0.0127876	AT1G66600, AT3G19580, AT2G38340, AT5G64750, AT2G36270, AT5G67300, AT2G46680, AT2G40340	217	269	23398	3.20669	0.99134	0.134818	0.124588	0.904524			GO term enrichment of ERFs up in fc2 pub4 vs. wt - cycling
GOTERM_BP_DIRECT	GO:0031347~regulation of defense response	13	5.93607	0.0141389	AT3G56400, AT4G31800, AT5G21960, AT2G41835, AT2G33710, AT1G74430, AT2G23320, AT4G23810, AT2G40750, AT1G80840, AT4G11070, AT2G25000, AT5G18270	217	629	23398	2.2285	0.994776	0.144924	0.133927	0.873131			Category	Term	Count	%	PValue	Genes	List Total	Pop Hits	Pop Total	Fold Enrichment	Bonferroni	Benjamini	FDR	-log10FDR
GOTERM_BP_DIRECT	GO:0048527~lateral root development	4	1.82648	0.0172665	AT2G02820, AT2G46400, AT5G39610, AT5G13080	217	59	23398	7.31016	0.998383	0.168097	0.155342	0.808711			GOTERM_BP_DIRECT	GO:0009873~ethylene-activated signaling pathway	7	100	3.30083e-13	AT4G27950, AT4G06746, AT4G17490, AT5G13330, AT2G33710, AT1G36060, AT5G47230	7	197	23398	118.772	1.4523e-11	1.45237e-11	1.45237e-11	10.8379
GOTERM_BP_DIRECT	GO:0006970~response to osmotic stress	10	4.56621	0.0173108	AT3G56400, AT1G43160, AT5G21960, AT3G61890, AT5G64750, AT3G53600, AT2G38470, AT2G40750, AT4G21440, AT2G30250	217	424	23398	2.54304	0.998409	0.168097	0.155342	0.808711			GOTERM_BP_DIRECT	GO:0006355~regulation of transcription, DNA-templated	6	85.7143	2.11303e-05	AT4G27950, AT4G06746, AT4G17490, AT2G33710, AT1G36060, AT5G47230	7	1928	23398	10.4022	0.00092931	0.000464866	0.000464866	3.33267
GOTERM_BP_DIRECT	GO:1902890~regulation of root hair elongation	2	0.913242	0.0183783	AT4G17810, AT1G77450	217	2	23398	107.825	0.998935	0.173887	0.160692	0.794005			GOTERM_BP_DIRECT	GO:0045893~positive regulation of transcription, DNA-templated	2	28.5714	0.0845656	AT5G13330, AT5G47230	7	342	23398	19.5472	0.979507	1	1	0
GOTERM_BP_DIRECT	GO:0009867~jasmonic acid mediated signaling pathway	6	2.73973	0.019604	AT5G64810, AT5G07690, AT3G23240, AT1G56650, AT5G26170, AT3G15500	217	167	23398	3.87395	0.999328	0.180847	0.167124	0.776961
GOTERM_BP_DIRECT	GO:0009718~anthocyanin-containing compound biosynthetic process	3	1.36986	0.020487	AT1G78600, AT1G56650, AT2G43000	217	24	23398	13.4781	0.999518	0.184383	0.170392	0.768551
GOTERM_BP_DIRECT	GO:0009735~response to cytokinin	4	1.82648	0.0241219	AT1G67710, AT2G18300, AT5G62380, AT4G16110	217	67	23398	6.43731	0.999878	0.211928	0.195847	0.708083
GOTERM_BP_DIRECT	GO:0050691~regulation of defense response to virus by host	2	0.913242	0.027441	AT4G31800, AT1G80840	217	3	23398	71.8833	0.999965	0.235021	0.217188	0.663164
GOTERM_BP_DIRECT	GO:0010224~response to UV-B	4	1.82648	0.0280242	AT5G59820, AT3G53600, AT5G49330, AT5G05410	217	71	23398	6.07464	0.999972	0.235021	0.217188	0.663164
GOTERM_BP_DIRECT	GO:0009753~response to jasmonic acid	11	5.02283	0.0305905	AT1G74430, AT3G56400, AT2G22200, AT5G08790, AT1G43160, AT1G07900, AT5G21960, AT1G06160, AT5G13330, AT3G53600, AT5G67300	217	545	23398	2.17628	0.999989	0.250842	0.231808	0.634872
GOTERM_BP_DIRECT	GO:0009723~response to ethylene	6	2.73973	0.0343736	AT5G39610, AT1G29860, AT1G06160, AT5G13330, AT1G56650, AT4G16110	217	194	23398	3.33479	0.999998	0.275736	0.254813	0.593779
GOTERM_BP_DIRECT	GO:2000377~regulation of reactive oxygen species metabolic process	3	1.36986	0.039219	AT2G28500, AT2G43000, AT3G10500	217	34	23398	9.51396	1	0.307911	0.284546	0.545847
GOTERM_BP_DIRECT	GO:0009611~response to wounding	15	6.84932	0.0415039	AT5G21960, AT4G21440, AT5G46590, AT1G74430, AT2G22200, AT1G27730, AT5G07690, AT5G08790, AT1G43160, AT2G23320, AT5G59820, AT3G53600, AT1G80840, AT2G02450, AT1G01720	217	904	23398	1.78913	1	0.319061	0.294851	0.530398
GOTERM_BP_DIRECT	GO:0006979~response to oxidative stress	11	5.02283	0.0464279	AT1G74430, AT3G46090, AT1G27730, AT1G01010, AT2G23320, AT5G21960, AT5G39610, AT1G77640, AT5G59820, AT2G33710, AT5G18270	217	586	23398	2.02402	1	0.34963	0.3231	0.490663
GOTERM_BP_DIRECT	GO:0080187~floral organ senescence	2	0.913242	0.0541323	AT3G56400, AT5G39610	217	6	23398	35.9416	1	0.397832	0.367644	0.434572
GOTERM_BP_DIRECT	GO:0010629~negative regulation of gene expression	3	1.36986	0.054985	AT2G43140, AT1G17460, AT4G37180	217	41	23398	7.88963	1	0.397832	0.367644	0.434572
GOTERM_BP_DIRECT	GO:0000302~response to reactive oxygen species	3	1.36986	0.0573925	AT3G56400, AT4G18880, AT2G40750	217	42	23398	7.70178	1	0.407266	0.376362	0.424394
GOTERM_BP_DIRECT	GO:0048510~regulation of timing of transition from vegetative to reproductive phase	3	1.36986	0.0648284	AT5G15160, AT5G39860, AT4G22950	217	45	23398	7.18833	1	0.445536	0.411728	0.385389
GOTERM_BP_DIRECT	GO:0009408~response to heat	7	3.19635	0.0652004	AT1G49130, AT5G59820, AT4G17230, AT2G13570, AT5G67300, AT2G38470, AT5G05410	217	306	23398	2.46658	1	0.445536	0.411728	0.385389
GOTERM_BP_DIRECT	GO:2000037~regulation of stomatal complex patterning	2	0.913242	0.0885898	AT2G02820, AT1G33240	217	10	23398	21.565	1	0.565348	0.522449	0.281956
GOTERM_BP_DIRECT	GO:0009759~indole glucosinolate biosynthetic process	2	0.913242	0.0885898	AT3G56400, AT1G18570	217	10	23398	21.565	1	0.565348	0.522449	0.281956
GOTERM_BP_DIRECT	GO:0009864~induced systemic resistance, jasmonic acid mediated signaling pathway	2	0.913242	0.0885898	AT3G56400, AT5G47220	217	10	23398	21.565	1	0.565348	0.522449	0.281956
GOTERM_BP_DIRECT	GO:0009789~positive regulation of abscisic acid-activated signaling pathway	3	1.36986	0.0888622	AT5G43410, AT5G46590, AT2G32460	217	54	23398	5.99027	1	0.565348	0.522449	0.281956
GOTERM_BP_DIRECT	GO:2000652~regulation of secondary cell wall biogenesis	3	1.36986	0.0916754	AT4G29230, AT5G16600, AT4G22680	217	55	23398	5.88136	1	0.57336	0.529853	0.275845
GOTERM_BP_DIRECT	GO:0019760~glucosinolate metabolic process	4	1.82648	0.0961326	AT3G11580, AT5G13330, AT5G63790, AT1G02230	217	118	23398	3.65508	1	0.586814	0.542286	0.265772
GOTERM_BP_DIRECT	GO:0010438~cellular response to sulfur starvation	2	0.913242	0.0970072	AT5G07690, AT5G61420	217	11	23398	19.6045	1	0.586814	0.542286	0.265772
GO term enrichment of all TFs down in fc2 vs. wt - cycling
Category	Term	Count	%	PValue	Genes	List Total	Pop Hits	Pop Total	Fold Enrichment	Bonferroni	Benjamini	FDR	-log10(FDR)
GOTERM_BP_DIRECT	GO:0006355~regulation of transcription, DNA-templated	44	64.7059	7.90659e-31	AT1G68810, AT5G18300, AT2G18300, AT5G15830, AT5G46690, AT5G25190, AT5G61270, AT5G62380, AT5G08330, AT4G17810, AT2G22200, AT1G25440, AT4G36570, AT3G45610, AT1G49130, AT2G03500, AT2G46810, AT5G53200, AT1G22590, AT1G26790, AT5G06710, AT1G76890, AT2G02450, AT5G50820, AT5G15160, AT1G67710, AT1G68520, AT3G61950, AT4G23750, AT1G18400, AT4G01460, AT3G61910, AT5G07690, AT2G02820, AT3G58070, AT2G42380, AT5…	67	1928	23398	7.96984	1.40737e-28	1.40737e-28	1.39156e-28	27.8565
GOTERM_BP_DIRECT	GO:0045893~positive regulation of transcription, DNA-templated	12	17.6471	2.90645e-09	AT1G66810, AT2G20570, AT4G36240, AT2G42380, AT1G27045, AT1G73870, AT5G44190, AT5G11590, AT5G16600, AT3G61910, AT5G62380, AT3G51080	67	342	23398	12.2535	5.17347e-07	2.58674e-07	2.55767e-07	6.59216
GOTERM_BP_DIRECT	GO:0006357~regulation of transcription from RNA polymerase II promoter	9	13.2353	9.734e-06	AT4G05170, AT2G46810, AT1G22590, AT2G13570, AT3G61950, AT1G18750, AT5G46690, AT4G01460, AT3G20640	67	372	23398	8.44896	0.00173116	0.000577551	0.000571062	3.24332
GOTERM_BP_DIRECT	GO:0009740~gibberellic acid mediated signaling pathway	5	7.35294	0.000103043	AT5G15160, AT3G58070, AT2G03500, AT5G39860, AT2G18300	67	86	23398	20.3037	0.0181754	0.00458542	0.0045339	2.34353
GOTERM_BP_DIRECT	GO:0040008~regulation of growth	4	5.88235	0.00928634	AT5G15160, AT5G39860, AT2G18300, AT1G26945	67	153	23398	9.13004	0.809992	0.330594	0.326879	0.485613
GOTERM_BP_DIRECT	GO:0009617~response to bacterium	5	7.35294	0.0126023	AT5G07690, AT5G18300, AT5G61420, AT5G06710, AT1G76890	67	319	23398	5.47373	0.895385	0.357799	0.353779	0.451268
GOTERM_BP_DIRECT	GO:0009735~response to cytokinin	3	4.41176	0.0153995	AT1G67710, AT2G18300, AT5G62380	67	67	23398	15.6369	0.936863	0.357799	0.353779	0.451268
GOTERM_BP_DIRECT	GO:0009416~response to light stimulus	9	13.2353	0.0160808	AT2G42150, AT4G36240, AT5G06710, AT5G49330, AT2G02450, AT1G26945, AT1G08810, AT5G61270, AT3G51080	67	1161	23398	2.70716	0.944182	0.357799	0.353779	0.451268
GOTERM_BP_DIRECT	GO:0009873~ethylene-activated signaling pathway	4	5.88235	0.0182462	AT2G22200, AT5G11590, AT4G23750, AT5G25190	67	197	23398	7.09084	0.962289	0.360869	0.356814	0.447558
GOTERM_BP_DIRECT	GO:2000037~regulation of stomatal complex patterning	2	2.94118	0.0278575	AT2G02820, AT1G33240	67	10	23398	69.8448	0.993455	0.453912	0.448812	0.347936
GOTERM_BP_DIRECT	GO:0009736~cytokinin-activated signaling pathway	3	4.41176	0.0295729	AT1G67710, AT2G01760, AT4G23750	67	95	23398	11.0281	0.99522	0.453912	0.448812	0.347936
GOTERM_BP_DIRECT	GO:0010438~cellular response to sulfur starvation	2	2.94118	0.0306008	AT5G07690, AT5G61420	67	11	23398	63.4953	0.996042	0.453912	0.448812	0.347936
GOTERM_BP_DIRECT	GO:0010439~regulation of glucosinolate biosynthetic process	2	2.94118	0.0360646	AT5G07690, AT5G61420	67	13	23398	53.7268	0.998553	0.492445	0.486912	0.31255
GOTERM_BP_DIRECT	GO:0045824~negative regulation of innate immune response	2	2.94118	0.0387852	AT2G18300, AT4G36540	67	14	23398	49.8891	0.999125	0.492445	0.486912	0.31255
GOTERM_BP_DIRECT	GO:2000762~regulation of phenylpropanoid metabolic process	2	2.94118	0.0414982	AT1G18400, AT5G16600	67	15	23398	46.5632	0.999471	0.492445	0.486912	0.31255
GOTERM_BP_DIRECT	GO:0010380~regulation of chlorophyll biosynthetic process	2	2.94118	0.0576183	AT2G20570, AT5G44190	67	21	23398	33.2594	0.999974	0.603298	0.596519	0.224375
GOTERM_BP_DIRECT	GO:0009682~induced systemic resistance	2	2.94118	0.0576183	AT5G07690, AT5G61420	67	21	23398	33.2594	0.999974	0.603298	0.596519	0.224375
GOTERM_BP_DIRECT	GO:1900056~negative regulation of leaf senescence	2	2.94118	0.0629322	AT2G20570, AT5G44190	67	23	23398	30.3673	0.999991	0.613477	0.606584	0.217109
GOTERM_BP_DIRECT	GO:0010026~trichome differentiation	2	2.94118	0.065578	AT3G58070, AT4G01060	67	24	23398	29.102	0.999994	0.613477	0.606584	0.217109
GOTERM_BP_DIRECT	GO:0030154~cell differentiation	6	8.82353	0.06893	AT4G36240, AT2G30424, AT5G53200, AT4G01060, AT5G16600, AT3G51080	67	780	23398	2.68634	0.999997	0.613477	0.606584	0.217109
GOTERM_BP_DIRECT	GO:0010091~trichome branching	2	2.94118	0.0864815	AT3G58070, AT5G53200	67	32	23398	21.8265	1	0.733034	0.724798	0.139783
GO term enrichment of WRKYs up in fc2 vs. wt - cycling
Category	Term	Count	%	PValue	Genes	List Total	Pop Hits	Pop Total	Fold Enrichment	Bonferroni	Benjamini	FDR	-log10(FDR)
GOTERM_BP_DIRECT	GO:0006355~regulation of transcription, DNA-templated	26	81.25	3.03136e-22	AT4G31800, AT5G01900, AT4G22070, AT5G15130, AT4G18170, AT2G38470, AT4G01250, AT5G46350, AT2G30250, AT5G07100, AT4G11070, AT2G40750, AT3G56400, AT1G80590, AT1G66600, AT5G22570, AT2G21900, AT1G18860, AT3G01970, AT5G26170, AT5G64810, AT2G46400, AT2G23320, AT2G40740, AT1G69810, AT2G25000	32	1928	23398	9.86041	2.57665e-20	2.57665e-20	1.87944e-20	19.726
GOTERM_BP_DIRECT	GO:0042742~defense response to bacterium	18	56.25	2.9897e-15	AT3G56400, AT4G31800, AT5G01900, AT4G22070, AT5G22570, AT5G49520, AT1G18860, AT2G38470, AT5G46350, AT5G64810, AT2G46400, AT2G23320, AT4G23810, AT2G40750, AT1G80840, AT4G11070, AT1G69810, AT2G25000	32	1092	23398	12.0525	2.54796e-13	1.27062e-13	9.26807e-14	13.033
GOTERM_BP_DIRECT	GO:0009751~response to salicylic acid	10	31.25	1.23244e-10	AT4G31800, AT3G56400, AT2G46400, AT2G23320, AT4G23810, AT2G40750, AT4G11070, AT1G80840, AT1G18860, AT2G25000	32	298	23398	24.5365	1.04757e-08	3.49192e-09	2.54705e-09	8.59396
GOTERM_BP_DIRECT	GO:0050832~defense response to fungus	14	43.75	1.81279e-09	AT3G56400, AT4G31800, AT4G22070, AT1G18860, AT2G38470, AT5G46350, AT5G26170, AT5G64810, AT2G23320, AT2G40750, AT1G80840, AT4G11070, AT1G69810, AT2G25000	32	1227	23398	8.34281	1.54088e-07	3.85219e-08	2.80983e-08	7.55132
GOTERM_BP_DIRECT	GO:0031347~regulation of defense response	8	25	1.47113e-05	AT4G31800, AT3G56400, AT2G23320, AT4G23810, AT2G40750, AT4G11070, AT1G80840, AT2G25000	32	629	23398	9.29968	0.00124969	0.000250092	0.00018242	3.73893
GOTERM_BP_DIRECT	GO:2000022~regulation of jasmonic acid mediated signaling pathway	4	12.5	2.87747e-05	AT3G56400, AT2G46400, AT4G23810, AT2G40750	32	45	23398	64.9944	0.0024429	0.000407642	0.000297339	3.52675
GOTERM_BP_DIRECT	GO:1900457~regulation of brassinosteroid mediated signaling pathway	3	9.375	3.55278e-05	AT3G56400, AT2G46400, AT2G40750	32	7	23398	313.366	0.00301536	0.000431409	0.000314675	3.50214
GOTERM_BP_DIRECT	GO:0070370~cellular heat acclimation	3	9.375	9.2742e-05	AT5G07100, AT2G38470, AT2G30250	32	11	23398	199.415	0.00785244	0.000985384	0.00071875	3.14342
GOTERM_BP_DIRECT	GO:2000070~regulation of response to water deprivation	3	9.375	0.000385994	AT3G56400, AT2G46400, AT2G40750	32	22	23398	99.7074	0.0322832	0.0036455	0.00265907	2.57527
GOTERM_BP_DIRECT	GO:0010150~leaf senescence	5	15.625	0.000565894	AT3G56400, AT2G23320, AT4G23810, AT1G18860, AT4G01250	32	291	23398	12.5634	0.0469755	0.0048101	0.00350854	2.45487
GOTERM_BP_DIRECT	GO:0050691~regulation of defense response to virus by host	2	6.25	0.0039696	AT4G31800, AT1G80840	32	3	23398	487.458	0.286867	0.0282485	0.0206048	1.68603
GOTERM_BP_DIRECT	GO:0034605~cellular response to heat	3	9.375	0.00398803	AT5G07100, AT2G38470, AT2G30250	32	71	23398	30.8952	0.287988	0.0282485	0.0206048	1.68603
GOTERM_BP_DIRECT	GO:0009742~brassinosteroid mediated signaling pathway	3	9.375	0.00731417	AT3G56400, AT2G46400, AT2G40750	32	97	23398	22.614	0.464197	0.0478234	0.034883	1.45739
GOTERM_BP_DIRECT	GO:0009617~response to bacterium	4	12.5	0.00850792	AT3G56400, AT2G46400, AT5G49520, AT4G23810	32	319	23398	9.1685	0.516289	0.0516552	0.0376779	1.42391
GOTERM_BP_DIRECT	GO:0010104~regulation of ethylene-activated signaling pathway	2	6.25	0.0157871	AT3G56400, AT2G40750	32	12	23398	121.865	0.741436	0.08486	0.0618979	1.20832
GOTERM_BP_DIRECT	GO:0002237~response to molecule of bacterial origin	3	9.375	0.0159736	AT4G31800, AT1G80840, AT2G25000	32	146	23398	15.0244	0.745568	0.08486	0.0618979	1.20832
GOTERM_BP_DIRECT	GO:0006970~response to osmotic stress	4	12.5	0.0182414	AT3G56400, AT2G38470, AT2G40750, AT2G30250	32	424	23398	6.898	0.790878	0.0868642	0.0633598	1.19819
GOTERM_BP_DIRECT	GO:0047484~regulation of response to osmotic stress	2	6.25	0.0183948	AT3G56400, AT2G40750	32	14	23398	104.455	0.793636	0.0868642	0.0633598	1.19819
GOTERM_BP_DIRECT	GO:0010120~camalexin biosynthetic process	2	6.25	0.02359	AT3G56400, AT2G38470	32	18	23398	81.2431	0.868556	0.105534	0.0769778	1.11363
GOTERM_BP_DIRECT	GO:1900057~positive regulation of leaf senescence	2	6.25	0.0274689	AT1G29860, AT4G18170	32	21	23398	69.6369	0.906288	0.113116	0.082508	1.0835
GOTERM_BP_DIRECT	GO:0009873~ethylene-activated signaling pathway	3	9.375	0.0279463	AT3G56400, AT1G62300, AT2G40750	32	197	23398	11.1348	0.910118	0.113116	0.082508	1.0835
GOTERM_BP_DIRECT	GO:1900056~negative regulation of leaf senescence	2	6.25	0.0300466	AT3G56400, AT2G40750	32	23	23398	63.5815	0.925213	0.115148	0.0839907	1.07577
GOTERM_BP_DIRECT	GO:0045892~negative regulation of transcription, DNA-templated	3	9.375	0.0311578	AT3G56400, AT1G62300, AT1G80840	32	209	23398	10.4955	0.932157	0.115148	0.0839907	1.07577
GOTERM_BP_DIRECT	GO:2000031~regulation of salicylic acid mediated signaling pathway	2	6.25	0.0402913	AT3G56400, AT2G40750	32	31	23398	47.1734	0.969672	0.142698	0.104086	0.982608
GOTERM_BP_DIRECT	GO:0071456~cellular response to hypoxia	3	9.375	0.0437781	AT3G56400, AT2G46400, AT4G01250	32	252	23398	8.70461	0.977742	0.148846	0.10857	0.964291
GOTERM_BP_DIRECT	GO:0009651~response to salt stress	4	12.5	0.054166	AT1G80590, AT2G23320, AT2G38470, AT2G30250	32	651	23398	4.4927	0.991204	0.168368	0.122809	0.910768
GOTERM_BP_DIRECT	GO:0000302~response to reactive oxygen species	2	6.25	0.054207	AT3G56400, AT2G40750	32	42	23398	34.8185	0.991237	0.168368	0.122809	0.910768
GOTERM_BP_DIRECT	GO:0090333~regulation of stomatal closure	2	6.25	0.0554623	AT3G56400, AT2G40750	32	43	23398	34.0087	0.992172	0.168368	0.122809	0.910768
GOTERM_BP_DIRECT	GO:0045893~positive regulation of transcription, DNA-templated	3	9.375	0.0750539	AT1G29860, AT5G49520, AT4G23810	32	342	23398	6.41393	0.998682	0.213434	0.155681	0.807763
GOTERM_BP_DIRECT	GO:0048527~lateral root development	2	6.25	0.0753297	AT2G46400, AT5G13080	32	59	23398	24.786	0.998715	0.213434	0.155681	0.807763
GOTERM_BP_DIRECT	GO:0009863~salicylic acid mediated signaling pathway	2	6.25	0.0851112	AT5G01900, AT5G22570	32	67	23398	21.8265	0.99948	0.233369	0.170222	0.768983
GO term enrichment of ERFs up in fc2 vs. wt - cycling
Category	Term	Count	%	PValue	Genes	List Total	Pop Hits	Pop Total	Fold Enrichment	Bonferroni	Benjamini	FDR	-log10(FDR)
GOTERM_BP_DIRECT	GO:0009873~ethylene-activated signaling pathway	20	80	6.3989e-36	AT3G50260, AT5G21960, AT5G47220, AT1G06160, AT5G43410, AT3G23240, AT2G33710, AT5G64750, AT1G28370, AT5G61890, AT5G47230, AT5G65130, AT2G47520, AT4G17500, AT1G43160, AT1G77640, AT5G07310, AT5G13330, AT1G44830, AT5G53290	25	197	23398	95.0173	4.73519e-34	4.73519e-34	4.35125e-34	33.3614
GOTERM_BP_DIRECT	GO:0045893~positive regulation of transcription, DNA-templated	13	52	1.78886e-16	AT5G47220, AT5G43410, AT2G38340, AT5G47230, AT2G47520, AT4G17500, AT1G43160, AT3G11020, AT5G13330, AT1G75490, AT5G05410, AT1G44830, AT2G40340	25	342	23398	35.5759	1.64313e-14	6.6188e-15	6.08214e-15	14.2159
GOTERM_BP_DIRECT	GO:0006355~regulation of transcription, DNA-templated	17	68	1.65409e-12	AT3G50260, AT5G21960, AT5G47220, AT1G06160, AT3G23240, AT2G33710, AT5G64750, AT1G28370, AT5G61890, AT5G47230, AT5G65130, AT4G17500, AT1G43160, AT1G77640, AT5G07310, AT5G05410, AT5G53290	25	1928	23398	8.25241	1.22405e-10	4.08009e-11	3.74927e-11	10.4261
GOTERM_BP_DIRECT	GO:0009414~response to water deprivation	7	28	0.00107974	AT2G47520, AT1G43160, AT5G21960, AT3G11020, AT5G13330, AT2G38340, AT5G05410	25	1198	23398	5.46865	0.0768318	0.0199752	0.0183556	1.73623
GOTERM_BP_DIRECT	GO:0010286~heat acclimation	3	12	0.00207789	AT3G11020, AT5G05410, AT2G40340	25	66	23398	42.5418	0.142663	0.0307528	0.0282594	1.54884
GOTERM_BP_DIRECT	GO:0010087~phloem or xylem histogenesis	3	12	0.00349668	AT4G17500, AT5G47220, AT1G28370	25	86	23398	32.6484	0.228337	0.0431257	0.039629	1.40199
GOTERM_BP_DIRECT	GO:0006952~defense response	5	20	0.00846216	AT2G47520, AT4G17500, AT1G43160, AT3G23240, AT5G47230	25	803	23398	5.82765	0.466803	0.0894571	0.0822038	1.08511
GOTERM_BP_DIRECT	GO:0009753~response to jasmonic acid	4	16	0.0176831	AT1G43160, AT5G21960, AT1G06160, AT5G13330	25	545	23398	6.86914	0.732934	0.163569	0.150307	0.823022
GOTERM_BP_DIRECT	GO:0009737~response to abscisic acid	5	20	0.0205917	AT1G43160, AT5G21960, AT5G13330, AT5G64750, AT2G40340	25	1045	23398	4.47809	0.785554	0.16931	0.155582	0.80804
GOTERM_BP_DIRECT	GO:0009861~jasmonic acid and ethylene-dependent systemic resistance	2	8	0.0263437	AT1G06160, AT1G44830	25	26	23398	71.9938	0.861318	0.194943	0.179137	0.746814
GOTERM_BP_DIRECT	GO:0009738~abscisic acid-activated signaling pathway	3	12	0.0307757	AT2G38340, AT5G64750, AT2G40340	25	269	23398	10.4378	0.901054	0.207037	0.19025	0.720676
GOTERM_BP_DIRECT	GO:0006970~response to osmotic stress	3	12	0.0695886	AT1G43160, AT5G21960, AT5G64750	25	424	23398	6.62208	0.995192	0.400593	0.368112	0.43402
GOTERM_BP_DIRECT	GO:0034605~cellular response to heat	2	8	0.0703744	AT1G43160, AT2G38340	25	71	23398	26.3639	0.995484	0.400593	0.368112	0.43402
GOTERM_BP_DIRECT	GO:0051301~cell division	3	12	0.0971427	AT4G17500, AT5G47220, AT1G28370	25	515	23398	5.45196	0.99948	0.489215	0.449549	0.347223
GOTERM_BP_DIRECT	GO:0042742~defense response to bacterium	4	16	0.0991652	AT3G50260, AT5G21960, AT1G77640, AT2G33710	25	1092	23398	3.42828	0.99956	0.489215	0.449549	0.347223
GO term enrichment of NACs up in fc2 vs. wt - cycling
Category	Term	Count	%	PValue	Genes	List Total	Pop Hits	Pop Total	Fold Enrichment	Bonferroni	Benjamini	FDR	-log10(FDR)
GOTERM_BP_DIRECT	GO:0006355~regulation of transcription, DNA-templated	23	100	1.26614e-24	AT1G61110, AT4G01540, AT5G64060, AT4G27410, AT3G12910, AT4G29230, AT5G63790, AT5G46590, AT1G01010, AT5G08790, AT5G39610, AT1G52890, AT3G04060, AT3G04070, AT1G77450, AT1G01720, AT1G34180, AT1G02230, AT1G02220, AT5G18270, AT3G15500, AT2G43000, AT3G10500	23	1928	23398	12.1359	1.03824e-22	1.03824e-22	1.01291e-22	21.9944
GOTERM_BP_DIRECT	GO:0045893~positive regulation of transcription, DNA-templated	8	34.7826	1.8935e-08	AT4G01540, AT4G27410, AT5G08790, AT5G39610, AT4G29230, AT1G77450, AT1G34180, AT3G10500	23	342	23398	23.7966	1.55267e-06	7.76334e-07	7.57399e-07	6.12068
GOTERM_BP_DIRECT	GO:0010150~leaf senescence	7	30.4348	2.21821e-07	AT5G08790, AT5G39610, AT1G02230, AT1G02220, AT5G18270, AT2G43000, AT3G10500	23	291	23398	24.4712	1.81892e-05	6.06312e-06	5.91524e-06	5.22803
GOTERM_BP_DIRECT	GO:1900057~positive regulation of leaf senescence	4	17.3913	9.49031e-07	AT5G39610, AT3G04060, AT1G77450, AT1G34180	23	21	23398	193.772	7.78175e-05	1.94551e-05	1.89806e-05	4.72169
GOTERM_BP_DIRECT	GO:0009414~response to water deprivation	6	26.087	0.00442808	AT4G27410, AT1G01010, AT1G52890, AT1G02220, AT5G18270, AT3G15500	23	1198	23398	5.09501	0.305045	0.0726205	0.0708492	1.14966
GOTERM_BP_DIRECT	GO:0009737~response to abscisic acid	5	21.7391	0.0152078	AT4G27410, AT1G01010, AT5G39610, AT1G02220, AT5G18270	23	1045	23398	4.86748	0.715385	0.20784	0.202771	0.692995
GOTERM_BP_DIRECT	GO:0009793~embryo development ending in seed dormancy	4	17.3913	0.0215656	AT1G61110, AT5G08790, AT3G04070, AT1G77450	23	643	23398	6.32849	0.83266	0.252626	0.246464	0.608246
GOTERM_BP_DIRECT	GO:2000377~regulation of reactive oxygen species metabolic process	2	8.69565	0.0314994	AT2G43000, AT3G10500	23	34	23398	59.8414	0.927524	0.322869	0.314994	0.501698
GOTERM_BP_DIRECT	GO:0098771~inorganic ion homeostasis	2	8.69565	0.0708594	AT1G02230, AT5G18270	23	78	23398	26.0847	0.997586	0.645607	0.629861	0.200755

[truncated: 9 more sheets: Table S18, Table S19, Table S20, Table S21, Table S22, Table S23, Table 24, Table S25, Table S26]
