# Supplementary material for: Transcript profiling of plastid ferrochelatase two mutants reveals that chloroplast singlet oxygen signals lead to global changes in RNA profiles and are mediated by Plant U-Box 4
Source: BMC Plant Biol. 2025 Jun 3;25:747. doi: 10.1186/s12870-025-06703-7 (PMC12131553; doi:10.1186/s12870-025-06703-7)
Supplement: Supplementary file 7 — Additional file 7: Supplemental information, Table S29. Table S29. Expression matrix used to generate Differentially Expressed Transcription Factor heatmap [file 12870_2025_6703_MOESM7_ESM.xlsx]

## Sheet: Cover sheet
Rai et al. 2025 - Additional file 7
Supplemental information, Table S29
This file contains the following Supplemental Table on a separate tab:
Table S29. Expression matrix used to generate Differentially Expressed Transcription Factor heatmap

## Sheet: Table S29
Table S29. Expression matrix used to generate Differentially Expressed Transcription Factor heatmap
Gene	fc2_cycling_log2FC	fc2 pub4_cycling_log2FC	fc2_24h_log2FC	fc2 pub4_24h_log2FC
AT1G01010	1.65758	0.71395	0.282597	0.372495
AT1G01250	-0.687168	-1.12327	-0.468315	-1.84019
AT1G01720	1.18768	0.225448	0.382669	-0.223567
AT1G02220	2.12222	0.326688	0.435097	0.427394
AT1G02230	1.85711	0.85228	0.149326	-0.105459
AT1G02340	-0.0240149	-0.631491	-0.470823	-1.57187
AT1G03790	6.78485	0	0	0
AT1G06160	2.16449	0.447031	-0.0664368	0.309905
AT1G07900	2.57444	0.844307	0.39495	0.364808
AT1G08290	1.0065	0.0157649	0.156645	-0.0805633
AT1G08810	-1.34786	-0.379593	0.0727601	-0.391513
AT1G10585	3.97917	0.207152	-0.112139	-0.629367
AT1G10586	5.1071	2.68546	3.49877	2.60736
AT1G15360	-0.0621826	-2.49281	2.62519	-0.605756
AT1G15790	2.10934	0.363313	0.0755913	0.107466
AT1G17460	1.04941	-0.0182576	0.0798162	0.677754
AT1G18400	-1.31377	1.10999	-0.684068	-0.462299
AT1G18570	1.14741	0.477722	-0.0197058	0.289751
AT1G18750	-1.07994	-0.117489	0.0644956	0.0546761
AT1G18860	1.50224	0.701042	-2.00775	0.28528
AT1G18960	1.32617	-0.702664	6.23751	2.4772
AT1G19850	1.29656	0.212488	0.0474375	0.131523
AT1G22590	-1.1502	0.344291	0.152628	0.21572
AT1G24260	0.741321	-0.990014	2.52057	0.165874
AT1G25440	-1.56806	-0.854718	-0.361167	-0.267992
AT1G25550	1.14218	-0.113805	-0.00237233	-0.0505927
AT1G25560	1.45948	0.0232246	-0.055783	0.366901
AT1G26790	-1.28586	-0.442084	0.331708	-0.906994
AT1G26945	-1.78536	0.564663	-0.0262314	-0.413663
AT1G27045	-1.24238	0.719297	-0.547744	0.356231
AT1G27730	1.24994	0.864475	-0.145876	0.36007
AT1G28370	2.23973	0.920337	-0.486365	0.204073
AT1G29600	-1.14196	-0.302189	-0.723918	-0.957534
AT1G29860	1.98632	1.73441	0.667158	1.38226
AT1G31310	0.184067	1.27664	-0.0183657	0.28225
AT1G33240	-1.09987	-0.283075	0.0591971	-0.181729
AT1G34180	1.55835	0.570822	-0.165901	0.775019
AT1G36060	0.995564	2.14311	-0.530089	0.892097
AT1G42990	1.2097	0.232906	-0.0137647	-0.124607
AT1G43160	5.37729	1.34442	1.72948	4.34073
AT1G44830	1.42652	0.370761	-0.17314	-0.00463499
AT1G48000	3.3078	0.564055	-0.372367	-0.0433311
AT1G49130	-1.26758	-1.13638	-0.392196	-0.644561
AT1G51140	0.243742	-1.21527	-0.20293	-0.0932065
AT1G52890	4.98191	1.24052	-0.703133	-0.156184
AT1G56650	1.39796	1.20363	-0.107873	1.11549
AT1G61110	3.30776	-1.81716	2.93144	-1.79559
AT1G62300	1.99441	0.69915	0.15146	0.4942
AT1G65910	-1.28811	0.271861	-0.0674806	-0.375353
AT1G66390	1.92049	1.17994	-0.887312	0.623119
AT1G66600	2.7918	0.607149	0.768494	1.18221
AT1G66810	-1.43535	-0.541174	-0.785763	-0.524578
AT1G67710	-1.31208	-0.611924	-0.494057	-0.321576
AT1G68200	1.31786	-0.307268	0.238028	0.653104
AT1G68520	-1.89365	-1.76802	-0.328563	-0.255822
AT1G68810	-1.12469	-0.0229348	-0.120796	-0.0794216
AT1G69120	0.613762	-1.09901	2.06397	0.0374109
AT1G69810	1.36689	0.780709	-0.156634	0.0423826
AT1G73830	-0.300682	1.85573	-0.56832	0.287756
AT1G73870	-1.34054	0.00138865	-0.279111	-0.777497
AT1G74080	6.87697	4.07305	0.76113	2.77353
AT1G74430	1.10277	0.370017	-0.0578745	0.378642
AT1G75490	1.99078	0.401992	-0.23797	-1.26521
AT1G76890	-1.00567	-0.247853	0.151375	-0.00221449
AT1G77450	1.30481	0.191976	0.293681	-0.0659859
AT1G77640	1.71609	0.904981	-0.0154816	-0.227304
AT1G78600	1.6884	0.360383	0.242193	0.491806
AT1G80590	7.82502	0	-2.32533	-2.37106
AT1G80840	2.35935	1.42966	0.19613	0.57777
AT2G01760	-1.0405	-0.421397	-0.234722	-0.188053
AT2G02060	1.24477	0.804928	-0.118314	0.223811
AT2G02450	-1.03716	-0.340549	-0.128467	-0.298045
AT2G02820	-1.01751	-0.695455	-0.167375	-0.218911
AT2G03500	-1.05145	-0.205847	-0.00652714	-0.371771
AT2G13570	-2.29453	-0.899867	-0.532311	-0.605604
AT2G16910	0.754806	-1.63123	2.57712	-1.00181
AT2G18120	0.185068	1.58873	0.497573	0.626002
AT2G18300	-1.29482	-0.465336	0.00126816	-0.123625
AT2G18328	-1.10932	-0.775781	-0.074789	-0.495236
AT2G18350	0.498904	1.09227	0.0629184	0.450864
AT2G20570	-1.46472	-0.500845	-0.897243	-0.444642
AT2G21900	3.64101	-1.39972	-0.0944024	1.33214
AT2G22200	-1.09367	0.0238776	-0.903633	-0.396867
AT2G22770	1.09566	0.640125	-0.17722	0.463716
AT2G23320	1.26551	0.910557	-0.135485	0.66404
AT2G25000	2.08666	0.880932	0.0298742	0.616504
AT2G25900	-0.497123	-1.1528	0.0991699	-0.591741
AT2G26150	-0.517234	0.483283	2.30125	1.55974
AT2G28500	2.8078	0.886812	0.286022	0.853496
AT2G28710	1.34788	0.493703	-0.369948	0.073272
AT2G30250	1.53922	0.253709	-0.0627881	0.061274
AT2G30424	-1.23633	-0.485663	-0.005695	-0.372916
AT2G31180	2.78444	0.523144	0.0931972	1.59698
AT2G32460	5.75573	1.00971	3.42748	2.52203
AT2G33710	3.3198	2.39939	0.472694	2.10352
AT2G36080	2.48351	0.968065	0.345087	0.855684
AT2G36270	1.87791	0.938735	0.390376	-0.095092
AT2G36890	1.25989	1.31575	-0.476058	0.90102
AT2G37430	2.11047	1.33051	-0.636195	0.4851
AT2G38250	3.71338	0.476406	-0.00585316	-0.0933238
AT2G38340	4.62211	1.01552	2.12724	1.18656
AT2G38470	1.51246	1.07696	-0.00611934	0.106148
AT2G40140	1.11246	0.632196	-0.0608075	0.308067
AT2G40260	-1.17378	-0.662197	-0.0403806	-0.47495
AT2G40340	5.63407	1.12217	0.554457	0.894914
AT2G40740	1.23018	0.224909	0.0720875	-0.0877546
AT2G40750	1.15436	-0.203381	-0.152965	-0.197226
AT2G41070	0.20804	-1.04443	-0.399131	-1.06118
AT2G41240	0.499448	0.217474	-0.335567	1.00217
AT2G41835	1.10284	0.3011	-0.275246	0.0787803
AT2G42150	-1.2373	0.305392	0.570565	0.587368
AT2G42280	1.04393	-0.000751358	0.0458111	0.0668684
AT2G42380	-2.3203	-0.436529	-0.279781	-0.431913
AT2G43000	3.03839	1.08853	0.277722	0.658002
AT2G43140	1.72249	1.42601	-0.0849498	0.19569
AT2G44910	1.35442	0.713542	0.143097	-0.00437084
AT2G46270	1.14798	0.482914	-0.0592554	0.129763
AT2G46400	1.7879	0.603037	-0.108813	0.485156
AT2G46680	2.10471	-0.241344	-0.174902	0.47171
AT2G46810	-1.0129	-0.244565	0.274757	-0.203705
AT2G47190	2.85199	0.482062	-0.19124	0.274044
AT2G47520	3.84172	-0.382108	-0.37986	-1.04898
AT3G01970	2.90315	0.769791	0.0867479	0.408085
AT3G02310	0.61449	-1.16102	2.75355	0.303866
AT3G02380	-1.0847	-0.251808	-0.104862	-0.726971
AT3G02550	1.08036	-0.560534	-0.139572	-0.209102
AT3G04060	2.57552	0.446812	0.0643294	0.0289737
AT3G04070	3.979	0.904716	-0.345827	0.259876
AT3G06490	3.66069	0.640444	0.0098819	0.0883319
AT3G10500	1.27036	-0.220552	0.0630016	-0.00790093
AT3G11020	2.86907	0.277615	0.0886989	0.34066
AT3G11580	2.21308	0.250225	0.27792	0.471639
AT3G12910	1.40258	0.865173	-0.641824	-0.456211
AT3G15270	-0.581626	-1.35651	0.179769	-0.722517
AT3G15500	4.59544	0.94243	-0.176717	0.160182
AT3G18010	-1.58733	0.406254	-0.138362	-0.28125
AT3G19580	1.31293	-0.211485	-0.153166	-0.290099
AT3G20640	-1.29614	-0.557333	-0.228489	-0.264035
AT3G23240	2.3534	1.48978	-0.0595915	0.706618
AT3G23250	3.82858	1.41879	-0.133078	1.10744
AT3G26790	-1.00441	-2.70715	-0.646846	-2.08661
AT3G45610	-1.17601	0.138575	-0.0196521	0.276713
AT3G46080	4.2991	0.437919	1.69649	0.446865
AT3G46090	1.69144	-0.0819985	0.0205091	0.0153964
AT3G50260	3.66656	0.304687	0.157889	0.361406
AT3G51080	-1.20271	0.0376578	-0.0615889	-0.2038
AT3G53310	1.00725	0.51769	0.817888	0.853039
AT3G53600	3.77955	1.6136	-0.242663	0.878954
AT3G54340	1.16847	-0.129181	3.42758	0.701993
AT3G54810	1.12994	0.0991734	-0.120655	0.0443101
AT3G54990	0.956264	1.16123	0.440536	1.11508
AT3G56400	1.04538	-0.440003	-0.264534	-0.170856
AT3G56980	1.40325	0.771393	0.0887607	1.17893
AT3G57670	-0.593349	1.47469	0.0338715	1.66331
AT3G58070	-1.76015	-0.151039	-0.0537146	-0.708836
AT3G61890	1.4185	0.106346	0.00063131	-0.143241
AT3G61910	-5.5048	-0.861892	3.16516	0
AT3G61950	-1.56907	-0.563259	-0.0536733	-0.285459
AT3G62610	-0.651209	1.15246	-0.0372086	-0.273694
AT4G01060	-1.05852	-0.828792	-0.274402	-0.536497
AT4G01250	1.569	0.442864	-0.0495237	-0.0444562
AT4G01460	-2.20334	-0.677032	-0.0235596	-0.0465515
AT4G01540	2.06411	0.294076	-0.0460926	-0.0955708
AT4G05100	2.19846	0.677703	-0.382559	-0.169217
AT4G05170	-5.16157	-0.888598	-0.263702	-0.891565
AT4G06746	0.722437	1.10313	-0.0553033	0.366947
AT4G11070	2.20886	0.647319	0.0159463	-0.0748959
AT4G16110	1.40573	0.516733	0.0511823	-0.0702181
AT4G17230	1.39443	0.497521	-0.0580349	0.323641
AT4G17460	-1.05055	0.463191	-0.0276478	0.00520811
AT4G17490	0.792585	1.25642	0.0275539	0.241454
AT4G17500	2.90307	0.441022	-0.411232	0.406623
AT4G17810	-1.46946	-0.333081	0.0789437	0.0501516
AT4G18170	2.9746	1.98213	0.794422	1.22969
AT4G18880	1.59166	0.56848	0.0411311	0.246771
AT4G18890	1.01188	0.662075	-0.236291	0.390719
AT4G18960	-1.16741	-1.69083	0.83352	-0.0475257
AT4G21440	1.16487	-1.13013	0.538943	-1.01576
AT4G21610	1.10965	0.265049	0.102399	-0.119253
AT4G22070	6.66768	1.37699	0.64112	0.487602
AT4G22680	4.44483	1.86198	0.286364	-0.042193
AT4G22950	1.46233	2.2354	0.408312	1.00232
AT4G23750	-1.22655	0.424997	-0.184856	-0.00712258
AT4G23810	1.60408	1.03254	-0.217036	0.517917
AT4G27410	2.30713	0.517445	-0.0333881	0.217299
AT4G27950	0.60082	1.37765	0.11111	0.697087
AT4G29230	1.54227	-0.29432	-0.347372	-0.311381
AT4G31800	1.41748	0.390093	-0.0829343	0.350573
AT4G36240	-1.29803	-0.311593	-0.341425	-0.249274
AT4G36540	-1.51717	-0.32098	0.0340591	-0.0707638
AT4G36570	-1.56283	-0.552964	-0.1637	-0.27629
AT4G37180	2.01072	0.287283	0.0174122	-0.0666605
AT4G38000	3.12087	-0.625911	1.18852	-0.289033
AT5G01380	5.52486	1.02799	2.71885	1.96301
AT5G01900	1.80165	-0.136053	-0.879757	0.489498
AT5G04340	1.26502	0.703387	0.143552	-0.0486687
AT5G05410	2.35747	0.612892	0.296465	0.502242
AT5G06710	-1.40157	-0.431144	-0.305498	-0.0525861
AT5G07100	1.83121	0.950741	0.153721	0.380714
AT5G07310	6.0832	0	2.57796	0.623353
AT5G07690	-1.10603	-0.847332	-0.278388	0.0804471
AT5G08330	-1.05413	-0.0275088	-0.0330108	-0.176383
AT5G08790	2.10764	0.562008	0.10295	0.307909
AT5G11590	-1.19892	-0.116242	-0.20925	-0.0247079
AT5G13080	4.61097	1.31575	-0.205369	0.165647
AT5G13330	4.41364	1.20466	-0.293991	0.227467
AT5G15130	4.25077	1.80677	2.96094	5.5826
AT5G15160	-1.14912	0.0842972	-0.500626	-0.957682
AT5G15800	-0.272051	-1.71528	2.33861	0.482354
AT5G15830	-1.02836	0.226152	-0.327921	-0.0100706
AT5G16600	-1.02668	-0.127864	0.035579	-0.125103
AT5G18270	3.34044	0.508866	1.05658	0.270897
AT5G18300	-1.68979	-0.113773	-0.0292006	0.191261
AT5G20240	0.915785	-0.753649	2.48207	0.670145
AT5G21960	2.52011	0.42498	0.407638	2.22242
AT5G22570	1.97671	0.102878	-0.849146	-0.0541216
AT5G23000	1.70305	1.04076	-0.601381	0.373324
AT5G24110	0.940542	1.33013	-0.203987	0.370684
AT5G25190	-1.42285	-0.147231	0.194121	0.193851
AT5G26170	1.57379	0.585547	0.0819649	0.1683
AT5G39610	3.09376	0.535903	-0.262926	0.173687
AT5G39860	-1.1576	0.328586	0.479997	-1.19788
AT5G43410	7.0864	1.84621	0	1.60372
AT5G43650	2.43217	-0.60071	-0.748644	1.01154
AT5G44190	-1.07922	-0.0714921	-0.278148	-0.376507
AT5G44260	2.34893	0.13955	-0.752183	-2.08662
AT5G46350	3.36317	0.751701	0.263181	0.3714
AT5G46590	1.44309	0.536065	0.416742	0.844465
AT5G46690	-1.01178	-0.19845	0.069257	0.0134777
AT5G47220	2.65022	0.95141	-0.0142116	0.637431
AT5G47230	1.69096	1.08698	-0.299522	0.165428
AT5G47370	1.13389	0.15829	-0.0623534	-0.259321
AT5G49330	-1.81041	-0.0897005	-0.187244	-0.265776
AT5G49520	1.83828	0.575374	0.086477	0.652934
AT5G50820	-1.30036	-0.0396081	-0.388102	-0.0455609
AT5G53200	-2.0675	-1.02503	0.211059	-0.683828
AT5G53290	1.35725	0.66359	-0.144272	0.45565
AT5G56840	-1.59403	0.0531069	-0.448117	0.223995
AT5G56960	1.81852	1.6973	-0.205965	-0.268123
AT5G59820	3.92151	0.651955	0.43384	0.159526
AT5G61270	-1.12985	-0.107529	0.196584	-0.13502
AT5G61420	-1.27825	-0.277302	-0.203566	0.102967
AT5G61890	1.73202	0.0539182	0.0523282	0.621636
AT5G62165	-0.121165	-1.85976	0.0663602	-1.09284
AT5G62380	-1.62046	-0.393276	-0.487015	-0.666404
AT5G63790	1.97497	0.865916	0.327884	0.162996
AT5G64060	1.18829	0.0688777	0.831514	0.0277876
AT5G64750	2.71687	0.955535	0.070291	0.298014
AT5G64810	2.52591	0.0035761	-0.67509	-0.021038
AT5G65070	-0.682951	-1.36557	-0.613398	-0.488556
AT5G65080	-0.415916	-2.40963	-0.540499	-1.53667
AT5G65130	2.00526	0.374979	1.1093	0.893666
AT5G67300	1.10462	0.0766116	0.00793273	0.138497
AT5G67420	-0.035215	-1.04148	0.00848195	-0.122338
